# Supplementary material for: A fast topological analysis algorithm for large-scale similarity evaluations of ligands and binding pockets
Source: J Cheminform. 2015 Aug 20;7:42. doi: 10.1186/s13321-015-0091-5 (PMC4631714; doi:10.1186/s13321-015-0091-5)
Supplement: Additional file 1: — Results large scale dissimilarity analysis. Top 100 dissimilarity scores for each ligand search saved as split-compressed ANSI-encoded file. File available at https://github.com/ElGamacy/PDB-ligands. [file 13321_2015_91_MOESM1_ESM.zip]

Archive with 3 entries (2 files):
- PDB-ligands-master/
- PDB-ligands-master/mtrx.zip.001
- PDB-ligands-master/mtrx.zip.002
