# Supplementary material for: A fast topological analysis algorithm for large-scale similarity evaluations of ligands and binding pockets
Source: J Cheminform. 2015 Aug 20;7:42. doi: 10.1186/s13321-015-0091-5 (PMC4631714; doi:10.1186/s13321-015-0091-5)
Supplement: Additional file 3: — A tar archive containing the details of the enrichment results, including the individual query (uniquely retrieved actives and decoys at the 1% and 0.25% top fractions), averaged enrichment factors for all of the sets, number of unique ligands and decoys and the number of generated conformers. [file 13321_2015_91_MOESM3_ESM.gz]

Archive with 99 entries (99 files):
- dude_rslts/aa2ar.log
- dude_rslts/abl1.log
- dude_rslts/ace.log
- dude_rslts/aces.log
- dude_rslts/ada17.log
- dude_rslts/ada.log
- dude_rslts/adrb1.log
- dude_rslts/adrb2.log
- dude_rslts/akt1.log
- dude_rslts/akt2.log
- dude_rslts/aldr.log
- dude_rslts/andr.log
- dude_rslts/aofb.log
- dude_rslts/bace1.log
- dude_rslts/braf.log
- dude_rslts/casp3.log
- dude_rslts/cdk2.log
- dude_rslts/comt.log
- dude_rslts/cp2c9.log
- dude_rslts/cp3a4.log
- dude_rslts/csf1r.log
- dude_rslts/cxcr4.log
- dude_rslts/def.log
- dude_rslts/dhi1.log
- dude_rslts/dpp4.log
- dude_rslts/drd3.log
- dude_rslts/dyr.log
- dude_rslts/egfr.log
- dude_rslts/esr1.log
- dude_rslts/esr2.log
- dude_rslts/fa10.log
- dude_rslts/fa7.log
- dude_rslts/fabp4.log
- dude_rslts/fak1.log
- dude_rslts/fkb1a.log
- dude_rslts/fnta.log
- dude_rslts/fpps.log
- dude_rslts/gcr.log
- dude_rslts/glcm.log
- dude_rslts/gria2.log
- dude_rslts/grik1.log
- dude_rslts/hdac2.log
- dude_rslts/hdac8.log
- dude_rslts/hivint.log
- dude_rslts/hivpr.log
- dude_rslts/hivrt.log
- dude_rslts/hmdh.log
- dude_rslts/hs90a.log
- dude_rslts/hxk4.log
- dude_rslts/igf1r.log
- dude_rslts/inha.log
- dude_rslts/ital.log
- dude_rslts/jak2.log
- dude_rslts/kif11.log
- dude_rslts/kith.log
- dude_rslts/kit.log
- dude_rslts/kpcb.log
- dude_rslts/lck.log
- dude_rslts/lkha4.log
- dude_rslts/mapk2.log
- dude_rslts/mcr.log
- dude_rslts/met.log
- dude_rslts/mk01.log
- dude_rslts/mk10.log
- dude_rslts/mk14.log
- dude_rslts/mmp13.log
- dude_rslts/mp2k1.log
- dude_rslts/nos1.log
- dude_rslts/nram.log
- dude_rslts/pa2ga.log
- dude_rslts/parp1.log
- dude_rslts/pde5a.log
- dude_rslts/pgh1.log
- dude_rslts/pgh2.log
- dude_rslts/plk1.log
- dude_rslts/pnph.log
- dude_rslts/ppara.log
- dude_rslts/ppard.log
- dude_rslts/pparg.log
- dude_rslts/prgr.log
- dude_rslts/ptn1.log
- dude_rslts/pur2.log
- dude_rslts/pygm.log
- dude_rslts/pyrd.log
- dude_rslts/reni.log
- dude_rslts/rock1.log
- dude_rslts/rxra.log
- dude_rslts/sahh.log
- dude_rslts/src.log
- dude_rslts/tgfr1.log
- dude_rslts/thb.log
- dude_rslts/thrb.log
- dude_rslts/try1.log
- dude_rslts/tryb1.log
- dude_rslts/tysy.log
- dude_rslts/urok.log
- dude_rslts/vgfr2.log
- dude_rslts/wee1.log
- dude_rslts/xiap.log
