# Supplementary material for: A fast topological analysis algorithm for large-scale similarity evaluations of ligands and binding pockets
Source: J Cheminform. 2015 Aug 20;7:42. doi: 10.1186/s13321-015-0091-5 (PMC4631714; doi:10.1186/s13321-015-0091-5)
Supplement: Additional file 3: — A tar archive containing the details of the enrichment results, including the individual query (uniquely retrieved actives and decoys at the 1% and 0.25% top fractions), averaged enrichment factors for all of the sets, number of unique ligands and decoys and the number of generated conformers. [file 13321_2015_91_MOESM3_ESM.gz › dude_rslts/aa2ar.log]

query_id pstv_0.25% ngtv_0.25% pstv_1.0% ngtv_1.0%
CHEMBL480556 12 67 31 288
CHEMBL256755 4 75 5 314
CHEMBL429125 1 78 4 315
CHEMBL521242 4 75 12 307
CHEMBL610435 6 73 17 302
CHEMBL264431 3 76 7 312
CHEMBL1087820 2 77 2 317
CHEMBL300624 2 77 23 296
CHEMBL1087462 1 78 2 317
CHEMBL1082005 1 78 3 316
CHEMBL248298 41 38 69 250
CHEMBL81616 0 79 5 314
CHEMBL1095822 9 70 11 308
CHEMBL595365 16 63 41 278
CHEMBL222767 19 60 29 290
CHEMBL178435 2 77 10 309
CHEMBL513320 1 78 2 317
CHEMBL113142 10 69 34 285
CHEMBL75416 0 79 2 317
CHEMBL470942 3 76 12 307
CHEMBL480542 1 78 11 308
CHEMBL472111 15 64 26 293
CHEMBL162666 0 79 0 319
CHEMBL606319 9 70 16 303
CHEMBL118164 1 78 5 314
CHEMBL1087701 2 77 2 317
CHEMBL330982 1 78 3 316
CHEMBL122806 17 62 30 289
CHEMBL187326 21 58 50 269
CHEMBL315562 15 64 39 280
CHEMBL195543 8 71 20 299
CHEMBL85864 29 50 52 267
CHEMBL605895 12 67 18 301
CHEMBL405234 0 79 5 314
CHEMBL409711 10 69 20 299
CHEMBL608298 38 41 72 247
CHEMBL360241 8 71 14 305
CHEMBL480380 9 70 21 298
CHEMBL452454 2 77 10 309
CHEMBL95101 2 77 4 315
CHEMBL336608 1 78 6 313
CHEMBL409460 3 76 7 312
CHEMBL1088398 0 79 3 316
CHEMBL406315 4 75 5 314
CHEMBL376346 7 72 18 301
CHEMBL515992 0 79 2 317
CHEMBL608297 20 59 41 278
CHEMBL222097 16 63 28 291
CHEMBL196259 1 78 3 316
CHEMBL163626 1 78 3 316
CHEMBL22113 2 77 15 304
CHEMBL468295 5 74 13 306
CHEMBL608005 45 34 86 233
CHEMBL87981 26 53 34 285
CHEMBL291471 7 72 22 297
CHEMBL179265 9 70 20 299
CHEMBL177229 11 68 19 300
CHEMBL485765 3 76 9 310
CHEMBL487572 4 75 15 304
CHEMBL271202 8 71 14 305
CHEMBL260615 0 79 3 316
CHEMBL520229 6 73 13 306
CHEMBL469876 16 63 33 286
CHEMBL575386 8 71 12 307
CHEMBL406298 8 71 18 301
CHEMBL472460 0 79 8 311
CHEMBL472026 1 78 1 318
CHEMBL607376 4 75 8 311
CHEMBL462501 10 69 34 285
CHEMBL16929 11 68 23 296
CHEMBL1088253 1 78 1 318
CHEMBL1221457 0 79 4 315
CHEMBL481132 11 68 22 297
CHEMBL272679 9 70 12 307
CHEMBL511159 0 79 2 317
CHEMBL1092271 20 59 55 264
CHEMBL220445 0 79 0 319
CHEMBL519282 7 72 13 306
CHEMBL1094548 4 75 9 310
CHEMBL270761 6 73 15 304
CHEMBL1088236 2 77 5 314
CHEMBL513009 28 51 53 266
CHEMBL1095813 2 77 6 313
CHEMBL464928 12 67 18 301
CHEMBL1096134 6 73 8 311
CHEMBL471976 3 76 7 312
CHEMBL1094547 4 75 6 313
CHEMBL259832 21 58 54 265
CHEMBL604653 4 75 11 308
CHEMBL406921 9 70 19 300
CHEMBL572601 5 74 14 305
CHEMBL124788 0 79 1 318
CHEMBL257757 18 61 29 290
CHEMBL55196 8 71 17 302
CHEMBL604591 2 77 9 310
CHEMBL8865 1 78 6 313
CHEMBL564473 2 77 13 306
CHEMBL1095811 7 72 12 307
CHEMBL426530 0 79 0 319
CHEMBL82901 31 48 62 257
CHEMBL1087183 0 79 1 318
CHEMBL1098765 2 77 7 312
CHEMBL175476 7 72 21 298
CHEMBL186113 19 60 32 287
CHEMBL611583 11 68 33 286
CHEMBL512812 2 77 12 307
CHEMBL605690 8 71 32 287
CHEMBL520036 9 70 16 303
CHEMBL449710 31 48 41 278
CHEMBL1088665 0 79 3 316
CHEMBL1098458 3 76 10 309
CHEMBL17302 21 58 45 274
CHEMBL209366 1 78 4 315
CHEMBL606079 29 50 46 273
CHEMBL68738 37 42 62 257
CHEMBL442670 9 70 20 299
CHEMBL468256 4 75 20 299
CHEMBL360619 12 67 20 299
CHEMBL354419 34 45 49 270
CHEMBL136689 19 60 40 279
CHEMBL281811 2 77 2 317
CHEMBL592541 2 77 4 315
CHEMBL577036 31 48 40 279
CHEMBL209230 1 78 2 317
CHEMBL486162 8 71 14 305
CHEMBL466453 6 73 24 295
CHEMBL558291 32 47 76 243
CHEMBL1222303 1 78 4 315
CHEMBL604212 33 46 49 270
CHEMBL482138 2 77 4 315
CHEMBL176144 9 70 30 289
CHEMBL353323 15 64 34 285
CHEMBL470088 11 68 26 293
CHEMBL466021 2 77 7 312
CHEMBL446616 4 75 15 304
CHEMBL603815 11 68 22 297
CHEMBL296389 3 76 13 306
CHEMBL222868 21 58 41 278
CHEMBL471974 15 64 33 286
CHEMBL222530 12 67 29 290
CHEMBL469893 7 72 21 298
CHEMBL605667 25 54 53 266
CHEMBL196320 18 61 26 293
CHEMBL420307 8 71 24 295
CHEMBL144979 6 73 23 296
CHEMBL360029 2 77 4 315
CHEMBL576351 3 76 6 313
CHEMBL482283 5 74 13 306
CHEMBL605265 18 61 32 287
CHEMBL360136 9 70 19 300
CHEMBL604019 18 61 29 290
CHEMBL575197 2 77 7 312
CHEMBL177539 11 68 28 291
CHEMBL175564 22 57 49 270
CHEMBL604652 10 69 11 308
CHEMBL1095490 4 75 7 312
CHEMBL56487 8 71 30 289
CHEMBL601514 2 77 5 314
CHEMBL423542 21 58 49 270
CHEMBL248299 17 62 43 276
CHEMBL610992 40 39 63 256
CHEMBL183674 10 69 21 298
CHEMBL398272 1 78 4 315
CHEMBL312449 1 78 1 318
CHEMBL572386 6 73 8 311
CHEMBL369373 4 75 11 308
CHEMBL255951 2 77 5 314
CHEMBL605668 40 39 85 234
CHEMBL176229 2 77 5 314
CHEMBL286947 1 78 3 316
CHEMBL1095172 3 76 12 307
CHEMBL180109 3 76 20 299
CHEMBL246469 8 71 25 294
CHEMBL366472 22 57 53 266
CHEMBL373560 18 61 27 292
CHEMBL259164 1 78 4 315
CHEMBL1171164 3 76 14 305
CHEMBL383568 14 65 23 296
CHEMBL21572 2 77 10 309
CHEMBL514939 6 73 17 302
CHEMBL260989 12 67 46 273
CHEMBL369070 16 63 31 288
CHEMBL77691 1 78 3 316
CHEMBL374149 8 71 16 303
CHEMBL449596 16 63 34 285
CHEMBL513030 2 77 14 305
CHEMBL185967 19 60 31 288
CHEMBL183531 24 55 37 282
CHEMBL367572 8 71 22 297
CHEMBL466035 5 74 17 302
CHEMBL593746 6 73 20 299
CHEMBL86605 40 39 59 260
CHEMBL410678 15 64 30 289
CHEMBL469879 8 71 22 297
CHEMBL486140 3 76 9 310
CHEMBL576153 0 79 7 312
CHEMBL255739 1 78 6 313
CHEMBL468370 14 65 39 280
CHEMBL467035 14 65 25 294
CHEMBL175961 8 71 24 295
CHEMBL222430 11 68 22 297
CHEMBL373941 8 71 16 303
CHEMBL363377 30 49 52 267
CHEMBL603813 8 71 33 286
CHEMBL521029 1 78 7 312
CHEMBL611917 32 47 50 269
CHEMBL1171718 0 79 3 316
CHEMBL303198 1 78 1 318
CHEMBL1088393 0 79 2 317
CHEMBL393410 9 70 29 290
CHEMBL576583 4 75 14 305
CHEMBL321505 4 75 6 313
CHEMBL573588 6 73 9 310
CHEMBL409915 16 63 40 279
CHEMBL561163 19 60 42 277
CHEMBL1079801 1 78 6 313
CHEMBL610426 10 69 32 287
CHEMBL327708 6 73 12 307
CHEMBL49925 4 75 9 310
CHEMBL246054 15 64 35 284
CHEMBL87844 45 34 63 256
CHEMBL189192 8 71 21 298
CHEMBL315150 37 42 65 254
CHEMBL278906 17 62 29 290
CHEMBL317580 2 77 6 313
CHEMBL1086977 0 79 3 316
CHEMBL506250 31 48 64 255
CHEMBL1086846 3 76 9 310
CHEMBL1086847 1 78 6 313
CHEMBL131457 0 79 3 316
CHEMBL576185 7 72 12 307
CHEMBL605461 20 59 54 265
CHEMBL176039 25 54 42 277
CHEMBL222784 31 48 49 270
CHEMBL1087819 0 79 2 317
CHEMBL173941 16 63 32 287
CHEMBL610651 41 38 77 242
CHEMBL361826 6 73 13 306
CHEMBL511405 2 77 5 314
CHEMBL609603 18 61 39 280
CHEMBL481146 13 66 23 296
CHEMBL609816 0 79 2 317
CHEMBL273094 1 78 6 313
CHEMBL363647 16 63 37 282
CHEMBL505787 0 79 3 316
CHEMBL187586 13 66 27 292
CHEMBL475445 14 65 27 292
CHEMBL372475 5 74 12 307
CHEMBL594363 41 38 56 263
CHEMBL50051 19 60 45 274
CHEMBL457102 3 76 9 310
CHEMBL1088247 6 73 11 308
CHEMBL605878 27 52 42 277
CHEMBL178589 8 71 38 281
CHEMBL608464 32 47 45 274
CHEMBL177330 25 54 54 265
CHEMBL16687 28 51 70 249
CHEMBL195364 10 69 21 298
CHEMBL130830 15 64 31 288
CHEMBL274274 0 79 0 319
CHEMBL106265 2 77 5 314
CHEMBL368619 37 42 51 268
CHEMBL314313 29 50 41 278
CHEMBL1095999 18 61 34 285
CHEMBL487554 7 72 11 308
CHEMBL601628 0 79 1 318
CHEMBL174979 14 65 30 289
CHEMBL259319 0 79 5 314
CHEMBL418564 6 73 18 301
CHEMBL426821 26 53 51 268
CHEMBL375128 28 51 53 266
CHEMBL297685 2 77 8 311
CHEMBL510959 15 64 26 293
CHEMBL603174 10 69 18 301
CHEMBL402389 3 76 6 313
CHEMBL144360 7 72 14 305
CHEMBL325237 11 68 22 297
CHEMBL487553 6 73 11 308
CHEMBL267200 29 50 65 254
CHEMBL175664 7 72 13 306
CHEMBL166429 0 79 0 319
CHEMBL506101 5 74 10 309
CHEMBL273590 12 67 41 278
CHEMBL39503 2 77 5 314
CHEMBL1222306 0 79 1 318
CHEMBL517886 4 75 7 312
CHEMBL17103 2 77 10 309
CHEMBL1170519 2 77 6 313
CHEMBL572600 8 71 12 307
CHEMBL256125 3 76 12 307
CHEMBL481737 12 67 29 290
CHEMBL460799 18 61 29 290
CHEMBL252345 4 75 15 304
CHEMBL461650 26 53 55 264
CHEMBL476310 7 72 22 297
CHEMBL476311 21 58 48 271
CHEMBL521438 18 61 35 284
CHEMBL92210 13 66 42 277
CHEMBL608663 32 47 50 269
CHEMBL113967 24 55 50 269
CHEMBL483261 2 77 14 305
CHEMBL1093313 39 40 78 241
CHEMBL97748 0 79 6 313
CHEMBL245848 13 66 36 283
CHEMBL447192 5 74 8 311
CHEMBL87459 44 35 67 252
CHEMBL257429 2 77 10 309
CHEMBL196258 3 76 5 314
CHEMBL604440 9 70 22 297
CHEMBL603783 13 66 26 293
CHEMBL183181 8 71 25 294
CHEMBL596308 30 49 50 269
CHEMBL507754 2 77 5 314
CHEMBL270136 11 68 15 304
CHEMBL272637 1 78 5 314
CHEMBL181981 1 78 2 317
CHEMBL489592 0 79 1 318
CHEMBL611607 29 50 46 273
CHEMBL373700 24 55 39 280
CHEMBL409419 4 75 8 311
CHEMBL258006 0 79 3 316
CHEMBL392136 0 79 3 316
CHEMBL193761 11 68 21 298
CHEMBL610111 5 74 18 301
CHEMBL110047 11 68 19 300
CHEMBL175824 5 74 14 305
CHEMBL95229 1 78 4 315
CHEMBL1099028 0 79 1 318
CHEMBL1095695 2 77 5 314
CHEMBL1087079 3 76 7 312
CHEMBL1087727 3 76 5 314
CHEMBL1087078 2 77 7 312
CHEMBL571672 11 68 41 278
CHEMBL1086956 2 77 6 313
CHEMBL369573 4 75 10 309
CHEMBL184411 11 68 15 304
CHEMBL85549 43 36 71 248
CHEMBL360166 8 71 17 302
CHEMBL245645 48 31 72 247
CHEMBL572419 5 74 7 312
CHEMBL260146 8 71 34 285
CHEMBL489126 6 73 11 308
CHEMBL1087185 8 71 9 310
CHEMBL606297 7 72 17 302
CHEMBL222431 24 55 40 279
CHEMBL605166 33 46 68 251
CHEMBL605065 6 73 19 300
CHEMBL610443 33 46 47 272
CHEMBL480570 2 77 5 314
CHEMBL323621 19 60 35 284
CHEMBL519111 7 72 15 304
CHEMBL373026 3 76 19 300
CHEMBL1093479 25 54 66 253
CHEMBL1093480 27 52 54 265
CHEMBL221561 12 67 28 291
CHEMBL1087714 0 79 4 315
CHEMBL193613 16 63 22 297
CHEMBL603791 1 78 7 312
CHEMBL407049 13 66 22 297
CHEMBL259736 3 76 7 312
CHEMBL609256 34 45 49 270
CHEMBL252171 9 70 11 308
CHEMBL564224 47 32 75 244
CHEMBL168892 1 78 3 316
CHEMBL468506 12 67 20 299
CHEMBL222589 21 58 65 254
CHEMBL409700 6 73 13 306
CHEMBL334873 0 79 1 318
CHEMBL77279 2 77 8 311
CHEMBL240847 2 77 15 304
CHEMBL174628 25 54 49 270
CHEMBL100382 6 73 10 309
CHEMBL491317 5 74 9 310
CHEMBL611528 24 55 41 278
CHEMBL22202 14 65 24 295
CHEMBL611527 20 59 49 270
CHEMBL222590 22 57 38 281
CHEMBL603781 23 56 31 288
CHEMBL486131 7 72 12 307
CHEMBL260718 1 78 1 318
CHEMBL360446 10 69 24 295
CHEMBL456068 2 77 3 316
CHEMBL264433 1 78 1 318
CHEMBL605241 3 76 11 308
CHEMBL1087709 2 77 2 317
CHEMBL603581 4 75 20 299
CHEMBL423739 8 71 24 295
CHEMBL512133 0 79 10 309
CHEMBL369338 5 74 12 307
CHEMBL168334 0 79 2 317
CHEMBL246263 7 72 24 295
CHEMBL260719 2 77 4 315
CHEMBL1172276 1 78 5 314
CHEMBL259607 0 79 3 316
CHEMBL113542 23 56 51 268
CHEMBL360124 0 79 0 319
CHEMBL604026 9 70 22 297
CHEMBL408624 0 79 2 317
CHEMBL1088235 3 76 11 308
CHEMBL604837 23 56 35 284
CHEMBL398046 39 40 61 258
CHEMBL404864 1 78 2 317
CHEMBL275636 32 47 68 251
CHEMBL112631 12 67 27 292
CHEMBL411034 18 61 46 273
CHEMBL360707 7 72 13 306
CHEMBL374881 17 62 27 292
CHEMBL246675 6 73 18 301
CHEMBL282888 8 71 21 298
CHEMBL221573 8 71 11 308
CHEMBL595132 1 78 1 318
CHEMBL483242 2 77 5 314
CHEMBL487569 0 79 9 310
CHEMBL16509 29 50 59 260
CHEMBL321218 7 72 13 306
CHEMBL222145 24 55 37 282
CHEMBL607796 33 46 46 273
CHEMBL406314 1 78 3 316
CHEMBL259416 17 62 47 272
CHEMBL368525 2 77 11 308
CHEMBL275605 0 79 3 316
CHEMBL608029 8 71 34 285
CHEMBL112773 13 66 19 300
CHEMBL1222145 3 76 16 303
CHEMBL190 1 78 2 317
CHEMBL611586 4 75 9 310
CHEMBL359463 4 75 16 303
CHEMBL165760 1 78 1 318
CHEMBL255647 0 79 2 317
CHEMBL255860 5 74 12 307
CHEMBL270654 3 76 5 314
CHEMBL607615 43 36 68 251
CHEMBL16867 31 48 60 259
CHEMBL246262 12 67 28 291
CHEMBL611571 26 53 43 276
CHEMBL487371 4 75 8 311
CHEMBL551368 10 69 33 286
CHEMBL253528 4 75 11 308
CHEMBL1099368 6 73 8 311
CHEMBL246467 8 71 25 294
CHEMBL479784 3 76 5 314
CHEMBL408703 1 78 3 316
CHEMBL256382 5 74 10 309
CHEMBL456287 0 79 2 317
CHEMBL401321 8 71 23 296
CHEMBL522268 13 66 22 297
CHEMBL184309 11 68 22 297
CHEMBL605256 8 71 28 291
CHEMBL17859 24 55 35 284
CHEMBL256332 0 79 3 316
CHEMBL362253 17 62 47 272
CHEMBL603809 8 71 21 298
CHEMBL513681 6 73 16 303
CHEMBL255911 2 77 7 312
CHEMBL508786 0 79 5 314
CHEMBL257982 1 78 4 315
CHEMBL195503 5 74 13 306
CHEMBL256546 4 75 14 305
CHEMBL270314 2 77 12 307
CHEMBL610680 8 71 24 295
CHEMBL456069 1 78 2 317
CHEMBL293102 7 72 16 303
CHEMBL59084 10 69 21 298
CHEMBL1095488 5 74 9 310
CHEMBL340868 0 79 3 316
CHEMBL596014 11 68 33 286
CHEMBL608966 27 52 46 273
CHEMBL606105 10 69 21 298
CHEMBL610362 41 38 90 229
CHEMBL283939 4 75 8 311
CHEMBL573589 0 79 19 300
CHEMBL179478 32 47 48 271
CHEMBL516753 1 78 3 316
CHEMBL17094 32 47 68 251
CHEMBL180211 5 74 23 296
CHEMBL604649 33 46 47 272
CHEMBL591999 12 67 23 296
CHEMBL426952 8 71 20 299
CHEMBL605257 38 41 55 264
CHEMBL611048 4 75 12 307
CHEMBL179644 7 72 15 304
CHEMBL92906 1 78 2 317
actives=482 actives_cnfs=26612 decoys=31497 decoys_cnfs=869646 ratio=0.0153030447344 EF_0.0025=12.6905079523 EF_0.01=5.15391762751
