# Supplementary material for: A fast topological analysis algorithm for large-scale similarity evaluations of ligands and binding pockets
Source: J Cheminform. 2015 Aug 20;7:42. doi: 10.1186/s13321-015-0091-5 (PMC4631714; doi:10.1186/s13321-015-0091-5)
Supplement: Additional file 3: — A tar archive containing the details of the enrichment results, including the individual query (uniquely retrieved actives and decoys at the 1% and 0.25% top fractions), averaged enrichment factors for all of the sets, number of unique ligands and decoys and the number of generated conformers. [file 13321_2015_91_MOESM3_ESM.gz › dude_rslts/abl1.log]

query_id pstv_0.25% ngtv_0.25% pstv_1.0% ngtv_1.0%
CHEMBL355330 1 26 3 106
CHEMBL1171038 14 13 35 74
CHEMBL459850 3 24 8 101
CHEMBL245800 1 26 3 106
CHEMBL365277 1 26 3 106
CHEMBL1172719 19 8 35 74
CHEMBL1171247 3 24 41 68
CHEMBL1169881 19 8 41 68
CHEMBL248393 2 25 7 102
CHEMBL1092926 0 27 5 104
CHEMBL251015 4 23 20 89
CHEMBL206046 1 26 2 107
CHEMBL250213 10 17 20 89
CHEMBL473923 2 25 2 107
CHEMBL248392 2 25 8 101
CHEMBL941 2 25 13 96
CHEMBL122068 2 25 3 106
CHEMBL24828 1 26 8 101
CHEMBL1081312 0 27 1 108
CHEMBL255863 3 24 6 103
CHEMBL272198 0 27 3 106
CHEMBL253292 0 27 9 100
CHEMBL298445 0 27 2 107
CHEMBL290921 8 19 25 84
CHEMBL364955 5 22 15 94
CHEMBL585666 1 26 1 108
CHEMBL378299 4 23 12 97
CHEMBL476304 1 26 3 106
CHEMBL31965 6 21 11 98
CHEMBL122182 0 27 1 108
CHEMBL355019 2 25 3 106
CHEMBL455404 7 20 31 78
CHEMBL607707 1 26 6 103
CHEMBL103667 2 25 7 102
CHEMBL402548 4 23 16 93
CHEMBL1171479 16 11 42 67
CHEMBL1087650 4 23 10 99
CHEMBL169390 1 26 3 106
CHEMBL331906 0 27 1 108
CHEMBL20252 0 27 2 107
CHEMBL250623 8 19 17 92
CHEMBL259247 1 26 6 103
CHEMBL1336 3 24 20 89
CHEMBL428029 1 26 1 108
CHEMBL121190 2 25 2 107
CHEMBL1171835 16 11 47 62
CHEMBL270492 2 25 6 103
CHEMBL536073 18 9 44 65
CHEMBL1213976 3 24 18 91
CHEMBL564829 8 19 37 72
CHEMBL481968 1 26 4 105
CHEMBL572878 2 25 4 105
CHEMBL1085511 4 23 5 104
CHEMBL1077317 13 14 40 69
CHEMBL538337 14 13 37 72
CHEMBL400403 6 21 19 90
CHEMBL1173201 17 10 38 71
CHEMBL1092754 0 27 7 102
CHEMBL1169875 18 9 42 67
CHEMBL455384 0 27 1 108
CHEMBL373101 2 25 15 94
CHEMBL250625 6 21 17 92
CHEMBL477139 1 26 2 107
CHEMBL509941 5 22 6 103
CHEMBL477342 0 27 0 109
CHEMBL404666 0 27 0 109
CHEMBL249820 0 27 6 103
CHEMBL57443 4 23 6 103
CHEMBL1213973 3 24 7 102
CHEMBL565366 5 22 14 95
CHEMBL1213974 1 26 9 100
CHEMBL1171280 6 21 24 85
CHEMBL205723 16 11 44 65
CHEMBL478825 1 26 2 107
CHEMBL211508 6 21 8 101
CHEMBL1171836 16 11 44 65
CHEMBL399268 7 20 20 89
CHEMBL558752 1 26 4 105
CHEMBL384213 11 16 12 97
CHEMBL399438 1 26 7 102
CHEMBL574738 16 11 36 73
CHEMBL1171281 18 9 35 74
CHEMBL1171960 0 27 0 109
CHEMBL296844 0 27 2 107
CHEMBL41465 3 24 13 96
CHEMBL56669 4 23 5 104
CHEMBL376945 7 20 11 98
CHEMBL207471 2 25 2 107
CHEMBL550281 6 21 10 99
CHEMBL58142 6 21 9 100
CHEMBL401251 0 27 2 107
CHEMBL454868 2 25 8 101
CHEMBL559826 17 10 42 67
CHEMBL495727 0 27 5 104
CHEMBL1171282 13 14 30 79
CHEMBL378024 10 17 13 96
CHEMBL1169876 9 18 33 76
CHEMBL256101 0 27 2 107
CHEMBL364623 0 27 0 109
CHEMBL248391 3 24 11 98
CHEMBL1214141 16 11 35 74
CHEMBL485854 16 11 42 67
CHEMBL42136 4 23 7 102
CHEMBL1173200 19 8 39 70
CHEMBL56359 6 21 9 100
CHEMBL191003 2 25 7 102
CHEMBL250423 6 21 20 89
CHEMBL185775 8 19 8 101
CHEMBL1172397 7 20 18 91
CHEMBL418270 9 18 11 98
CHEMBL1171837 19 8 44 65
CHEMBL522892 1 26 5 104
CHEMBL1170747 0 27 0 109
CHEMBL1213924 5 22 17 92
CHEMBL536983 9 18 27 82
CHEMBL386051 0 27 0 109
CHEMBL217092 1 26 5 104
CHEMBL454358 5 22 6 103
CHEMBL518031 10 17 32 77
CHEMBL195029 6 21 34 75
CHEMBL262276 1 26 2 107
CHEMBL291297 2 25 6 103
CHEMBL288441 7 20 22 87
CHEMBL1169705 17 10 43 66
CHEMBL55379 1 26 1 108
CHEMBL1088240 6 21 16 93
CHEMBL1214142 7 20 21 88
CHEMBL230178 1 26 7 102
CHEMBL1421 3 24 8 101
CHEMBL271984 0 27 2 107
CHEMBL377463 8 19 10 99
CHEMBL517256 4 23 6 103
CHEMBL40557 2 25 6 103
CHEMBL510893 6 21 16 93
CHEMBL399246 8 19 25 84
CHEMBL29197 0 27 1 108
CHEMBL219557 6 21 22 87
CHEMBL1171657 12 15 38 71
CHEMBL518166 2 25 4 105
CHEMBL209704 8 19 13 96
CHEMBL535 2 25 4 105
CHEMBL451790 5 22 6 103
CHEMBL184742 0 27 3 106
CHEMBL1171086 18 9 43 66
CHEMBL238304 0 27 0 109
CHEMBL1171532 0 27 0 109
CHEMBL210827 9 18 11 98
CHEMBL169467 2 25 5 104
CHEMBL461768 1 26 4 105
CHEMBL454119 1 26 2 107
CHEMBL460074 5 22 7 102
CHEMBL162 0 27 0 109
CHEMBL1213975 17 10 38 71
CHEMBL1171473 17 10 36 73
CHEMBL573577 7 20 18 91
CHEMBL120077 3 24 4 105
CHEMBL259084 2 25 6 103
CHEMBL209753 9 18 10 99
CHEMBL55592 7 20 13 96
CHEMBL250019 9 18 28 81
CHEMBL249819 6 21 21 88
CHEMBL211154 10 17 17 92
CHEMBL1163016 8 19 20 89
CHEMBL211662 9 18 11 98
CHEMBL219964 1 26 5 104
CHEMBL400402 5 22 15 94
CHEMBL293991 1 26 5 104
CHEMBL1172720 8 19 24 85
CHEMBL119385 0 27 0 109
CHEMBL482968 0 27 2 107
CHEMBL255738 9 18 31 78
CHEMBL209617 0 27 1 108
CHEMBL1171679 4 23 21 88
CHEMBL556874 19 8 39 70
CHEMBL1171658 5 22 30 79
CHEMBL476515 2 25 3 106
CHEMBL272888 17 10 38 71
CHEMBL1084268 1 26 5 104
CHEMBL406845 0 27 3 106
CHEMBL169757 0 27 1 108
CHEMBL455164 0 27 0 109
CHEMBL1171283 17 10 40 69
actives=182 actives_cnfs=10869 decoys=10745 decoys_cnfs=239610 ratio=0.0169381107492 EF_0.0025=23.404782282 EF_0.01=10.5341490215
