# Supplementary material for: A fast topological analysis algorithm for large-scale similarity evaluations of ligands and binding pockets
Source: J Cheminform. 2015 Aug 20;7:42. doi: 10.1186/s13321-015-0091-5 (PMC4631714; doi:10.1186/s13321-015-0091-5)
Supplement: Additional file 3: — A tar archive containing the details of the enrichment results, including the individual query (uniquely retrieved actives and decoys at the 1% and 0.25% top fractions), averaged enrichment factors for all of the sets, number of unique ligands and decoys and the number of generated conformers. [file 13321_2015_91_MOESM3_ESM.gz › dude_rslts/ace.log]

query_id pstv_0.25% ngtv_0.25% pstv_1.0% ngtv_1.0%
CHEMBL38235 9 33 26 145
CHEMBL442455 10 32 18 153
CHEMBL325056 10 32 26 145
CHEMBL158617 2 40 7 164
CHEMBL295317 2 40 7 164
CHEMBL107275 11 31 37 134
CHEMBL295690 9 33 22 149
CHEMBL277999 18 24 43 128
CHEMBL424497 4 38 17 154
CHEMBL420350 22 20 48 123
CHEMBL1159920 14 28 29 142
CHEMBL356123 7 35 14 157
CHEMBL115832 7 35 18 153
CHEMBL312918 0 42 0 171
CHEMBL42976 4 38 15 156
CHEMBL148368 4 38 10 161
CHEMBL100413 13 29 26 145
CHEMBL256895 5 37 21 150
CHEMBL174601 16 26 35 136
CHEMBL38613 11 31 24 147
CHEMBL342321 3 39 6 165
CHEMBL105971 9 33 23 148
CHEMBL300841 7 35 20 151
CHEMBL368784 0 42 1 170
CHEMBL280203 1 41 10 161
CHEMBL421664 6 36 18 153
CHEMBL147899 2 40 3 168
CHEMBL325055 0 42 1 170
CHEMBL24202 7 35 15 156
CHEMBL499610 17 25 43 128
CHEMBL49920 15 27 31 140
CHEMBL55583 2 40 5 166
CHEMBL110444 0 42 3 168
CHEMBL23841 6 36 17 154
CHEMBL273140 0 42 4 167
CHEMBL406430 8 34 25 146
CHEMBL288302 14 28 25 146
CHEMBL23949 15 27 29 142
CHEMBL89547 1 41 2 169
CHEMBL287261 9 33 19 152
CHEMBL19935 6 36 23 148
CHEMBL24819 1 41 1 170
CHEMBL329474 14 28 31 140
CHEMBL330316 1 41 3 168
CHEMBL276849 0 42 2 169
CHEMBL310150 12 30 32 139
CHEMBL279966 4 38 6 165
CHEMBL283741 19 23 43 128
CHEMBL42683 9 33 14 157
CHEMBL109178 4 38 10 161
CHEMBL325544 0 42 6 165
CHEMBL309424 4 38 17 154
CHEMBL288845 3 39 4 167
CHEMBL499612 16 26 40 131
CHEMBL36748 8 34 32 139
CHEMBL319237 16 26 39 132
CHEMBL443353 12 30 42 129
CHEMBL290802 19 23 29 142
CHEMBL289556 5 37 15 156
CHEMBL41635 3 39 6 165
CHEMBL19816 5 37 11 160
CHEMBL147153 8 34 22 149
CHEMBL1159919 17 25 33 138
CHEMBL81240 17 25 36 135
CHEMBL289531 1 41 4 167
CHEMBL554951 2 40 6 165
CHEMBL138409 8 34 16 155
CHEMBL296344 1 41 6 165
CHEMBL22198 1 41 1 170
CHEMBL369590 1 41 2 169
CHEMBL50954 5 37 16 155
CHEMBL1202592 1 41 13 158
CHEMBL99701 3 39 23 148
CHEMBL417832 8 34 15 156
CHEMBL40933 3 39 4 167
CHEMBL33569 0 42 0 171
CHEMBL176970 1 41 1 170
CHEMBL293765 4 38 11 160
CHEMBL282469 12 30 32 139
CHEMBL86915 21 21 49 122
CHEMBL290284 13 29 33 138
CHEMBL336822 9 33 27 144
CHEMBL54520 0 42 0 171
CHEMBL94173 12 30 25 146
CHEMBL89760 1 41 1 170
CHEMBL41427 2 40 10 161
CHEMBL25771 4 38 9 162
CHEMBL172262 0 42 1 170
CHEMBL58340 0 42 0 171
CHEMBL34876 6 36 19 152
CHEMBL331575 15 27 30 141
CHEMBL23467 1 41 5 166
CHEMBL383507 0 42 0 171
CHEMBL22654 2 40 3 168
CHEMBL346561 22 20 45 126
CHEMBL348040 15 27 31 140
CHEMBL432689 0 42 2 169
CHEMBL128064 6 36 21 150
CHEMBL289267 12 30 23 148
CHEMBL422403 17 25 30 141
CHEMBL158962 14 28 21 150
CHEMBL149367 9 33 25 146
CHEMBL44077 1 41 8 163
CHEMBL91623 2 40 6 165
CHEMBL41201 7 35 17 154
CHEMBL130584 14 28 35 136
CHEMBL340939 13 29 37 134
CHEMBL50625 3 39 6 165
CHEMBL97191 1 41 2 169
CHEMBL110439 18 24 42 129
CHEMBL106193 19 23 29 142
CHEMBL368598 0 42 0 171
CHEMBL107695 20 22 36 135
CHEMBL354470 8 34 19 152
CHEMBL168520 13 29 23 148
CHEMBL277707 18 24 32 139
CHEMBL108988 4 38 16 155
CHEMBL22430 5 37 16 155
CHEMBL16332 9 33 26 145
CHEMBL329801 0 42 4 167
CHEMBL172917 1 41 5 166
CHEMBL79804 18 24 49 122
CHEMBL358592 17 25 35 136
CHEMBL331378 3 39 6 165
CHEMBL50582 15 27 38 133
CHEMBL99861 10 32 29 142
CHEMBL326902 3 39 16 155
CHEMBL285897 7 35 22 149
CHEMBL289223 10 32 26 145
CHEMBL33124 1 41 3 168
CHEMBL258130 2 40 9 162
CHEMBL163682 10 32 24 147
CHEMBL40435 0 42 0 171
CHEMBL288602 0 42 4 167
CHEMBL129219 0 42 0 171
CHEMBL358338 2 40 7 164
CHEMBL11236 14 28 36 135
CHEMBL435421 4 38 11 160
CHEMBL20053 3 39 11 160
CHEMBL281314 4 38 12 159
CHEMBL110925 1 41 1 170
CHEMBL342372 11 31 25 146
CHEMBL68068 16 26 29 142
CHEMBL581 1 41 5 166
CHEMBL287771 0 42 1 170
CHEMBL20341 1 41 6 165
CHEMBL95846 2 40 7 164
CHEMBL302181 16 26 34 137
CHEMBL59172 13 29 28 143
CHEMBL526896 16 26 43 128
CHEMBL146823 4 38 19 152
CHEMBL95817 1 41 6 165
CHEMBL163621 19 23 44 127
CHEMBL441233 4 38 14 157
CHEMBL101469 2 40 9 162
CHEMBL19070 0 42 5 166
CHEMBL95564 5 37 6 165
CHEMBL58480 7 35 20 151
CHEMBL335679 17 25 37 134
CHEMBL92126 0 42 8 163
CHEMBL147185 11 31 32 139
CHEMBL444826 0 42 2 169
CHEMBL20322 7 35 17 154
CHEMBL101360 7 35 17 154
CHEMBL295936 4 38 11 160
CHEMBL40885 0 42 0 171
CHEMBL277238 4 38 6 165
CHEMBL326137 2 40 6 165
CHEMBL92326 1 41 2 169
CHEMBL309766 15 27 33 138
CHEMBL42583 0 42 0 171
CHEMBL309836 16 26 32 139
CHEMBL526298 11 31 28 143
CHEMBL61640 8 34 22 149
CHEMBL372307 1 41 7 164
CHEMBL173825 19 23 32 139
CHEMBL25782 11 31 32 139
CHEMBL41188 1 41 6 165
CHEMBL98876 5 37 17 154
CHEMBL163906 2 40 4 167
CHEMBL20326 8 34 27 144
CHEMBL314706 9 33 30 141
CHEMBL422535 5 37 13 158
CHEMBL556803 11 31 30 141
CHEMBL368667 6 36 9 162
CHEMBL23251 1 41 3 168
CHEMBL356343 15 27 38 133
CHEMBL82542 1 41 11 160
CHEMBL423916 6 36 16 155
CHEMBL284898 5 37 9 162
CHEMBL85928 0 42 1 170
CHEMBL86518 19 23 47 124
CHEMBL357932 6 36 15 156
CHEMBL366420 1 41 1 170
CHEMBL40553 0 42 0 171
CHEMBL191 0 42 2 169
CHEMBL172801 0 42 2 169
CHEMBL422419 2 40 4 167
CHEMBL128000 0 42 0 171
CHEMBL430484 13 29 38 133
CHEMBL279737 20 22 29 142
CHEMBL423635 9 33 26 145
CHEMBL40477 2 40 6 165
CHEMBL20966 4 38 13 158
CHEMBL1519 5 37 11 160
CHEMBL30836 2 40 10 161
CHEMBL349594 2 40 5 166
CHEMBL26053 3 39 12 159
CHEMBL301730 6 36 14 157
CHEMBL434070 10 32 35 136
CHEMBL340454 12 30 29 142
CHEMBL78429 7 35 23 148
CHEMBL502817 11 31 31 140
CHEMBL321012 20 22 27 144
CHEMBL20419 0 42 4 167
CHEMBL40360 0 42 3 168
CHEMBL418959 1 41 3 168
CHEMBL40420 0 42 1 170
CHEMBL172913 5 37 10 161
CHEMBL337854 0 42 0 171
CHEMBL172015 1 41 1 170
CHEMBL558003 11 31 32 139
CHEMBL1168 1 41 4 167
CHEMBL43859 0 42 0 171
CHEMBL53754 0 42 0 171
CHEMBL165888 14 28 31 140
CHEMBL360681 0 42 3 168
CHEMBL366503 1 41 16 155
CHEMBL148616 0 42 6 165
CHEMBL441415 14 28 38 133
CHEMBL110870 0 42 3 168
CHEMBL147702 1 41 6 165
CHEMBL90388 1 41 3 168
CHEMBL96146 1 41 1 170
CHEMBL347633 5 37 13 158
CHEMBL1159925 16 26 31 140
CHEMBL330507 6 36 14 157
CHEMBL255568 0 42 2 169
CHEMBL288732 0 42 0 171
CHEMBL25781 10 32 23 148
CHEMBL128076 18 24 43 128
CHEMBL354967 15 27 32 139
CHEMBL330217 5 37 16 155
CHEMBL88278 0 42 0 171
CHEMBL432135 19 23 29 142
CHEMBL107635 0 42 2 169
CHEMBL111578 18 24 42 129
CHEMBL19755 3 39 5 166
CHEMBL147595 3 39 10 161
CHEMBL101409 11 31 35 136
CHEMBL11633 17 25 48 123
CHEMBL37596 8 34 31 140
CHEMBL148911 8 34 18 153
CHEMBL366455 1 41 3 168
CHEMBL410980 8 34 29 142
CHEMBL107700 4 38 19 152
CHEMBL355277 13 29 20 151
CHEMBL23641 16 26 44 127
CHEMBL356084 2 40 9 162
CHEMBL314215 4 38 19 152
CHEMBL176688 7 35 15 156
CHEMBL282664 3 39 11 160
CHEMBL177842 0 42 2 169
CHEMBL172783 2 40 2 169
CHEMBL421657 1 41 4 167
CHEMBL23379 0 42 2 169
CHEMBL345692 2 40 5 166
CHEMBL19951 10 32 27 144
CHEMBL385901 0 42 0 171
CHEMBL41289 0 42 2 169
CHEMBL126763 7 35 26 145
CHEMBL289988 1 41 2 169
CHEMBL347863 3 39 6 165
CHEMBL534694 16 26 39 132
CHEMBL319336 18 24 43 128
CHEMBL144549 0 42 1 170
CHEMBL351318 8 34 26 145
CHEMBL278993 1 41 3 168
CHEMBL64081 17 25 48 123
CHEMBL328463 0 42 3 168
CHEMBL300560 7 35 11 160
CHEMBL541377 8 34 31 140
actives=282 actives_cnfs=7456 decoys=16859 decoys_cnfs=448664 ratio=0.0167269707575 EF_0.0025=13.8473667805 EF_0.01=7.05534080084
