# Supplementary material for: A fast topological analysis algorithm for large-scale similarity evaluations of ligands and binding pockets
Source: J Cheminform. 2015 Aug 20;7:42. doi: 10.1186/s13321-015-0091-5 (PMC4631714; doi:10.1186/s13321-015-0091-5)
Supplement: Additional file 3: — A tar archive containing the details of the enrichment results, including the individual query (uniquely retrieved actives and decoys at the 1% and 0.25% top fractions), averaged enrichment factors for all of the sets, number of unique ligands and decoys and the number of generated conformers. [file 13321_2015_91_MOESM3_ESM.gz › dude_rslts/aces.log]

query_id pstv_0.25% ngtv_0.25% pstv_1.0% ngtv_1.0%
CHEMBL610242 24 42 62 204
CHEMBL538358 33 33 78 188
CHEMBL473257 13 53 35 231
CHEMBL490660 39 27 71 195
CHEMBL216159 44 22 118 148
CHEMBL1204162 8 58 18 248
CHEMBL1083660 9 57 16 250
CHEMBL589978 50 16 136 130
CHEMBL158252 2 64 5 261
CHEMBL515813 9 57 26 240
CHEMBL160914 5 61 12 254
CHEMBL1084530 34 32 62 204
CHEMBL513161 4 62 12 254
CHEMBL464427 18 48 39 227
CHEMBL1083374 27 39 87 179
CHEMBL1083662 9 57 17 249
CHEMBL55968 10 56 25 241
CHEMBL544389 5 61 13 253
CHEMBL1204299 7 59 17 249
CHEMBL336524 3 63 3 263
CHEMBL517153 5 61 11 255
CHEMBL544823 50 16 135 131
CHEMBL100819 3 63 7 259
CHEMBL74607 48 18 141 125
CHEMBL342413 12 54 21 245
CHEMBL1172762 48 18 131 135
CHEMBL76658 50 16 141 125
CHEMBL594225 8 58 14 252
CHEMBL155111 2 64 4 262
CHEMBL602861 15 51 26 240
CHEMBL278963 14 52 24 242
CHEMBL187818 22 44 63 203
CHEMBL594229 8 58 11 255
CHEMBL92736 17 49 38 228
CHEMBL124933 40 26 120 146
CHEMBL100718 2 64 8 258
CHEMBL127527 2 64 8 258
CHEMBL370807 22 44 74 192
CHEMBL175555 6 60 20 246
CHEMBL44080 3 63 13 253
CHEMBL131827 28 38 83 183
CHEMBL225567 24 42 78 188
CHEMBL158232 0 66 1 265
CHEMBL155945 11 55 19 247
CHEMBL219550 2 64 19 247
CHEMBL7634 0 66 3 263
CHEMBL329231 9 57 20 246
CHEMBL349694 7 59 11 255
CHEMBL445846 2 64 5 261
CHEMBL467760 26 40 57 209
CHEMBL612100 3 63 6 260
CHEMBL156157 0 66 2 264
CHEMBL519154 51 15 139 127
CHEMBL483090 50 16 142 124
CHEMBL77374 40 26 75 191
CHEMBL395280 2 64 6 260
CHEMBL486901 9 57 31 235
CHEMBL56001 11 55 25 241
CHEMBL195067 4 62 43 223
CHEMBL245470 3 63 4 262
CHEMBL156874 9 57 13 253
CHEMBL256919 31 35 92 174
CHEMBL188714 11 55 36 230
CHEMBL540833 29 37 85 181
CHEMBL257126 30 36 94 172
CHEMBL140990 7 59 10 256
CHEMBL235548 24 42 59 207
CHEMBL73637 9 57 17 249
CHEMBL87320 18 48 58 208
CHEMBL255304 17 49 40 226
CHEMBL1088656 4 62 10 256
CHEMBL362444 4 62 8 258
CHEMBL1086246 5 61 13 253
CHEMBL108696 1 65 8 258
CHEMBL121810 5 61 6 260
CHEMBL557405 50 16 133 133
CHEMBL474268 52 14 124 142
CHEMBL406645 48 18 114 152
CHEMBL410915 45 21 112 154
CHEMBL396158 6 60 8 258
CHEMBL449991 26 40 82 184
CHEMBL225198 40 26 99 167
CHEMBL183813 3 63 8 258
CHEMBL365904 5 61 10 256
CHEMBL214881 41 25 82 184
CHEMBL1202865 8 58 16 250
CHEMBL424833 7 59 19 247
CHEMBL107516 4 62 8 258
CHEMBL582883 0 66 1 265
CHEMBL515550 8 58 26 240
CHEMBL158637 4 62 16 250
CHEMBL429660 2 64 7 259
CHEMBL225077 41 25 116 150
CHEMBL484705 24 42 69 197
CHEMBL335033 3 63 3 263
CHEMBL555075 15 51 34 232
CHEMBL255502 16 50 44 222
CHEMBL194823 5 61 15 251
CHEMBL179732 37 29 54 212
CHEMBL576005 1 65 4 262
CHEMBL223714 41 25 97 169
CHEMBL490338 1 65 7 259
CHEMBL595130 8 58 11 255
CHEMBL189122 7 59 14 252
CHEMBL367067 5 61 17 249
CHEMBL603622 0 66 0 266
CHEMBL15056 30 36 45 221
CHEMBL175487 36 30 59 207
CHEMBL273051 1 65 7 259
CHEMBL1223029 6 60 14 252
CHEMBL427082 32 34 85 181
CHEMBL124156 4 62 14 252
CHEMBL1202835 26 40 56 210
CHEMBL159576 11 55 21 245
CHEMBL489454 43 23 64 202
CHEMBL48643 0 66 0 266
CHEMBL514111 17 49 37 229
CHEMBL1082738 43 23 65 201
CHEMBL440547 7 59 14 252
CHEMBL1202859 7 59 16 250
CHEMBL422695 0 66 2 264
CHEMBL557181 15 51 27 239
CHEMBL520046 27 39 78 188
CHEMBL1087194 0 66 1 265
CHEMBL433678 18 48 42 224
CHEMBL475162 0 66 2 264
CHEMBL86863 3 63 8 258
CHEMBL426015 12 54 58 208
CHEMBL129753 30 36 94 172
CHEMBL158860 4 62 12 254
CHEMBL597801 25 41 82 184
CHEMBL210453 14 52 44 222
CHEMBL312310 21 45 44 222
CHEMBL389192 46 20 120 146
CHEMBL223549 22 44 44 222
CHEMBL223443 44 22 96 170
CHEMBL1085932 48 18 135 131
CHEMBL1085933 50 16 133 133
CHEMBL1082434 10 56 25 241
CHEMBL321605 1 65 14 252
CHEMBL554452 2 64 8 258
CHEMBL1173663 49 17 138 128
CHEMBL1083488 41 25 81 185
CHEMBL1203534 1 65 3 263
CHEMBL606348 5 61 11 255
CHEMBL1087968 4 62 17 249
CHEMBL1172618 30 36 77 189
CHEMBL129108 18 48 25 241
CHEMBL158946 0 66 3 263
CHEMBL56960 1 65 15 251
CHEMBL477141 8 58 30 236
CHEMBL1084775 42 24 73 193
CHEMBL1202836 37 29 88 178
CHEMBL209382 25 41 52 214
CHEMBL1082845 16 50 48 218
CHEMBL1082846 15 51 45 221
CHEMBL322392 28 38 70 196
CHEMBL590055 44 22 119 147
CHEMBL590059 49 17 128 138
CHEMBL108313 3 63 6 260
CHEMBL550075 6 60 10 256
CHEMBL1202881 11 55 26 240
CHEMBL553263 1 65 5 261
CHEMBL1083982 6 60 11 255
CHEMBL189907 5 61 8 258
CHEMBL141042 11 55 16 250
CHEMBL481 18 48 55 211
CHEMBL1088377 4 62 17 249
CHEMBL216002 38 28 74 192
CHEMBL1085938 49 17 136 130
CHEMBL1085940 49 17 135 131
CHEMBL1086007 27 39 89 177
CHEMBL92955 14 52 35 231
CHEMBL554252 3 63 6 260
CHEMBL1083069 12 54 29 237
CHEMBL477140 10 56 18 248
CHEMBL238230 33 33 55 211
CHEMBL340625 17 49 50 216
CHEMBL1173761 23 43 64 202
CHEMBL1202834 23 43 51 215
CHEMBL1080692 3 63 3 263
CHEMBL340427 25 41 70 196
CHEMBL362752 8 58 16 250
CHEMBL364545 50 16 132 134
CHEMBL557422 0 66 3 263
CHEMBL1202884 9 57 22 244
CHEMBL328102 0 66 0 266
CHEMBL337999 38 28 113 153
CHEMBL464537 0 66 1 265
CHEMBL87014 11 55 30 236
CHEMBL491359 5 61 12 254
CHEMBL87273 8 58 38 228
CHEMBL160095 18 48 35 231
CHEMBL159702 4 62 7 259
CHEMBL155746 10 56 20 246
CHEMBL224998 36 30 100 166
CHEMBL118752 6 60 12 254
CHEMBL514534 5 61 27 239
CHEMBL54058 5 61 13 253
CHEMBL50031 15 51 22 244
CHEMBL555107 27 39 36 230
CHEMBL108434 1 65 1 265
CHEMBL431519 21 45 44 222
CHEMBL1652 3 63 11 255
CHEMBL219911 1 65 4 262
CHEMBL243270 2 64 9 257
CHEMBL243271 5 61 11 255
CHEMBL140106 2 64 6 260
CHEMBL1202885 8 58 16 250
CHEMBL145713 17 49 52 214
CHEMBL76014 44 22 74 192
CHEMBL1084262 51 15 124 142
CHEMBL440983 1 65 5 261
CHEMBL87823 14 52 53 213
CHEMBL93123 14 52 47 219
CHEMBL190322 2 64 5 261
CHEMBL219569 32 34 104 162
CHEMBL62664 24 42 50 216
CHEMBL146674 0 66 0 266
CHEMBL315515 16 50 62 204
CHEMBL542497 2 64 7 259
CHEMBL540607 22 44 43 223
CHEMBL1080691 3 63 5 261
CHEMBL502 25 41 42 224
CHEMBL209392 0 66 5 261
CHEMBL87649 10 56 22 244
CHEMBL148522 0 66 0 266
CHEMBL595616 8 58 13 253
CHEMBL1203985 15 51 69 197
CHEMBL345847 0 66 2 264
CHEMBL260964 1 65 9 257
CHEMBL475685 33 33 80 186
CHEMBL211520 25 41 48 218
CHEMBL197696 13 53 38 228
CHEMBL538296 14 52 28 238
CHEMBL306492 46 20 121 145
CHEMBL266045 0 66 5 261
CHEMBL1202877 1 65 6 260
CHEMBL1084256 9 57 18 248
CHEMBL352500 6 60 7 259
CHEMBL539045 2 64 12 254
CHEMBL75985 37 29 76 190
CHEMBL1085939 48 18 134 132
CHEMBL1085858 9 57 17 249
CHEMBL299313 1 65 7 259
CHEMBL478193 16 50 80 186
CHEMBL1096951 4 62 7 259
CHEMBL76470 9 57 15 251
CHEMBL154211 2 64 6 260
CHEMBL1173042 9 57 31 235
CHEMBL235014 36 30 52 214
CHEMBL1084369 32 34 42 224
CHEMBL340621 1 65 12 254
CHEMBL180483 10 56 24 242
CHEMBL52722 0 66 2 264
CHEMBL1094633 6 60 9 257
CHEMBL190060 25 41 75 191
CHEMBL159351 7 59 11 255
CHEMBL186144 9 57 24 242
CHEMBL1083065 26 40 47 219
CHEMBL1096953 6 60 10 256
CHEMBL126354 9 57 19 247
CHEMBL87849 16 50 41 225
CHEMBL424984 3 63 5 261
CHEMBL308962 40 26 72 194
CHEMBL185302 0 66 0 266
CHEMBL82810 8 58 18 248
CHEMBL374981 45 21 124 142
CHEMBL364125 12 54 35 231
CHEMBL597192 33 33 94 172
CHEMBL107572 16 50 44 222
CHEMBL567472 20 46 53 213
CHEMBL542467 50 16 136 130
CHEMBL1087458 17 49 21 245
CHEMBL1096994 24 42 41 225
CHEMBL263322 10 56 17 249
CHEMBL74747 8 58 17 249
CHEMBL106739 18 48 45 221
CHEMBL397271 1 65 13 253
CHEMBL108632 27 39 43 223
CHEMBL191386 30 36 81 185
CHEMBL606372 4 62 10 256
CHEMBL347667 1 65 2 264
CHEMBL259523 48 18 115 151
CHEMBL406885 48 18 112 154
CHEMBL609668 0 66 4 262
CHEMBL1084096 35 31 60 206
CHEMBL596513 8 58 13 253
CHEMBL1098295 9 57 11 255
CHEMBL75305 12 54 51 215
CHEMBL521935 31 35 52 214
CHEMBL64011 22 44 39 227
CHEMBL392324 0 66 0 266
CHEMBL478667 46 20 102 164
CHEMBL473866 44 22 118 148
CHEMBL425739 10 56 19 247
CHEMBL128471 26 40 82 184
CHEMBL140999 9 57 25 241
CHEMBL534932 39 27 71 195
CHEMBL307004 11 55 27 239
CHEMBL424707 44 22 76 190
CHEMBL1088722 6 60 13 253
CHEMBL544126 9 57 16 250
CHEMBL478666 35 31 88 178
CHEMBL65018 20 46 34 232
CHEMBL1164261 0 66 2 264
CHEMBL307908 46 20 106 160
CHEMBL130373 0 66 2 264
CHEMBL599652 21 45 62 204
CHEMBL141276 20 46 41 225
CHEMBL599651 43 23 122 144
CHEMBL427232 27 39 48 218
CHEMBL128618 19 47 50 216
CHEMBL317541 5 61 7 259
CHEMBL456130 4 62 8 258
CHEMBL1202878 14 52 17 249
CHEMBL542543 8 58 17 249
CHEMBL332051 0 66 0 266
CHEMBL42531 2 64 8 258
CHEMBL430886 0 66 6 260
CHEMBL490264 46 20 77 189
CHEMBL478706 6 60 32 234
CHEMBL1204112 49 17 128 138
CHEMBL134342 0 66 1 265
CHEMBL1087459 13 53 21 245
CHEMBL544159 10 56 18 248
CHEMBL430679 0 66 3 263
CHEMBL224202 27 39 82 184
CHEMBL128260 26 40 93 173
CHEMBL76173 20 46 64 202
CHEMBL335158 3 63 3 263
CHEMBL456767 12 54 37 229
CHEMBL555666 41 25 68 198
CHEMBL110554 2 64 6 260
CHEMBL475688 9 57 31 235
CHEMBL322994 3 63 11 255
CHEMBL142838 21 45 50 216
CHEMBL87344 11 55 42 224
CHEMBL145446 26 40 42 224
CHEMBL140228 10 56 18 248
CHEMBL597188 6 60 48 218
CHEMBL599644 3 63 13 253
CHEMBL388551 21 45 71 195
CHEMBL514370 20 46 69 197
CHEMBL13122 24 42 80 186
CHEMBL542220 5 61 19 247
CHEMBL445454 27 39 63 203
CHEMBL403083 10 56 36 230
CHEMBL313271 23 43 65 201
CHEMBL220141 2 64 10 256
CHEMBL110268 23 43 63 203
CHEMBL73160 25 41 47 219
CHEMBL93936 8 58 18 248
CHEMBL599243 35 31 100 166
CHEMBL413241 51 15 131 135
CHEMBL244230 51 15 132 134
CHEMBL267591 50 16 131 135
CHEMBL389374 47 19 125 141
CHEMBL543655 50 16 133 133
CHEMBL589496 46 20 125 141
CHEMBL589419 40 26 118 148
CHEMBL413243 49 17 135 131
CHEMBL117521 19 47 51 215
CHEMBL595129 4 62 10 256
CHEMBL339995 3 63 3 263
CHEMBL488590 7 59 33 233
CHEMBL372491 12 54 25 241
CHEMBL87441 7 59 15 251
CHEMBL475887 44 22 117 149
CHEMBL453480 45 21 118 148
CHEMBL238063 19 47 45 221
CHEMBL476438 53 13 134 132
CHEMBL449003 50 16 135 131
CHEMBL95020 14 52 38 228
CHEMBL319003 17 49 63 203
CHEMBL329012 1 65 13 253
CHEMBL195241 36 30 110 156
CHEMBL1096952 5 61 10 256
CHEMBL599650 43 23 105 161
CHEMBL83005 5 61 16 250
CHEMBL378404 0 66 1 265
CHEMBL192682 1 65 12 254
CHEMBL79874 2 64 7 259
CHEMBL544592 12 54 56 210
CHEMBL1082849 25 41 55 211
CHEMBL557155 45 21 75 191
CHEMBL219264 36 30 112 154
CHEMBL545317 24 42 40 226
CHEMBL1098308 5 61 12 254
CHEMBL1085030 3 63 7 259
CHEMBL1085031 3 63 9 257
CHEMBL1084544 36 30 108 158
CHEMBL195418 42 24 98 168
CHEMBL610243 16 50 44 222
CHEMBL609440 7 59 16 250
CHEMBL1084545 45 21 118 148
CHEMBL426441 1 65 4 262
CHEMBL225327 32 34 85 181
CHEMBL223277 17 49 63 203
CHEMBL224335 18 48 46 220
CHEMBL93241 0 66 2 264
CHEMBL342564 1 65 3 263
CHEMBL593998 8 58 12 254
CHEMBL1084703 4 62 9 257
CHEMBL484306 8 58 33 233
CHEMBL199585 23 43 87 179
CHEMBL482512 16 50 35 231
CHEMBL159878 14 52 28 238
CHEMBL74827 37 29 57 209
CHEMBL91538 8 58 15 251
CHEMBL361766 18 48 27 239
CHEMBL219316 19 47 78 188
CHEMBL385269 0 66 1 265
CHEMBL502725 35 31 71 195
CHEMBL386423 46 20 77 189
CHEMBL360832 2 64 12 254
CHEMBL212817 20 46 56 210
CHEMBL518384 4 62 10 256
CHEMBL362049 5 61 10 256
CHEMBL473050 17 49 39 227
CHEMBL225021 22 44 59 207
CHEMBL1084263 52 14 131 135
CHEMBL184784 2 64 2 264
CHEMBL286690 13 53 27 239
CHEMBL110627 9 57 16 250
CHEMBL219063 1 65 6 260
CHEMBL89354 2 64 4 262
CHEMBL153865 8 58 13 253
CHEMBL537908 16 50 40 226
CHEMBL1082739 38 28 63 203
CHEMBL213850 22 44 62 204
CHEMBL140476 5 61 9 257
CHEMBL345241 0 66 1 265
CHEMBL154972 0 66 1 265
CHEMBL212793 29 37 57 209
CHEMBL65585 23 43 51 215
CHEMBL384886 4 62 30 236
CHEMBL490866 39 27 123 143
CHEMBL219262 1 65 2 264
CHEMBL61274 0 66 0 266
CHEMBL284102 2 64 6 260
CHEMBL612099 0 66 5 261
CHEMBL465028 19 47 33 233
CHEMBL522286 42 24 64 202
CHEMBL388615 19 47 49 217
CHEMBL161779 12 54 27 239
CHEMBL396199 23 43 37 229
CHEMBL9751 0 66 0 266
CHEMBL187870 0 66 0 266
CHEMBL311017 9 57 16 250
CHEMBL447544 31 35 75 191
CHEMBL456967 4 62 8 258
CHEMBL338755 38 28 60 206
actives=453 actives_cnfs=19377 decoys=26232 decoys_cnfs=490055 ratio=0.0172689844465 EF_0.0025=35.8536337547 EF_0.01=14.1049235942
