# Supplementary material for: A fast topological analysis algorithm for large-scale similarity evaluations of ligands and binding pockets
Source: J Cheminform. 2015 Aug 20;7:42. doi: 10.1186/s13321-015-0091-5 (PMC4631714; doi:10.1186/s13321-015-0091-5)
Supplement: Additional file 3: — A tar archive containing the details of the enrichment results, including the individual query (uniquely retrieved actives and decoys at the 1% and 0.25% top fractions), averaged enrichment factors for all of the sets, number of unique ligands and decoys and the number of generated conformers. [file 13321_2015_91_MOESM3_ESM.gz › dude_rslts/ada17.log]

query_id pstv_0.25% ngtv_0.25% pstv_1.0% ngtv_1.0%
CHEMBL336425 2 88 7 356
CHEMBL135075 1 89 6 357
CHEMBL99103 1 89 5 358
CHEMBL184062 17 73 31 332
CHEMBL173846 4 86 13 350
CHEMBL19278 3 87 12 351
CHEMBL484262 2 88 12 351
CHEMBL442423 9 81 34 329
CHEMBL351471 3 87 8 355
CHEMBL189591 21 69 38 325
CHEMBL439066 10 80 17 346
CHEMBL273065 13 77 21 342
CHEMBL164192 1 89 5 358
CHEMBL228268 14 76 21 342
CHEMBL496368 14 76 28 335
CHEMBL233852 3 87 13 350
CHEMBL271161 5 85 11 352
CHEMBL393863 10 80 20 343
CHEMBL192204 5 85 12 351
CHEMBL334446 10 80 31 332
CHEMBL271234 17 73 32 331
CHEMBL1090647 0 90 1 362
CHEMBL341380 19 71 38 325
CHEMBL426729 7 83 33 330
CHEMBL372659 21 69 39 324
CHEMBL359969 5 85 16 347
CHEMBL391880 22 68 42 321
CHEMBL1222653 7 83 17 346
CHEMBL269835 3 87 7 356
CHEMBL467747 3 87 13 350
CHEMBL231877 2 88 7 356
CHEMBL231666 22 68 46 317
CHEMBL231667 26 64 48 315
CHEMBL391676 12 78 22 341
CHEMBL234776 2 88 6 357
CHEMBL135696 6 84 17 346
CHEMBL1089727 2 88 6 357
CHEMBL361809 7 83 21 342
CHEMBL208841 15 75 40 323
CHEMBL318922 5 85 14 349
CHEMBL100280 7 83 22 341
CHEMBL189107 9 81 17 346
CHEMBL173235 1 89 3 360
CHEMBL204549 12 78 25 338
CHEMBL335177 6 84 19 344
CHEMBL133259 15 75 33 330
CHEMBL1092505 2 88 10 353
CHEMBL222303 7 83 30 333
CHEMBL401455 10 80 25 338
CHEMBL258055 7 83 19 344
CHEMBL271354 2 88 14 349
CHEMBL287871 1 89 6 357
CHEMBL134782 11 79 34 329
CHEMBL180197 2 88 9 354
CHEMBL1222720 6 84 17 346
CHEMBL430664 6 84 17 346
CHEMBL132928 2 88 3 360
CHEMBL402636 1 89 9 354
CHEMBL211770 13 77 28 335
CHEMBL234226 10 80 22 341
CHEMBL468777 2 88 4 359
CHEMBL222309 9 81 17 346
CHEMBL499905 2 88 8 355
CHEMBL461220 9 81 25 338
CHEMBL234416 9 81 20 343
CHEMBL255418 3 87 14 349
CHEMBL353536 5 85 14 349
CHEMBL313047 8 82 31 332
CHEMBL89426 2 88 12 351
CHEMBL601735 2 88 6 357
CHEMBL147956 9 81 26 337
CHEMBL502796 14 76 36 327
CHEMBL172249 6 84 11 352
CHEMBL373154 12 78 22 341
CHEMBL71436 2 88 4 359
CHEMBL272341 19 71 35 328
CHEMBL193316 8 82 34 329
CHEMBL193945 15 75 24 339
CHEMBL86542 12 78 26 337
CHEMBL452642 4 86 6 357
CHEMBL537229 21 69 33 330
CHEMBL222282 3 87 6 357
CHEMBL311436 1 89 7 356
CHEMBL316489 17 73 32 331
CHEMBL402030 0 90 2 361
CHEMBL271235 5 85 25 338
CHEMBL1223007 8 82 22 341
CHEMBL210133 3 87 10 353
CHEMBL222992 3 87 4 359
CHEMBL341817 8 82 22 341
CHEMBL76137 3 87 5 358
CHEMBL144320 0 90 4 359
CHEMBL247967 21 69 41 322
CHEMBL328479 5 85 20 343
CHEMBL1223006 2 88 11 352
CHEMBL512117 2 88 3 360
CHEMBL89179 8 82 29 334
CHEMBL371781 19 71 34 329
CHEMBL252677 5 85 15 348
CHEMBL391881 18 72 29 334
CHEMBL76888 4 86 10 353
CHEMBL592052 4 86 7 356
CHEMBL208051 10 80 35 328
CHEMBL431226 12 78 33 330
CHEMBL1223004 9 81 24 339
CHEMBL88979 2 88 6 357
CHEMBL303666 14 76 22 341
CHEMBL328483 6 84 14 349
CHEMBL144101 1 89 14 349
CHEMBL111475 18 72 34 329
CHEMBL60373 16 74 30 333
CHEMBL208052 15 75 37 326
CHEMBL427861 13 77 20 343
CHEMBL253089 4 86 14 349
CHEMBL392294 5 85 20 343
CHEMBL373438 8 82 19 344
CHEMBL440048 6 84 11 352
CHEMBL438964 1 89 9 354
CHEMBL203972 7 83 16 347
CHEMBL99045 16 74 42 321
CHEMBL240648 2 88 3 360
CHEMBL89947 1 89 8 355
CHEMBL100777 2 88 6 357
CHEMBL144828 2 88 6 357
CHEMBL411305 6 84 13 350
CHEMBL144857 1 89 6 357
CHEMBL328199 12 78 41 322
CHEMBL54663 0 90 6 357
CHEMBL1222655 5 85 16 347
CHEMBL425251 20 70 39 324
CHEMBL99995 1 89 6 357
CHEMBL392837 15 75 28 335
CHEMBL253088 18 72 31 332
CHEMBL395880 3 87 14 349
CHEMBL99318 7 83 15 348
CHEMBL60536 1 89 1 362
CHEMBL137646 19 71 43 320
CHEMBL183924 6 84 19 344
CHEMBL206254 12 78 38 325
CHEMBL318484 3 87 8 355
CHEMBL272512 6 84 15 348
CHEMBL88656 2 88 5 358
CHEMBL196092 8 82 20 343
CHEMBL291387 1 89 1 362
CHEMBL80272 3 87 8 355
CHEMBL314760 8 82 18 345
CHEMBL312770 6 84 9 354
CHEMBL180181 11 79 18 345
CHEMBL173027 6 84 23 340
CHEMBL301303 1 89 3 360
CHEMBL1222654 9 81 15 348
CHEMBL185279 4 86 13 350
CHEMBL429336 5 85 11 352
CHEMBL80361 9 81 16 347
CHEMBL379469 17 73 34 329
CHEMBL205290 22 68 41 322
CHEMBL1087293 7 83 10 353
CHEMBL95693 18 72 31 332
CHEMBL442421 9 81 23 340
CHEMBL366257 19 71 32 331
CHEMBL418737 1 89 5 358
CHEMBL342870 17 73 39 324
CHEMBL276086 4 86 14 349
CHEMBL93620 2 88 7 356
CHEMBL78337 7 83 15 348
CHEMBL302455 17 73 42 321
CHEMBL336832 10 80 25 338
CHEMBL97908 12 78 30 333
CHEMBL330723 0 90 3 360
CHEMBL61193 6 84 7 356
CHEMBL172722 3 87 5 358
CHEMBL76836 4 86 6 357
CHEMBL592053 0 90 1 362
CHEMBL327578 3 87 5 358
CHEMBL80911 1 89 11 352
CHEMBL91636 6 84 20 343
CHEMBL71007 3 87 7 356
CHEMBL92927 7 83 28 335
CHEMBL167453 1 89 3 360
CHEMBL412280 2 88 7 356
CHEMBL137365 16 74 30 333
CHEMBL76974 12 78 22 341
CHEMBL78369 3 87 4 359
CHEMBL99365 5 85 19 344
CHEMBL95460 20 70 34 329
CHEMBL71227 1 89 4 359
CHEMBL375013 7 83 29 334
CHEMBL596906 6 84 9 354
CHEMBL337512 1 89 7 356
CHEMBL184745 2 88 8 355
CHEMBL148373 0 90 7 356
CHEMBL256245 16 74 29 334
CHEMBL524281 11 79 25 338
CHEMBL270047 7 83 13 350
CHEMBL603832 5 85 7 356
CHEMBL319902 3 87 15 348
CHEMBL89419 7 83 29 334
CHEMBL35433 10 80 21 342
CHEMBL184119 4 86 15 348
CHEMBL498032 15 75 43 320
CHEMBL214287 10 80 20 343
CHEMBL234270 4 86 15 348
CHEMBL111460 1 89 3 360
CHEMBL91990 8 82 18 345
CHEMBL31315 1 89 2 361
CHEMBL421699 1 89 2 361
CHEMBL80798 5 85 22 341
CHEMBL387079 28 62 47 316
CHEMBL29976 5 85 20 343
CHEMBL319782 22 68 40 323
CHEMBL89512 6 84 15 348
CHEMBL19611 1 89 11 352
CHEMBL343721 2 88 4 359
CHEMBL252470 5 85 13 350
CHEMBL206930 14 76 32 331
CHEMBL279786 2 88 16 347
CHEMBL248172 16 74 30 333
CHEMBL98390 0 90 0 363
CHEMBL53055 7 83 20 343
CHEMBL361376 20 70 27 336
CHEMBL419896 4 86 13 350
CHEMBL289604 3 87 11 352
CHEMBL436071 5 85 19 344
CHEMBL600680 7 83 10 353
CHEMBL234774 2 88 7 356
CHEMBL144293 3 87 7 356
CHEMBL334468 0 90 3 360
CHEMBL291884 20 70 41 322
CHEMBL1223224 5 85 16 347
CHEMBL234775 6 84 17 346
CHEMBL289222 4 86 19 344
CHEMBL1222721 0 90 4 359
CHEMBL599155 4 86 5 358
CHEMBL135931 1 89 3 360
CHEMBL223831 4 86 14 349
CHEMBL425415 5 85 14 349
CHEMBL34411 3 87 10 353
CHEMBL1087795 1 89 1 362
CHEMBL251866 7 83 18 345
CHEMBL463395 6 84 15 348
CHEMBL288670 8 82 21 342
CHEMBL272263 8 82 14 349
CHEMBL88906 2 88 10 353
CHEMBL192309 16 74 25 338
CHEMBL110994 0 90 3 360
CHEMBL147149 6 84 15 348
CHEMBL491287 3 87 8 355
CHEMBL212469 18 72 32 331
CHEMBL168193 11 79 22 341
CHEMBL207075 15 75 30 333
CHEMBL288671 3 87 20 343
CHEMBL393750 8 82 25 338
CHEMBL234567 3 87 3 360
CHEMBL234565 2 88 4 359
CHEMBL62455 5 85 12 351
CHEMBL165321 2 88 4 359
CHEMBL246376 22 68 37 326
CHEMBL71686 0 90 2 361
CHEMBL180333 9 81 31 332
CHEMBL183868 16 74 31 332
CHEMBL434539 12 78 20 343
CHEMBL234353 13 77 27 336
CHEMBL310340 8 82 12 351
CHEMBL252876 2 88 5 358
CHEMBL1084412 14 76 38 325
CHEMBL393550 4 86 7 356
CHEMBL96636 1 89 9 354
CHEMBL144049 5 85 13 350
CHEMBL92067 6 84 14 349
CHEMBL461801 7 83 16 347
CHEMBL286848 5 85 9 354
CHEMBL167460 1 89 2 361
CHEMBL248523 3 87 4 359
CHEMBL234145 4 86 7 356
CHEMBL234352 14 76 27 336
CHEMBL234351 18 72 33 330
CHEMBL138594 10 80 30 333
CHEMBL173686 11 79 25 338
CHEMBL88520 0 90 10 353
CHEMBL363758 5 85 16 347
CHEMBL404673 3 87 9 354
CHEMBL271369 2 88 17 346
CHEMBL468778 3 87 8 355
CHEMBL1222722 3 87 9 354
CHEMBL115653 2 88 5 358
CHEMBL524533 11 79 41 322
CHEMBL98202 13 77 31 332
CHEMBL88351 1 89 14 349
CHEMBL591031 1 89 25 338
CHEMBL325150 2 88 9 354
CHEMBL1078396 0 90 1 362
CHEMBL429112 8 82 28 335
CHEMBL167421 1 89 3 360
CHEMBL171986 4 86 4 359
CHEMBL328645 1 89 6 357
CHEMBL250502 4 86 14 349
CHEMBL250709 13 77 36 327
CHEMBL18943 1 89 2 361
CHEMBL401263 16 74 35 328
CHEMBL307252 7 83 17 346
CHEMBL468888 6 84 24 339
CHEMBL417144 7 83 20 343
CHEMBL167320 0 90 1 362
CHEMBL319887 5 85 25 338
CHEMBL189975 1 89 1 362
CHEMBL393443 4 86 15 348
CHEMBL175164 5 85 7 356
CHEMBL392894 9 81 16 347
CHEMBL247140 15 75 33 330
CHEMBL454380 1 89 2 361
CHEMBL1222723 8 82 16 347
CHEMBL144780 9 81 26 337
CHEMBL245382 17 73 42 321
CHEMBL34418 5 85 17 346
CHEMBL315318 3 87 7 356
CHEMBL279785 1 89 8 355
CHEMBL319808 3 87 17 346
CHEMBL70207 7 83 20 343
CHEMBL90928 6 84 11 352
CHEMBL137703 11 79 31 332
CHEMBL1223155 5 85 30 333
CHEMBL369302 8 82 28 335
CHEMBL137065 14 76 45 318
CHEMBL395878 2 88 4 359
CHEMBL391851 13 77 35 328
CHEMBL1222866 2 88 7 356
CHEMBL1222942 0 90 0 363
CHEMBL439983 6 84 12 351
CHEMBL238081 1 89 5 358
CHEMBL1222867 10 80 25 338
CHEMBL36309 6 84 18 345
CHEMBL247546 19 71 37 326
CHEMBL247974 22 68 41 322
CHEMBL248524 1 89 8 355
CHEMBL391288 12 78 18 345
CHEMBL591774 0 90 0 363
CHEMBL228318 14 76 40 323
CHEMBL228320 14 76 33 330
CHEMBL233932 20 70 42 321
CHEMBL1088216 1 89 3 360
CHEMBL526646 12 78 33 330
CHEMBL253276 1 89 9 354
CHEMBL312429 6 84 23 340
CHEMBL234143 4 86 14 349
CHEMBL401454 0 90 4 359
CHEMBL1222944 6 84 12 351
CHEMBL503067 10 80 33 330
CHEMBL434567 3 87 8 355
CHEMBL253275 2 88 3 360
CHEMBL134640 5 85 11 352
CHEMBL447787 0 90 8 355
CHEMBL1223076 0 90 1 362
CHEMBL319341 2 88 10 353
CHEMBL455409 1 89 7 356
CHEMBL316822 5 85 14 349
CHEMBL164549 2 88 6 357
CHEMBL245383 14 76 38 325
CHEMBL246577 10 80 26 337
CHEMBL329967 1 89 4 359
CHEMBL98852 11 79 25 338
CHEMBL64262 12 78 25 338
CHEMBL247348 15 75 37 326
CHEMBL98770 3 87 16 347
CHEMBL95305 2 88 9 354
CHEMBL367710 2 88 8 355
CHEMBL18667 3 87 14 349
CHEMBL1090749 4 86 8 355
CHEMBL539171 3 87 10 353
CHEMBL1223075 8 82 19 344
CHEMBL183735 8 82 19 344
CHEMBL233842 7 83 16 347
CHEMBL79433 4 86 7 356
CHEMBL247347 19 71 38 325
CHEMBL241047 7 83 31 332
CHEMBL599173 3 87 13 350
CHEMBL101413 10 80 15 348
CHEMBL221770 8 82 17 346
CHEMBL234033 3 87 12 351
CHEMBL313936 14 76 28 335
CHEMBL89137 10 80 21 342
CHEMBL1223154 2 88 4 359
CHEMBL135766 2 88 3 360
CHEMBL343548 13 77 33 330
CHEMBL204495 14 76 34 329
CHEMBL431008 11 79 30 333
CHEMBL1223153 11 79 20 343
CHEMBL148169 11 79 23 340
CHEMBL100146 5 85 21 342
CHEMBL173316 9 81 24 339
CHEMBL88284 10 80 23 340
CHEMBL114427 3 87 6 357
CHEMBL251994 13 77 32 331
CHEMBL500112 11 79 24 339
CHEMBL88342 11 79 20 343
CHEMBL247346 13 77 38 325
CHEMBL422821 8 82 23 340
CHEMBL137323 14 76 27 336
CHEMBL88445 6 84 26 337
CHEMBL607026 0 90 0 363
CHEMBL1089843 3 87 10 353
CHEMBL1089842 2 88 7 356
CHEMBL1222588 2 88 5 358
CHEMBL95414 0 90 1 362
CHEMBL110211 13 77 33 330
CHEMBL336900 8 82 35 328
CHEMBL109326 15 75 27 336
CHEMBL254307 16 74 30 333
CHEMBL208181 1 89 5 358
CHEMBL299796 7 83 22 341
CHEMBL1091095 7 83 22 341
CHEMBL194237 8 82 21 342
CHEMBL1222943 1 89 1 362
CHEMBL194627 3 87 7 356
CHEMBL1223223 0 90 2 361
CHEMBL183431 13 77 19 344
CHEMBL1077216 1 89 4 359
CHEMBL256621 19 71 35 328
CHEMBL351006 9 81 25 338
CHEMBL174315 3 87 8 355
CHEMBL399096 13 77 26 337
CHEMBL101864 4 86 19 344
CHEMBL259032 6 84 18 345
CHEMBL96396 2 88 10 353
CHEMBL148395 4 86 16 347
CHEMBL144206 1 89 9 354
CHEMBL100564 6 84 18 345
CHEMBL459748 6 84 25 338
CHEMBL1087291 2 88 2 361
CHEMBL37788 11 79 26 337
CHEMBL359424 6 84 18 345
CHEMBL590343 8 82 8 355
CHEMBL381224 3 87 7 356
CHEMBL292546 15 75 29 334
CHEMBL89406 0 90 12 351
CHEMBL434187 3 87 17 346
CHEMBL330513 6 84 22 341
CHEMBL440498 3 87 8 355
CHEMBL180891 9 81 23 340
CHEMBL1093392 3 87 8 355
CHEMBL97788 8 82 13 350
CHEMBL144525 9 81 19 344
CHEMBL358962 2 88 10 353
CHEMBL204357 10 80 21 342
CHEMBL100081 1 89 6 357
CHEMBL1223077 1 89 20 343
CHEMBL147383 4 86 12 351
CHEMBL80321 7 83 7 356
CHEMBL135251 1 89 7 356
CHEMBL592722 7 83 10 353
CHEMBL409890 9 81 16 347
CHEMBL503835 0 90 6 357
CHEMBL402992 17 73 38 325
CHEMBL78611 0 90 2 361
CHEMBL341702 14 76 21 342
CHEMBL43087 6 84 11 352
CHEMBL1223078 3 87 14 349
CHEMBL365905 14 76 20 343
CHEMBL1222652 5 85 13 350
CHEMBL245581 7 83 12 351
CHEMBL474140 8 82 16 347
CHEMBL177072 4 86 14 349
CHEMBL288664 1 89 3 360
CHEMBL1087430 1 89 3 360
CHEMBL184302 15 75 22 341
CHEMBL412796 1 89 1 362
CHEMBL357203 1 89 5 358
CHEMBL252893 18 72 41 322
CHEMBL203160 12 78 25 338
CHEMBL69268 4 86 8 355
CHEMBL355797 4 86 19 344
CHEMBL205900 11 79 24 339
CHEMBL282094 1 89 4 359
CHEMBL306617 1 89 1 362
CHEMBL247776 9 81 22 341
CHEMBL68542 9 81 12 351
CHEMBL68271 11 79 21 342
CHEMBL398371 0 90 0 363
CHEMBL184782 26 64 41 322
CHEMBL271450 7 83 21 342
CHEMBL591590 0 90 1 362
CHEMBL602949 2 88 2 361
CHEMBL432079 2 88 9 354
CHEMBL421009 0 90 3 360
CHEMBL89755 4 86 11 352
CHEMBL424492 1 89 8 355
CHEMBL80183 5 85 12 351
CHEMBL517708 9 81 33 330
CHEMBL591591 2 88 3 360
CHEMBL245384 17 73 35 328
CHEMBL67590 1 89 3 360
CHEMBL468887 7 83 22 341
CHEMBL300394 0 90 2 361
CHEMBL167846 0 90 2 361
CHEMBL388124 16 74 27 336
CHEMBL382705 4 86 8 355
CHEMBL310057 7 83 9 354
CHEMBL254122 1 89 12 351
CHEMBL250710 21 69 43 320
CHEMBL95807 10 80 23 340
CHEMBL604935 6 84 7 356
CHEMBL173754 3 87 5 358
CHEMBL452212 16 74 34 329
CHEMBL365892 16 74 29 334
CHEMBL212481 15 75 30 333
CHEMBL290952 8 82 21 342
CHEMBL234605 11 79 22 341
CHEMBL229072 6 84 28 335
CHEMBL330588 3 87 13 350
CHEMBL371199 14 76 23 340
CHEMBL181328 6 84 16 347
CHEMBL234604 8 82 20 343
CHEMBL35707 7 83 19 344
CHEMBL305499 2 88 4 359
CHEMBL234566 20 70 40 323
CHEMBL137406 0 90 1 362
CHEMBL392505 18 72 43 320
CHEMBL599156 7 83 11 352
CHEMBL409252 6 84 9 354
CHEMBL403778 6 84 16 347
CHEMBL185397 16 74 24 339
CHEMBL592721 8 82 8 355
CHEMBL270063 6 84 12 351
CHEMBL495569 6 84 22 341
CHEMBL364875 9 81 15 348
CHEMBL38352 8 82 23 340
CHEMBL133028 12 78 25 338
CHEMBL389691 4 86 15 348
CHEMBL426434 18 72 26 337
CHEMBL204048 12 78 33 330
CHEMBL1077203 0 90 3 360
CHEMBL75094 9 81 23 340
CHEMBL185375 21 69 34 329
actives=532 actives_cnfs=22963 decoys=35808 decoys_cnfs=1069654 ratio=0.0148570151921 EF_0.0025=6.18068638647 EF_0.01=3.45782310172
