# Supplementary material for: A fast topological analysis algorithm for large-scale similarity evaluations of ligands and binding pockets
Source: J Cheminform. 2015 Aug 20;7:42. doi: 10.1186/s13321-015-0091-5 (PMC4631714; doi:10.1186/s13321-015-0091-5)
Supplement: Additional file 3: — A tar archive containing the details of the enrichment results, including the individual query (uniquely retrieved actives and decoys at the 1% and 0.25% top fractions), averaged enrichment factors for all of the sets, number of unique ligands and decoys and the number of generated conformers. [file 13321_2015_91_MOESM3_ESM.gz › dude_rslts/ada.log]

query_id pstv_0.25% ngtv_0.25% pstv_1.0% ngtv_1.0%
CHEMBL606666 13 0 25 30
CHEMBL191267 0 13 1 54
CHEMBL37181 7 6 10 45
CHEMBL340297 8 5 9 46
CHEMBL338076 6 7 9 46
CHEMBL81390 13 0 24 31
CHEMBL127469 13 0 22 33
CHEMBL18433 7 6 10 45
CHEMBL363042 2 11 3 52
CHEMBL606664 4 9 15 40
CHEMBL43226 12 1 26 29
CHEMBL17351 7 6 8 47
CHEMBL123910 12 1 20 35
CHEMBL43742 3 10 8 47
CHEMBL157723 0 13 3 52
CHEMBL290030 8 5 11 44
CHEMBL332871 6 7 15 40
CHEMBL334197 7 6 9 46
CHEMBL295003 9 4 16 39
CHEMBL92404 1 12 2 53
CHEMBL17889 1 12 1 54
CHEMBL334172 8 5 9 46
CHEMBL93280 0 13 0 55
CHEMBL606665 2 11 10 45
CHEMBL128787 9 4 10 45
CHEMBL295417 13 0 26 29
CHEMBL18496 7 6 9 46
CHEMBL436332 3 10 3 52
CHEMBL18188 0 13 0 55
CHEMBL121714 3 10 11 44
CHEMBL290770 1 12 6 49
CHEMBL420174 2 11 2 53
CHEMBL125208 0 13 1 54
CHEMBL43261 12 1 27 28
CHEMBL17825 8 5 12 43
CHEMBL104714 2 11 6 49
CHEMBL42063 12 1 23 32
CHEMBL426443 5 8 7 48
CHEMBL132135 10 3 23 32
CHEMBL322906 3 10 8 47
CHEMBL37246 4 9 9 46
CHEMBL340086 0 13 0 55
CHEMBL64503 1 12 1 54
CHEMBL123620 2 11 6 49
CHEMBL333809 5 8 9 46
CHEMBL290949 5 8 7 48
CHEMBL157669 8 5 10 45
CHEMBL38306 2 11 5 50
CHEMBL18838 3 10 9 46
CHEMBL36986 1 12 2 53
CHEMBL190280 1 12 4 51
CHEMBL125386 5 8 8 47
CHEMBL332298 6 7 9 46
CHEMBL18078 4 9 22 33
CHEMBL37183 8 5 11 44
CHEMBL96719 0 13 0 55
CHEMBL121939 3 10 4 51
CHEMBL335918 13 0 25 30
CHEMBL360191 8 5 11 44
CHEMBL38218 7 6 9 46
CHEMBL405920 4 9 8 47
CHEMBL327830 7 6 12 43
CHEMBL280784 13 0 23 32
CHEMBL306270 2 11 8 47
CHEMBL284483 8 5 10 45
CHEMBL364717 4 9 4 51
CHEMBL93647 0 13 0 55
CHEMBL290381 7 6 11 44
CHEMBL132985 9 4 27 28
CHEMBL124728 4 9 4 51
CHEMBL604966 5 8 9 46
CHEMBL93560 8 5 12 43
CHEMBL37053 3 10 4 51
CHEMBL328139 7 6 12 43
CHEMBL35316 4 9 14 41
CHEMBL189168 3 10 4 51
CHEMBL418074 13 0 22 33
CHEMBL292750 2 11 3 52
CHEMBL190495 1 12 2 53
CHEMBL193289 9 4 16 39
CHEMBL125275 3 10 6 49
CHEMBL340557 7 6 9 46
CHEMBL359803 3 10 3 52
CHEMBL81378 13 0 24 31
CHEMBL65628 0 13 4 51
CHEMBL125038 8 5 9 46
CHEMBL35724 3 10 7 48
CHEMBL329644 0 13 1 54
CHEMBL35777 8 5 10 45
CHEMBL97627 5 8 10 45
CHEMBL286164 13 0 23 32
CHEMBL290111 7 6 10 45
CHEMBL33910 8 5 11 44
actives=93 actives_cnfs=7761 decoys=5448 decoys_cnfs=109128 ratio=0.0170704845815 EF_0.0025=nan EF_0.01=12.3452025945
