# Supplementary material for: A fast topological analysis algorithm for large-scale similarity evaluations of ligands and binding pockets
Source: J Cheminform. 2015 Aug 20;7:42. doi: 10.1186/s13321-015-0091-5 (PMC4631714; doi:10.1186/s13321-015-0091-5)
Supplement: Additional file 3: — A tar archive containing the details of the enrichment results, including the individual query (uniquely retrieved actives and decoys at the 1% and 0.25% top fractions), averaged enrichment factors for all of the sets, number of unique ligands and decoys and the number of generated conformers. [file 13321_2015_91_MOESM3_ESM.gz › dude_rslts/adrb1.log]

query_id pstv_0.25% ngtv_0.25% pstv_1.0% ngtv_1.0%
CHEMBL561693 19 21 52 108
CHEMBL1204006 7 33 28 132
CHEMBL1203992 16 24 28 132
CHEMBL479342 18 22 48 112
CHEMBL417250 13 27 34 126
CHEMBL1085010 1 39 3 157
CHEMBL13102 8 32 29 131
CHEMBL13079 16 24 50 110
CHEMBL271765 15 25 30 130
CHEMBL399440 10 30 20 140
CHEMBL479341 24 16 59 101
CHEMBL51667 1 39 3 157
CHEMBL1082500 7 33 24 136
CHEMBL168893 20 20 46 114
CHEMBL125168 19 21 46 114
CHEMBL332010 9 31 36 124
CHEMBL439794 16 24 49 111
CHEMBL57185 0 40 0 160
CHEMBL1086005 4 36 11 149
CHEMBL291467 3 37 5 155
CHEMBL1221637 15 25 20 140
CHEMBL42895 5 35 5 155
CHEMBL157881 5 35 19 141
CHEMBL1221801 12 28 18 142
CHEMBL43850 1 39 1 159
CHEMBL492006 1 39 6 154
CHEMBL565686 0 40 0 160
CHEMBL143463 0 40 0 160
CHEMBL418600 4 36 31 129
CHEMBL457199 17 23 41 119
CHEMBL490222 1 39 2 158
CHEMBL524145 1 39 5 155
CHEMBL40297 4 36 13 147
CHEMBL6913 8 32 14 146
CHEMBL409827 3 37 11 149
CHEMBL299175 3 37 8 152
CHEMBL199824 8 32 17 143
CHEMBL177442 15 25 42 118
CHEMBL322973 15 25 43 117
CHEMBL99718 3 37 11 149
CHEMBL419787 11 29 31 129
CHEMBL1203987 5 35 15 145
CHEMBL1203988 16 24 28 132
CHEMBL456485 17 23 36 124
CHEMBL12769 10 30 42 118
CHEMBL295241 0 40 2 158
CHEMBL1085016 5 35 12 148
CHEMBL250144 2 38 6 154
CHEMBL100970 11 29 28 132
CHEMBL350847 2 38 9 151
CHEMBL1221635 14 26 16 144
CHEMBL37235 1 39 5 155
CHEMBL41214 3 37 7 153
CHEMBL551389 18 22 31 129
CHEMBL1221736 11 29 16 144
CHEMBL509156 5 35 26 134
CHEMBL447786 7 33 20 140
CHEMBL136936 7 33 19 141
CHEMBL72 0 40 1 159
CHEMBL1221732 3 37 9 151
CHEMBL564556 14 26 38 122
CHEMBL127451 9 31 35 125
CHEMBL1085928 6 34 21 139
CHEMBL65042 18 22 30 130
CHEMBL459863 17 23 53 107
CHEMBL1085013 2 38 3 157
CHEMBL537693 9 31 39 121
CHEMBL1221541 13 27 18 142
CHEMBL288624 1 39 1 159
CHEMBL295502 2 38 3 157
CHEMBL236514 4 36 10 150
CHEMBL1083368 4 36 10 150
CHEMBL325371 3 37 9 151
CHEMBL579394 0 40 4 156
CHEMBL43061 1 39 2 158
CHEMBL1221543 13 27 15 145
CHEMBL417325 6 34 18 142
CHEMBL98773 4 36 16 144
CHEMBL1089725 9 31 27 133
CHEMBL124863 16 24 40 120
CHEMBL539226 17 23 44 116
CHEMBL26183 10 30 17 143
CHEMBL387852 6 34 15 145
CHEMBL29141 1 39 4 156
CHEMBL552434 18 22 35 125
CHEMBL257106 24 16 49 111
CHEMBL104193 9 31 19 141
CHEMBL723 2 38 5 155
CHEMBL56308 1 39 4 156
CHEMBL38205 12 28 35 125
CHEMBL317163 0 40 3 157
CHEMBL369346 3 37 17 143
CHEMBL40343 16 24 46 114
CHEMBL500782 16 24 36 124
CHEMBL492005 1 39 5 155
CHEMBL36060 0 40 3 157
CHEMBL423 2 38 3 157
CHEMBL251541 5 35 14 146
CHEMBL273097 15 25 36 124
CHEMBL551892 18 22 54 106
CHEMBL140908 0 40 2 158
CHEMBL453575 15 25 30 130
CHEMBL1221804 2 38 6 154
CHEMBL1082501 2 38 3 157
CHEMBL515349 7 33 10 150
CHEMBL839 0 40 0 160
CHEMBL1204003 14 26 29 131
CHEMBL1204004 7 33 15 145
CHEMBL467301 17 23 35 125
CHEMBL467298 15 25 28 132
CHEMBL108061 20 20 51 109
CHEMBL248547 20 20 46 114
CHEMBL467103 6 34 21 139
CHEMBL324665 1 39 5 155
CHEMBL290024 4 36 6 154
CHEMBL459645 18 22 36 124
CHEMBL43196 0 40 0 160
CHEMBL434 4 36 12 148
CHEMBL466088 2 38 5 155
CHEMBL273006 23 17 53 107
CHEMBL466923 8 32 34 126
CHEMBL482397 0 40 2 158
CHEMBL466726 12 28 26 134
CHEMBL498304 12 28 24 136
CHEMBL47370 7 33 18 142
CHEMBL498531 9 31 15 145
CHEMBL43968 19 21 45 115
CHEMBL554785 0 40 1 159
CHEMBL95784 1 39 4 156
CHEMBL466713 18 22 37 123
CHEMBL103137 20 20 60 100
CHEMBL274782 14 26 35 125
CHEMBL1221589 12 28 15 145
CHEMBL267306 12 28 38 122
CHEMBL398557 11 29 25 135
CHEMBL1095777 1 39 2 158
CHEMBL399785 1 39 4 156
CHEMBL307647 1 39 6 154
CHEMBL74085 5 35 12 148
CHEMBL458923 6 34 15 145
CHEMBL1084891 5 35 17 143
CHEMBL1221735 13 27 15 145
CHEMBL13432 11 29 33 127
CHEMBL1083670 3 37 3 157
CHEMBL1221679 13 27 17 143
CHEMBL570834 14 26 36 124
CHEMBL323113 6 34 10 150
CHEMBL84190 3 37 9 151
CHEMBL95966 4 36 8 152
CHEMBL513419 19 21 53 107
CHEMBL1221803 2 38 5 155
CHEMBL1083668 0 40 1 159
CHEMBL1204005 17 23 38 122
CHEMBL101740 2 38 13 147
CHEMBL250760 2 38 9 151
CHEMBL22318 3 37 9 151
CHEMBL183552 2 38 10 150
CHEMBL453056 15 25 39 121
CHEMBL466519 24 16 52 108
CHEMBL1221861 14 26 21 139
CHEMBL1363 2 38 8 152
CHEMBL410702 16 24 35 125
CHEMBL561818 17 23 43 117
CHEMBL186676 7 33 16 144
CHEMBL43111 1 39 3 157
CHEMBL519240 1 39 1 159
CHEMBL286435 13 27 30 130
CHEMBL510102 15 25 25 135
CHEMBL443435 16 24 43 117
CHEMBL181440 7 33 20 140
CHEMBL1221683 13 27 18 142
CHEMBL1203891 9 31 21 139
CHEMBL127422 17 23 45 115
CHEMBL1085837 6 34 17 143
CHEMBL561291 17 23 33 127
CHEMBL516002 16 24 29 131
CHEMBL46136 9 31 15 145
CHEMBL323258 12 28 35 125
CHEMBL292407 3 37 7 153
CHEMBL424167 15 25 50 110
CHEMBL185703 7 33 20 140
CHEMBL101521 13 27 50 110
CHEMBL182708 3 37 14 146
CHEMBL561348 12 28 36 124
CHEMBL39577 2 38 18 142
CHEMBL472090 24 16 62 98
CHEMBL156754 12 28 33 127
CHEMBL506518 17 23 36 124
CHEMBL210309 4 36 5 155
CHEMBL551831 16 24 34 126
CHEMBL399522 3 37 8 152
CHEMBL512099 15 25 28 132
CHEMBL1221588 4 36 15 145
CHEMBL39915 12 28 13 147
CHEMBL104481 16 24 41 119
CHEMBL509729 2 38 10 150
CHEMBL497280 12 28 17 143
CHEMBL1221636 2 38 3 157
CHEMBL182127 2 38 5 155
CHEMBL400392 1 39 3 157
CHEMBL290313 5 35 22 138
CHEMBL160788 15 25 38 122
CHEMBL102194 5 35 19 141
CHEMBL386016 20 20 44 116
CHEMBL1083363 1 39 9 151
CHEMBL163579 5 35 21 139
CHEMBL38532 16 24 47 113
CHEMBL368457 2 38 3 157
CHEMBL276659 14 26 31 129
CHEMBL463182 5 35 12 148
CHEMBL498703 8 32 20 140
CHEMBL98975 0 40 2 158
CHEMBL250146 4 36 17 143
CHEMBL459646 15 25 51 109
CHEMBL1221802 1 39 1 159
CHEMBL52407 2 38 3 157
CHEMBL107981 0 40 0 160
CHEMBL53679 1 39 1 159
CHEMBL345618 14 26 27 133
CHEMBL38033 3 37 5 155
CHEMBL343755 2 38 5 155
CHEMBL1084707 5 35 8 152
CHEMBL419085 7 33 24 136
CHEMBL486278 9 31 26 134
CHEMBL562153 19 21 44 116
CHEMBL1083672 0 40 1 159
CHEMBL12674 7 33 26 134
CHEMBL289390 9 31 33 127
CHEMBL1221586 14 26 20 140
CHEMBL467082 17 23 38 122
CHEMBL455773 19 21 51 109
CHEMBL13132 14 26 32 128
CHEMBL1221680 11 29 26 134
CHEMBL461301 11 29 26 134
CHEMBL270027 21 19 39 121
CHEMBL27 3 37 5 155
CHEMBL272234 6 34 18 142
CHEMBL1089052 8 32 29 131
CHEMBL26917 2 38 4 156
CHEMBL268258 3 37 13 147
CHEMBL1221590 13 27 17 143
CHEMBL1082828 7 33 18 142
CHEMBL308150 2 38 6 154
CHEMBL138276 10 30 19 141
CHEMBL162513 3 37 5 155
CHEMBL445 0 40 1 159
CHEMBL40609 4 36 15 145
actives=247 actives_cnfs=9877 decoys=15850 decoys_cnfs=295029 ratio=0.016 EF_0.0025=21.5023603555 EF_0.01=10.7205466221
