# Supplementary material for: A fast topological analysis algorithm for large-scale similarity evaluations of ligands and binding pockets
Source: J Cheminform. 2015 Aug 20;7:42. doi: 10.1186/s13321-015-0091-5 (PMC4631714; doi:10.1186/s13321-015-0091-5)
Supplement: Additional file 3: — A tar archive containing the details of the enrichment results, including the individual query (uniquely retrieved actives and decoys at the 1% and 0.25% top fractions), averaged enrichment factors for all of the sets, number of unique ligands and decoys and the number of generated conformers. [file 13321_2015_91_MOESM3_ESM.gz › dude_rslts/adrb2.log]

query_id pstv_0.25% ngtv_0.25% pstv_1.0% ngtv_1.0%
CHEMBL1221586 14 24 15 137
CHEMBL38205 8 30 27 125
CHEMBL138276 5 33 14 138
CHEMBL95784 0 38 3 149
CHEMBL53679 5 33 7 145
CHEMBL1221590 13 25 18 134
CHEMBL509336 3 35 11 141
CHEMBL143463 2 36 2 150
CHEMBL185052 4 34 11 141
CHEMBL12949 7 31 27 125
CHEMBL185262 3 35 10 142
CHEMBL1085010 3 35 5 147
CHEMBL483202 17 21 35 117
CHEMBL1082500 7 31 23 129
CHEMBL1221682 14 24 16 136
CHEMBL47370 5 33 14 138
CHEMBL419085 7 31 21 131
CHEMBL39706 1 37 7 145
CHEMBL55541 6 32 9 143
CHEMBL298594 7 31 9 143
CHEMBL1221736 12 26 17 135
CHEMBL59270 6 32 15 137
CHEMBL99718 2 36 10 142
CHEMBL345618 6 32 21 131
CHEMBL104193 9 29 22 130
CHEMBL1078749 7 31 11 141
CHEMBL1078576 8 30 28 124
CHEMBL33755 12 26 21 131
CHEMBL497963 9 29 31 121
CHEMBL445 0 38 1 151
CHEMBL184538 3 35 12 140
CHEMBL1203891 5 33 13 139
CHEMBL430361 6 32 13 139
CHEMBL13003 6 32 17 135
CHEMBL37235 2 36 6 146
CHEMBL513389 3 35 4 148
CHEMBL462273 11 27 28 124
CHEMBL485847 17 21 35 117
CHEMBL456485 17 21 39 113
CHEMBL1221543 14 24 17 135
CHEMBL156754 10 28 25 127
CHEMBL1221735 14 24 18 134
CHEMBL181964 4 34 10 142
CHEMBL320761 2 36 5 147
CHEMBL1078695 4 34 5 147
CHEMBL249336 1 37 4 148
CHEMBL63963 8 30 24 128
CHEMBL1221804 2 36 5 147
CHEMBL1094323 6 32 12 140
CHEMBL324665 3 35 4 148
CHEMBL243266 5 33 17 135
CHEMBL244321 3 35 15 137
CHEMBL290024 4 34 6 146
CHEMBL163579 12 26 27 125
CHEMBL1221803 1 37 1 151
CHEMBL1083363 2 36 8 144
CHEMBL554785 0 38 0 152
CHEMBL286435 11 27 35 117
CHEMBL433252 6 32 6 146
CHEMBL362293 7 31 15 137
CHEMBL493489 3 35 14 138
CHEMBL180672 0 38 2 150
CHEMBL524037 17 21 32 120
CHEMBL565686 0 38 1 151
CHEMBL442225 6 32 24 128
CHEMBL1221861 7 31 8 144
CHEMBL56768 4 34 8 144
CHEMBL199824 8 30 15 137
CHEMBL83753 12 26 19 133
CHEMBL104076 12 26 21 131
CHEMBL13132 16 22 40 112
CHEMBL22317 12 26 20 132
CHEMBL22318 12 26 18 134
CHEMBL72 0 38 1 151
CHEMBL417250 12 26 36 116
CHEMBL32599 10 28 27 125
CHEMBL125168 15 23 33 119
CHEMBL332010 10 28 27 125
CHEMBL363260 4 34 15 137
CHEMBL1221802 0 38 1 151
CHEMBL568272 2 36 7 145
CHEMBL398241 8 30 15 137
CHEMBL1221541 14 24 18 134
CHEMBL421871 8 30 20 132
CHEMBL39915 12 26 15 137
CHEMBL124863 12 26 28 124
CHEMBL29141 0 38 4 148
CHEMBL307647 1 37 7 145
CHEMBL308126 1 37 6 146
CHEMBL43111 1 37 3 149
CHEMBL1203992 10 28 19 133
CHEMBL51667 0 38 2 150
CHEMBL1203993 12 26 19 133
CHEMBL36568 11 27 29 123
CHEMBL56308 0 38 2 150
CHEMBL168893 12 26 27 125
CHEMBL95966 1 37 6 146
CHEMBL424167 11 27 25 127
CHEMBL349978 1 37 5 147
CHEMBL127422 12 26 25 127
CHEMBL1085837 4 34 12 140
CHEMBL183552 6 32 16 136
CHEMBL387852 5 33 13 139
CHEMBL270964 8 30 26 126
CHEMBL1094785 8 30 15 137
CHEMBL1082827 3 35 5 147
CHEMBL32470 8 30 24 128
CHEMBL185660 7 31 21 131
CHEMBL302803 2 36 13 139
CHEMBL290131 12 26 21 131
CHEMBL291992 7 31 14 138
CHEMBL102194 5 33 13 139
CHEMBL295502 3 35 6 146
CHEMBL157881 5 33 15 137
CHEMBL295241 0 38 2 150
CHEMBL53359 6 32 9 143
CHEMBL46136 9 29 16 136
CHEMBL563872 10 28 17 135
CHEMBL57430 4 34 10 142
CHEMBL417325 5 33 17 135
CHEMBL1221801 11 27 19 133
CHEMBL368457 3 35 4 148
CHEMBL513104 1 37 2 150
CHEMBL236251 2 36 14 138
CHEMBL446806 12 26 30 122
CHEMBL1221679 14 24 16 136
CHEMBL287947 12 26 22 130
CHEMBL363329 5 33 13 139
CHEMBL101606 10 28 27 125
CHEMBL125963 10 28 29 123
CHEMBL1078496 7 31 16 136
CHEMBL54749 4 34 7 145
CHEMBL57185 0 38 0 152
CHEMBL104481 13 25 32 120
CHEMBL101740 2 36 10 142
CHEMBL1203997 6 32 13 139
CHEMBL466088 3 35 8 144
CHEMBL236514 3 35 10 142
CHEMBL423 0 38 5 147
CHEMBL136936 8 30 20 132
CHEMBL570834 13 25 33 119
CHEMBL1083368 4 34 10 142
CHEMBL1089734 5 33 9 143
CHEMBL323113 9 29 13 139
CHEMBL182708 4 34 18 134
CHEMBL84190 12 26 19 133
CHEMBL236039 2 36 12 140
CHEMBL1204003 9 29 27 125
CHEMBL1204004 5 33 20 132
CHEMBL341614 0 38 4 148
CHEMBL36060 1 37 3 149
CHEMBL1204005 8 30 26 126
CHEMBL1204006 9 29 21 131
CHEMBL248547 9 29 28 124
CHEMBL299175 2 36 8 144
CHEMBL68334 10 28 25 127
CHEMBL1089396 8 30 14 138
CHEMBL236042 4 34 11 141
CHEMBL391006 8 30 20 132
CHEMBL230486 7 31 16 136
CHEMBL1221636 1 37 3 149
CHEMBL251392 4 34 11 141
CHEMBL1221589 11 27 18 134
CHEMBL1077273 5 33 22 130
CHEMBL74085 8 30 19 133
CHEMBL177442 16 22 34 118
CHEMBL419787 8 30 27 125
CHEMBL287561 9 29 31 121
CHEMBL1203987 8 30 15 137
CHEMBL1203988 12 26 18 134
CHEMBL320696 1 37 1 151
CHEMBL1083669 2 36 3 149
CHEMBL1085399 11 27 27 125
CHEMBL440561 3 35 8 144
CHEMBL12769 6 32 26 126
CHEMBL182614 5 33 12 140
CHEMBL1083666 2 36 6 146
CHEMBL394600 6 32 19 133
CHEMBL1083668 0 38 1 151
CHEMBL244687 4 34 15 137
CHEMBL363325 1 37 1 151
CHEMBL6913 6 32 13 139
CHEMBL291467 6 32 9 143
CHEMBL12674 7 31 20 132
CHEMBL1083053 1 37 2 150
CHEMBL288624 1 37 2 150
CHEMBL1363 3 35 8 144
CHEMBL519240 1 37 2 150
CHEMBL1084772 3 35 12 140
CHEMBL1204383 10 28 19 133
CHEMBL250144 2 36 7 145
CHEMBL218210 10 28 28 124
CHEMBL13278 7 31 21 131
CHEMBL182018 7 31 13 139
CHEMBL461463 0 38 1 151
CHEMBL1085013 4 34 4 148
CHEMBL500 4 34 12 140
CHEMBL1085270 3 35 7 145
CHEMBL229401 5 33 14 138
CHEMBL43061 1 37 3 149
CHEMBL101521 11 27 31 121
CHEMBL289689 9 29 29 123
CHEMBL1221637 17 21 20 132
CHEMBL1159892 4 34 5 147
CHEMBL27 3 35 6 146
CHEMBL1221634 13 25 15 137
CHEMBL1221588 5 33 14 138
CHEMBL160788 7 31 22 130
CHEMBL1221732 3 35 5 147
CHEMBL338748 9 29 26 126
CHEMBL13079 13 25 29 123
CHEMBL183948 7 31 17 135
CHEMBL140908 0 38 1 151
CHEMBL506518 16 22 39 113
CHEMBL500782 15 23 41 111
CHEMBL317163 1 37 6 146
CHEMBL98975 0 38 3 149
CHEMBL186676 8 30 22 130
CHEMBL398557 5 33 20 132
CHEMBL486278 6 32 17 135
CHEMBL349651 11 27 19 133
CHEMBL439794 13 25 32 120
CHEMBL1083995 6 32 13 139
CHEMBL64201 7 31 22 130
CHEMBL1082501 3 35 12 140
CHEMBL43850 1 37 1 151
CHEMBL1221680 4 34 8 144
CHEMBL433042 12 26 22 130
CHEMBL98773 6 32 15 137
CHEMBL42895 4 34 5 147
CHEMBL462313 3 35 12 140
actives=231 actives_cnfs=8979 decoys=15000 decoys_cnfs=266783 ratio=0.015 EF_0.0025=14.8899479647 EF_0.01=7.54588198936
