# Supplementary material for: A fast topological analysis algorithm for large-scale similarity evaluations of ligands and binding pockets
Source: J Cheminform. 2015 Aug 20;7:42. doi: 10.1186/s13321-015-0091-5 (PMC4631714; doi:10.1186/s13321-015-0091-5)
Supplement: Additional file 3: — A tar archive containing the details of the enrichment results, including the individual query (uniquely retrieved actives and decoys at the 1% and 0.25% top fractions), averaged enrichment factors for all of the sets, number of unique ligands and decoys and the number of generated conformers. [file 13321_2015_91_MOESM3_ESM.gz › dude_rslts/akt1.log]

query_id pstv_0.25% ngtv_0.25% pstv_1.0% ngtv_1.0%
CHEMBL252259 26 15 64 103
CHEMBL1081852 22 19 55 112
CHEMBL506077 24 17 63 104
CHEMBL407733 27 14 48 119
CHEMBL206819 13 28 24 143
CHEMBL523586 6 35 26 141
CHEMBL534916 6 35 11 156
CHEMBL259968 25 16 46 121
CHEMBL252261 18 23 61 106
CHEMBL493250 3 38 4 163
CHEMBL377687 18 23 52 115
CHEMBL1202525 3 38 10 157
CHEMBL1173384 0 41 1 166
CHEMBL252056 22 19 44 123
CHEMBL1099290 1 40 1 166
CHEMBL1081104 9 32 18 149
CHEMBL1171840 3 38 4 163
CHEMBL1081263 22 19 37 130
CHEMBL594933 9 32 24 143
CHEMBL573326 8 33 20 147
CHEMBL523859 0 41 0 167
CHEMBL210740 26 15 44 123
CHEMBL1171647 0 41 5 162
CHEMBL573334 12 29 33 134
CHEMBL254099 20 21 60 107
CHEMBL575824 9 32 35 132
CHEMBL447114 26 15 62 105
CHEMBL595349 0 41 1 166
CHEMBL206208 13 28 24 143
CHEMBL493359 1 40 1 166
CHEMBL1079625 14 27 36 131
CHEMBL178397 10 31 38 129
CHEMBL470598 11 30 18 149
CHEMBL212259 22 19 44 123
CHEMBL188434 4 37 7 160
CHEMBL270388 25 16 50 117
CHEMBL403356 29 12 63 104
CHEMBL494089 2 39 4 163
CHEMBL408151 22 19 52 115
CHEMBL576372 12 29 27 140
CHEMBL402579 22 19 56 111
CHEMBL599849 2 39 3 164
CHEMBL578418 10 31 22 145
CHEMBL574269 16 25 31 136
CHEMBL247797 5 36 9 158
CHEMBL213618 2 39 12 155
CHEMBL448926 22 19 61 106
CHEMBL253693 27 14 62 105
CHEMBL494882 5 36 6 161
CHEMBL247619 3 38 9 158
CHEMBL470192 7 34 17 150
CHEMBL446134 26 15 60 107
CHEMBL576135 7 34 28 139
CHEMBL594748 14 27 23 144
CHEMBL521851 7 34 20 147
CHEMBL247250 5 36 8 159
CHEMBL1081830 10 31 19 148
CHEMBL575448 0 41 0 167
CHEMBL1173349 1 40 2 165
CHEMBL1173350 3 38 5 162
CHEMBL575428 13 28 52 115
CHEMBL1081119 5 36 7 160
CHEMBL226848 13 28 35 132
CHEMBL207217 1 40 7 160
CHEMBL252054 31 10 66 101
CHEMBL252455 27 14 64 103
CHEMBL276130 25 16 64 103
CHEMBL576733 12 29 19 148
CHEMBL270847 26 15 62 105
CHEMBL375485 4 37 13 154
CHEMBL512672 10 31 22 145
CHEMBL574476 20 21 58 109
CHEMBL1081425 9 32 14 153
CHEMBL378843 2 39 16 151
CHEMBL604060 12 29 24 143
CHEMBL210034 17 24 28 139
CHEMBL536485 5 36 7 160
CHEMBL574290 6 35 10 157
CHEMBL252456 26 15 63 104
CHEMBL605733 7 34 14 153
CHEMBL226744 1 40 7 160
CHEMBL1096290 1 40 4 163
CHEMBL1081831 24 17 61 106
CHEMBL207338 16 25 30 137
CHEMBL208199 6 35 10 157
CHEMBL205994 1 40 3 164
CHEMBL469561 18 23 38 129
CHEMBL1170238 1 40 2 165
CHEMBL182101 23 18 56 111
CHEMBL252457 25 16 59 108
CHEMBL1081437 18 23 43 124
CHEMBL273160 22 19 61 106
CHEMBL428963 0 41 2 165
CHEMBL1080569 14 27 23 144
CHEMBL211774 17 24 28 139
CHEMBL1204096 2 39 5 162
CHEMBL251860 25 16 63 104
CHEMBL512858 11 30 14 153
CHEMBL259982 22 19 41 126
CHEMBL252856 24 17 65 102
CHEMBL415220 15 26 55 112
CHEMBL255592 8 33 21 146
CHEMBL209231 18 23 51 116
CHEMBL209281 18 23 48 119
CHEMBL521638 0 41 1 166
CHEMBL381785 10 31 25 142
CHEMBL229320 13 28 16 151
CHEMBL209826 20 21 32 135
CHEMBL576386 16 25 29 138
CHEMBL1081438 7 34 29 138
CHEMBL572884 13 28 29 138
CHEMBL523057 2 39 7 160
CHEMBL522857 4 37 5 162
CHEMBL270157 21 20 56 111
CHEMBL1081105 17 24 36 131
CHEMBL211827 15 26 33 134
CHEMBL493067 5 36 8 159
CHEMBL1202518 2 39 6 161
CHEMBL209638 11 30 20 147
CHEMBL575384 17 24 31 136
CHEMBL523695 5 36 6 161
CHEMBL1081029 23 18 64 103
CHEMBL207139 16 25 34 133
CHEMBL378827 18 23 29 138
CHEMBL378759 18 23 35 132
CHEMBL494662 5 36 8 159
CHEMBL594755 0 41 1 166
CHEMBL211186 9 32 10 157
CHEMBL475838 2 39 15 152
CHEMBL388310 13 28 26 141
CHEMBL226745 15 26 34 133
CHEMBL206732 0 41 3 164
CHEMBL203434 10 31 15 152
CHEMBL258844 20 21 57 110
CHEMBL381610 15 26 26 141
CHEMBL607374 11 30 36 131
CHEMBL261542 22 19 51 116
CHEMBL1081296 20 21 60 107
CHEMBL210544 5 36 13 154
CHEMBL1081829 18 23 45 122
CHEMBL368010 26 15 59 108
CHEMBL574268 9 32 30 137
CHEMBL259833 1 40 3 164
CHEMBL181730 31 10 68 99
CHEMBL1096634 3 38 6 161
CHEMBL162 0 41 1 166
CHEMBL425155 28 13 71 96
CHEMBL1082016 15 26 48 119
CHEMBL227325 16 25 53 114
CHEMBL1080911 2 39 4 163
CHEMBL226381 2 39 4 163
CHEMBL1173697 0 41 2 165
CHEMBL383541 18 23 23 144
CHEMBL404553 25 16 60 107
CHEMBL521658 2 39 6 161
CHEMBL1204095 3 38 9 158
CHEMBL379300 9 32 22 145
CHEMBL211018 9 32 15 152
CHEMBL577134 13 28 35 132
CHEMBL211281 11 30 16 151
CHEMBL429703 18 23 40 127
CHEMBL261540 27 14 53 114
CHEMBL202937 3 38 12 155
CHEMBL573096 19 22 29 138
CHEMBL210403 8 33 24 143
CHEMBL210333 16 25 44 123
CHEMBL444136 27 14 63 104
CHEMBL437122 10 31 15 152
CHEMBL605838 9 32 28 139
CHEMBL1173304 1 40 1 166
CHEMBL470200 8 33 21 146
CHEMBL1081853 25 16 65 102
CHEMBL446966 23 18 61 106
CHEMBL260184 29 12 69 98
CHEMBL574764 10 31 23 144
CHEMBL383527 2 39 8 159
CHEMBL376569 5 36 18 149
CHEMBL594749 3 38 6 161
CHEMBL205871 10 31 12 155
CHEMBL595709 3 38 11 156
CHEMBL573393 14 27 20 147
CHEMBL1081974 23 18 42 125
CHEMBL286737 0 41 1 166
CHEMBL470409 10 31 20 147
CHEMBL211434 0 41 10 157
CHEMBL516429 14 27 21 146
CHEMBL577377 12 29 34 133
CHEMBL1096271 0 41 3 164
CHEMBL512480 12 29 22 145
CHEMBL576348 11 30 29 138
CHEMBL494060 3 38 22 145
CHEMBL377603 19 22 33 134
CHEMBL445180 2 39 3 164
CHEMBL488428 27 14 66 101
CHEMBL211224 14 27 26 141
CHEMBL603852 0 41 1 166
CHEMBL1081660 9 32 18 149
CHEMBL595708 2 39 7 160
CHEMBL403354 26 15 51 116
CHEMBL260670 14 27 46 121
CHEMBL226849 4 37 9 158
CHEMBL575385 11 30 26 141
CHEMBL262341 26 15 63 104
CHEMBL180231 25 16 58 109
CHEMBL378211 0 41 5 162
CHEMBL228654 0 41 1 166
CHEMBL271091 20 21 52 115
CHEMBL211084 6 35 11 156
CHEMBL209564 7 34 30 137
CHEMBL212566 15 26 46 121
CHEMBL263510 12 29 16 151
CHEMBL469357 8 33 26 141
CHEMBL470202 11 30 29 138
CHEMBL493360 1 40 3 164
CHEMBL572670 12 29 17 150
CHEMBL205410 15 26 40 127
CHEMBL227326 10 31 49 118
CHEMBL574289 20 21 58 109
CHEMBL207373 11 30 18 149
CHEMBL493066 3 38 5 162
CHEMBL494088 3 38 5 162
CHEMBL575811 2 39 14 153
CHEMBL226898 10 31 40 127
CHEMBL210237 16 25 35 132
CHEMBL493251 3 38 5 162
CHEMBL596072 6 35 23 144
CHEMBL1098938 1 40 1 166
CHEMBL388311 1 40 3 164
CHEMBL383254 1 40 4 163
CHEMBL597793 0 41 2 165
CHEMBL376959 23 18 59 108
CHEMBL577379 18 23 31 136
CHEMBL581848 16 25 20 147
CHEMBL359864 10 31 26 141
CHEMBL599448 0 41 3 164
CHEMBL603675 0 41 0 167
CHEMBL270638 11 30 16 151
CHEMBL603197 0 41 2 165
CHEMBL1095612 0 41 13 154
CHEMBL402199 22 19 53 114
CHEMBL596583 3 38 12 155
CHEMBL226383 3 38 6 161
CHEMBL395080 7 34 21 146
CHEMBL259967 25 16 46 121
CHEMBL205415 2 39 15 152
CHEMBL211865 11 30 13 154
CHEMBL258837 2 39 2 165
CHEMBL180058 22 19 61 106
CHEMBL263664 1 40 4 163
CHEMBL210209 15 26 38 129
CHEMBL206183 11 30 12 155
CHEMBL203624 18 23 27 140
CHEMBL210020 10 31 18 149
CHEMBL404554 27 14 54 113
CHEMBL575646 17 24 21 146
CHEMBL498051 7 34 23 144
CHEMBL1099297 1 40 5 162
CHEMBL517163 0 41 1 166
CHEMBL596073 3 38 16 151
CHEMBL253457 28 13 62 105
CHEMBL381703 8 33 13 154
CHEMBL594310 9 32 37 130
CHEMBL508794 25 16 63 104
CHEMBL255360 27 14 58 109
CHEMBL210954 18 23 38 129
CHEMBL378870 19 22 45 122
CHEMBL381328 7 34 16 151
CHEMBL504537 1 40 2 165
CHEMBL470410 4 37 14 153
CHEMBL593142 8 33 26 141
CHEMBL389468 18 23 32 135
CHEMBL252055 28 13 66 101
CHEMBL211690 17 24 28 139
CHEMBL573394 19 22 33 134
CHEMBL379868 2 39 13 154
CHEMBL579053 5 36 22 145
CHEMBL209503 17 24 52 115
CHEMBL375486 4 37 12 155
CHEMBL259753 25 16 45 122
CHEMBL572907 5 36 19 148
CHEMBL203329 5 36 8 159
CHEMBL512305 1 40 3 164
CHEMBL207496 6 35 11 156
CHEMBL572908 17 24 24 143
CHEMBL574995 10 31 20 147
CHEMBL1094320 1 40 3 164
CHEMBL475401 2 39 3 164
CHEMBL203275 18 23 39 128
CHEMBL444165 0 41 5 162
CHEMBL1079175 1 40 10 157
CHEMBL469560 13 28 38 129
CHEMBL475400 1 40 1 166
CHEMBL210940 19 22 34 133
actives=293 actives_cnfs=12078 decoys=16425 decoys_cnfs=401606 ratio=0.0178386605784 EF_0.0025=31.3169349844 EF_0.01=12.3299171957
