# Supplementary material for: A fast topological analysis algorithm for large-scale similarity evaluations of ligands and binding pockets
Source: J Cheminform. 2015 Aug 20;7:42. doi: 10.1186/s13321-015-0091-5 (PMC4631714; doi:10.1186/s13321-015-0091-5)
Supplement: Additional file 3: — A tar archive containing the details of the enrichment results, including the individual query (uniquely retrieved actives and decoys at the 1% and 0.25% top fractions), averaged enrichment factors for all of the sets, number of unique ligands and decoys and the number of generated conformers. [file 13321_2015_91_MOESM3_ESM.gz › dude_rslts/akt2.log]

query_id pstv_0.25% ngtv_0.25% pstv_1.0% ngtv_1.0%
CHEMBL228133 7 10 13 57
CHEMBL444136 14 3 37 33
CHEMBL374742 1 16 1 69
CHEMBL1098938 1 16 1 69
CHEMBL603197 0 17 6 64
CHEMBL253457 13 4 36 34
CHEMBL259982 7 10 23 47
CHEMBL254099 15 2 38 32
CHEMBL228652 0 17 4 66
CHEMBL596990 3 14 5 65
CHEMBL1096634 3 14 6 64
CHEMBL508794 14 3 37 33
CHEMBL258844 10 7 35 35
CHEMBL228701 8 9 10 60
CHEMBL228749 6 11 10 60
CHEMBL1096290 1 16 5 65
CHEMBL598013 2 15 6 64
CHEMBL213618 0 17 4 66
CHEMBL593490 4 13 12 58
CHEMBL261260 7 10 9 61
CHEMBL446134 15 2 37 33
CHEMBL407504 6 11 8 62
CHEMBL259998 4 13 8 62
CHEMBL1171647 0 17 4 66
CHEMBL260000 8 9 9 61
CHEMBL228810 4 13 8 62
CHEMBL259141 8 9 12 58
CHEMBL270847 14 3 34 36
CHEMBL598842 1 16 1 69
CHEMBL252455 15 2 36 34
CHEMBL262341 16 1 39 31
CHEMBL470598 2 15 5 65
CHEMBL403356 15 2 38 32
CHEMBL252456 16 1 38 32
CHEMBL594933 2 15 11 59
CHEMBL226712 5 12 12 58
CHEMBL261540 11 6 22 48
CHEMBL252457 10 7 37 33
CHEMBL228756 4 13 7 63
CHEMBL401622 11 6 37 33
CHEMBL180231 13 4 36 34
CHEMBL255360 12 5 32 38
CHEMBL252856 16 1 38 32
CHEMBL388739 6 11 9 61
CHEMBL402579 12 5 31 39
CHEMBL180058 14 3 36 34
CHEMBL223339 1 16 1 69
CHEMBL593375 1 16 7 63
CHEMBL596991 4 13 6 64
CHEMBL605326 3 14 5 65
CHEMBL409503 7 10 8 62
CHEMBL260463 4 13 6 64
CHEMBL512135 2 15 5 65
CHEMBL597793 2 15 3 67
CHEMBL178468 3 14 6 64
CHEMBL369506 3 14 11 59
CHEMBL1079175 0 17 3 67
CHEMBL260670 12 5 29 41
CHEMBL272292 12 5 38 32
CHEMBL402199 10 7 29 41
CHEMBL603882 4 13 4 66
CHEMBL598448 6 11 8 62
CHEMBL376726 0 17 0 70
CHEMBL253693 14 3 36 34
CHEMBL1099297 1 16 5 65
CHEMBL590957 4 13 7 63
CHEMBL260184 17 0 39 31
CHEMBL534916 1 16 2 68
CHEMBL162 2 15 3 67
CHEMBL228811 3 14 6 64
CHEMBL227381 1 16 1 69
CHEMBL408151 12 5 37 33
CHEMBL259967 7 10 13 57
CHEMBL407733 10 7 23 47
CHEMBL603244 0 17 0 70
CHEMBL271091 12 5 36 34
CHEMBL523859 0 17 0 70
CHEMBL228867 3 14 5 65
CHEMBL536718 1 16 3 67
CHEMBL521658 2 15 4 66
CHEMBL598194 3 14 4 66
CHEMBL388395 4 13 10 60
CHEMBL104264 1 16 1 69
CHEMBL599448 0 17 1 69
CHEMBL259753 7 10 12 58
CHEMBL498051 2 15 6 64
CHEMBL425650 1 16 3 67
CHEMBL494089 2 15 4 66
CHEMBL448926 15 2 36 34
CHEMBL522857 4 13 5 65
CHEMBL404554 11 6 28 42
CHEMBL228750 5 12 9 61
CHEMBL494088 3 14 5 65
CHEMBL536485 0 17 1 69
CHEMBL425155 15 2 37 33
CHEMBL383541 0 17 1 69
CHEMBL188434 0 17 0 70
CHEMBL523586 1 16 7 63
CHEMBL506077 13 4 35 35
CHEMBL594755 0 17 0 70
CHEMBL447114 14 3 37 33
CHEMBL182101 14 3 33 37
CHEMBL388184 6 11 10 60
CHEMBL375236 0 17 0 70
CHEMBL259968 7 10 13 57
CHEMBL494060 2 15 6 64
CHEMBL252261 14 3 35 35
CHEMBL367601 14 3 36 34
CHEMBL522351 5 12 9 61
CHEMBL446966 15 2 37 33
CHEMBL227605 7 10 10 60
CHEMBL488428 13 4 36 34
CHEMBL264965 5 12 9 61
CHEMBL265451 5 12 9 61
CHEMBL605410 4 13 10 60
CHEMBL207544 0 17 0 70
CHEMBL228812 3 14 5 65
actives=117 actives_cnfs=3642 decoys=6892 decoys_cnfs=145974 ratio=0.0169762042948 EF_0.0025=nan EF_0.01=22.463277276
