# Supplementary material for: A fast topological analysis algorithm for large-scale similarity evaluations of ligands and binding pockets
Source: J Cheminform. 2015 Aug 20;7:42. doi: 10.1186/s13321-015-0091-5 (PMC4631714; doi:10.1186/s13321-015-0091-5)
Supplement: Additional file 3: — A tar archive containing the details of the enrichment results, including the individual query (uniquely retrieved actives and decoys at the 1% and 0.25% top fractions), averaged enrichment factors for all of the sets, number of unique ligands and decoys and the number of generated conformers. [file 13321_2015_91_MOESM3_ESM.gz › dude_rslts/aldr.log]

query_id pstv_0.25% ngtv_0.25% pstv_1.0% ngtv_1.0%
CHEMBL476553 0 22 2 89
CHEMBL73505 2 20 5 86
CHEMBL173813 0 22 0 91
CHEMBL19781 3 19 4 87
CHEMBL10350 0 22 0 91
CHEMBL82242 1 21 4 87
CHEMBL8370 0 22 2 89
CHEMBL522150 2 20 3 88
CHEMBL193155 3 19 6 85
CHEMBL143551 3 19 7 84
CHEMBL311679 0 22 0 91
CHEMBL69371 3 19 5 86
CHEMBL486917 6 16 11 80
CHEMBL348759 0 22 1 90
CHEMBL6828 3 19 5 86
CHEMBL56453 3 19 5 86
CHEMBL79198 3 19 6 85
CHEMBL334830 1 21 3 88
CHEMBL494058 3 19 7 84
CHEMBL19649 3 19 3 88
CHEMBL71966 0 22 1 90
CHEMBL73560 2 20 7 84
CHEMBL69537 3 19 7 84
CHEMBL84446 1 21 3 88
CHEMBL194582 5 17 6 85
CHEMBL138065 0 22 0 91
CHEMBL494695 3 19 8 83
CHEMBL44941 7 15 11 80
CHEMBL163888 0 22 0 91
CHEMBL327139 2 20 3 88
CHEMBL142239 0 22 0 91
CHEMBL370444 4 18 6 85
CHEMBL442690 0 22 5 86
CHEMBL56424 0 22 2 89
CHEMBL164603 0 22 0 91
CHEMBL131730 5 17 9 82
CHEMBL303218 0 22 3 88
CHEMBL81536 5 17 8 83
CHEMBL8381 0 22 1 90
CHEMBL68586 3 19 3 88
CHEMBL143569 0 22 2 89
CHEMBL142001 1 21 4 87
CHEMBL419474 0 22 3 88
CHEMBL7679 4 18 6 85
CHEMBL20304 7 15 14 77
CHEMBL281620 2 20 7 84
CHEMBL7537 1 21 1 90
CHEMBL192399 0 22 2 89
CHEMBL66006 4 18 7 84
CHEMBL418832 3 19 4 87
CHEMBL281407 1 21 1 90
CHEMBL19187 1 21 5 86
CHEMBL20685 1 21 6 85
CHEMBL197878 2 20 5 86
CHEMBL355148 4 18 6 85
CHEMBL41232 0 22 1 90
CHEMBL140199 5 17 7 84
CHEMBL304995 3 19 6 85
CHEMBL269455 2 20 4 87
CHEMBL192182 4 18 9 82
CHEMBL69591 7 15 12 79
CHEMBL422647 2 20 6 85
CHEMBL277520 5 17 7 84
CHEMBL43995 5 17 7 84
CHEMBL44743 6 16 7 84
CHEMBL261703 1 21 3 88
CHEMBL143633 4 18 8 83
CHEMBL10413 1 21 8 83
CHEMBL143872 4 18 7 84
CHEMBL62197 2 20 2 89
CHEMBL12655 0 22 1 90
CHEMBL21101 0 22 2 89
CHEMBL159384 1 21 2 89
CHEMBL77692 1 21 2 89
CHEMBL142879 6 16 9 82
CHEMBL161043 2 20 3 88
CHEMBL132245 0 22 1 90
CHEMBL69956 2 20 2 89
CHEMBL241577 1 21 4 87
CHEMBL114289 0 22 4 87
CHEMBL10615 2 20 3 88
CHEMBL434076 5 17 6 85
CHEMBL36108 1 21 2 89
CHEMBL269550 3 19 3 88
CHEMBL50 1 21 3 88
CHEMBL344526 9 13 12 79
CHEMBL159820 1 21 2 89
CHEMBL77283 2 20 3 88
CHEMBL19711 0 22 2 89
CHEMBL371914 3 19 7 84
CHEMBL399598 2 20 5 86
CHEMBL395347 0 22 1 90
CHEMBL75245 1 21 1 90
CHEMBL357435 1 21 2 89
CHEMBL61955 0 22 3 88
CHEMBL143387 5 17 11 80
CHEMBL30993 0 22 1 90
CHEMBL476198 0 22 3 88
CHEMBL19289 1 21 6 85
CHEMBL436 1 21 4 87
CHEMBL12253 0 22 2 89
CHEMBL133662 1 21 4 87
CHEMBL131150 2 20 7 84
CHEMBL197712 5 17 6 85
CHEMBL47646 2 20 4 87
CHEMBL421111 0 22 0 91
CHEMBL1089385 0 22 2 89
CHEMBL349508 3 19 6 85
CHEMBL284990 1 21 2 89
CHEMBL45352 2 20 8 83
CHEMBL329563 2 20 3 88
CHEMBL20207 8 14 15 76
CHEMBL240725 4 18 7 84
CHEMBL342786 5 17 11 80
CHEMBL192762 5 17 5 86
CHEMBL274727 1 21 1 90
CHEMBL64091 1 21 4 87
CHEMBL161556 2 20 3 88
CHEMBL268279 0 22 2 89
CHEMBL209689 0 22 0 91
CHEMBL302057 2 20 4 87
CHEMBL195065 3 19 9 82
CHEMBL428672 1 21 3 88
CHEMBL292723 1 21 7 84
CHEMBL433898 4 18 6 85
CHEMBL292486 0 22 0 91
CHEMBL266773 1 21 1 90
CHEMBL416825 0 22 1 90
CHEMBL342382 1 21 2 89
CHEMBL143234 0 22 3 88
CHEMBL312109 1 21 4 87
CHEMBL364699 3 19 7 84
CHEMBL44717 5 17 10 81
CHEMBL276870 0 22 1 90
CHEMBL295139 1 21 1 90
CHEMBL363387 4 18 8 83
CHEMBL357206 0 22 5 86
CHEMBL198096 3 19 5 86
CHEMBL6944 3 19 3 88
CHEMBL44780 6 16 8 83
CHEMBL1172665 0 22 0 91
CHEMBL140042 4 18 6 85
CHEMBL418106 6 16 7 84
CHEMBL371307 3 19 6 85
CHEMBL432927 2 20 4 87
CHEMBL140012 7 15 15 76
CHEMBL73330 1 21 2 89
CHEMBL7224 3 19 3 88
CHEMBL69907 2 20 7 84
CHEMBL282245 0 22 0 91
CHEMBL67922 9 13 14 77
CHEMBL82608 0 22 2 89
CHEMBL369911 2 20 3 88
CHEMBL370478 4 18 9 82
CHEMBL19316 3 19 5 86
CHEMBL110030 0 22 1 90
CHEMBL69938 0 22 0 91
CHEMBL363850 0 22 6 85
CHEMBL240719 0 22 0 91
actives=159 actives_cnfs=3337 decoys=8994 decoys_cnfs=175834 ratio=0.0176784523015 EF_0.0025=6.92291927578 EF_0.01=3.0045279474
