# Supplementary material for: A fast topological analysis algorithm for large-scale similarity evaluations of ligands and binding pockets
Source: J Cheminform. 2015 Aug 20;7:42. doi: 10.1186/s13321-015-0091-5 (PMC4631714; doi:10.1186/s13321-015-0091-5)
Supplement: Additional file 3: — A tar archive containing the details of the enrichment results, including the individual query (uniquely retrieved actives and decoys at the 1% and 0.25% top fractions), averaged enrichment factors for all of the sets, number of unique ligands and decoys and the number of generated conformers. [file 13321_2015_91_MOESM3_ESM.gz › dude_rslts/andr.log]

query_id pstv_0.25% ngtv_0.25% pstv_1.0% ngtv_1.0%
CHEMBL519112 0 36 11 135
CHEMBL390728 17 19 28 118
CHEMBL249903 0 36 2 144
CHEMBL457036 7 29 16 130
CHEMBL469759 2 34 10 136
CHEMBL50241 0 36 0 146
CHEMBL224654 6 30 8 138
CHEMBL237683 13 23 24 122
CHEMBL1210910 0 36 8 138
CHEMBL1209236 8 28 16 130
CHEMBL1393 11 25 32 114
CHEMBL184313 14 22 20 126
CHEMBL482063 5 31 14 132
CHEMBL367364 3 33 9 137
CHEMBL336169 2 34 7 139
CHEMBL65929 2 34 7 139
CHEMBL162569 18 18 29 117
CHEMBL518945 3 33 7 139
CHEMBL307910 8 28 22 124
CHEMBL482064 9 27 21 125
CHEMBL348495 9 27 15 131
CHEMBL256082 3 33 5 141
CHEMBL522432 3 33 11 135
CHEMBL376847 5 31 14 132
CHEMBL446626 0 36 3 143
CHEMBL562780 5 31 11 135
CHEMBL62700 5 31 6 140
CHEMBL1210090 5 31 20 126
CHEMBL271261 1 35 1 145
CHEMBL389367 5 31 8 138
CHEMBL1210214 13 23 22 124
CHEMBL72265 3 33 4 142
CHEMBL274826 14 22 18 128
CHEMBL387570 8 28 15 131
CHEMBL397274 0 36 0 146
CHEMBL562394 1 35 13 133
CHEMBL181722 0 36 0 146
CHEMBL285602 11 25 22 124
CHEMBL181571 3 33 7 139
CHEMBL226609 15 21 25 121
CHEMBL75050 3 33 3 143
CHEMBL429842 3 33 8 138
CHEMBL74599 14 22 20 126
CHEMBL141244 14 22 20 126
CHEMBL221174 3 33 6 140
CHEMBL1215549 1 35 5 141
CHEMBL1165642 0 36 0 146
CHEMBL449371 2 34 2 144
CHEMBL1163604 1 35 3 143
CHEMBL559878 8 28 22 124
CHEMBL483246 4 32 14 132
CHEMBL361245 11 25 31 115
CHEMBL426623 4 32 9 137
CHEMBL436784 9 27 19 127
CHEMBL361445 4 32 6 140
CHEMBL1209906 8 28 18 128
CHEMBL266786 2 34 2 144
CHEMBL365692 6 30 11 135
CHEMBL402807 5 31 9 137
CHEMBL78704 14 22 31 115
CHEMBL484727 4 32 11 135
CHEMBL482549 7 29 18 128
CHEMBL187251 3 33 8 138
CHEMBL307632 15 21 20 126
CHEMBL556431 6 30 24 122
CHEMBL520428 3 33 8 138
CHEMBL421986 0 36 2 144
CHEMBL551270 7 29 11 135
CHEMBL75663 8 28 23 123
CHEMBL403061 0 36 2 144
CHEMBL398189 9 27 11 135
CHEMBL510145 0 36 3 143
CHEMBL271262 1 35 1 145
CHEMBL10560 6 30 13 133
CHEMBL257151 7 29 16 130
CHEMBL443270 7 29 22 124
CHEMBL1163620 1 35 8 138
CHEMBL557116 3 33 13 133
CHEMBL480982 0 36 1 145
CHEMBL188129 0 36 2 144
CHEMBL74606 4 32 8 138
CHEMBL184833 1 35 8 138
CHEMBL218400 0 36 3 143
CHEMBL227749 14 22 23 123
CHEMBL281945 15 21 32 114
CHEMBL1084843 1 35 4 142
CHEMBL403213 4 32 11 135
CHEMBL1210908 3 33 8 138
CHEMBL202990 7 29 13 133
CHEMBL390577 12 24 22 124
CHEMBL238001 9 27 14 132
CHEMBL1210783 1 35 8 138
CHEMBL77062 11 25 28 118
CHEMBL467888 6 30 14 132
CHEMBL570897 0 36 1 145
CHEMBL1215623 3 33 11 135
CHEMBL471644 0 36 3 143
CHEMBL367375 5 31 7 139
CHEMBL134277 7 29 10 136
CHEMBL445661 1 35 1 145
CHEMBL82307 7 29 15 131
CHEMBL501080 4 32 18 128
CHEMBL249700 0 36 0 146
CHEMBL135 6 30 16 130
CHEMBL199899 3 33 15 131
CHEMBL16807 0 36 0 146
CHEMBL185883 2 34 7 139
CHEMBL420197 8 28 18 128
CHEMBL382892 1 35 6 140
CHEMBL131855 14 22 20 126
CHEMBL393278 15 21 22 124
CHEMBL16927 7 29 21 125
CHEMBL160386 10 26 20 126
CHEMBL295204 11 25 27 119
CHEMBL202007 5 31 18 128
CHEMBL74671 3 33 3 143
CHEMBL163425 10 26 16 130
CHEMBL520169 5 31 17 129
CHEMBL1209970 6 30 18 128
CHEMBL132363 6 30 10 136
CHEMBL419767 4 32 12 134
CHEMBL1163630 1 35 2 144
CHEMBL237900 13 23 24 122
CHEMBL227784 13 23 19 127
CHEMBL403668 2 34 7 139
CHEMBL556848 4 32 10 136
CHEMBL397920 0 36 4 142
CHEMBL247637 0 36 4 142
CHEMBL255216 3 33 4 142
CHEMBL76651 8 28 17 129
CHEMBL229160 5 31 12 134
CHEMBL382640 3 33 3 143
CHEMBL351519 15 21 28 118
CHEMBL1094797 0 36 1 145
CHEMBL345854 18 18 32 114
CHEMBL1210152 5 31 15 131
CHEMBL335996 3 33 7 139
CHEMBL312500 3 33 3 143
CHEMBL1210091 9 27 19 127
CHEMBL489788 6 30 12 134
CHEMBL293409 5 31 12 134
CHEMBL34824 4 32 7 139
CHEMBL267260 10 26 19 127
CHEMBL350932 18 18 30 116
CHEMBL467790 0 36 0 146
CHEMBL395483 7 29 21 125
CHEMBL263660 0 36 0 146
CHEMBL247453 6 30 15 131
CHEMBL207106 2 34 6 140
CHEMBL217324 6 30 9 137
CHEMBL268568 12 24 21 125
CHEMBL146794 7 29 15 131
CHEMBL206909 4 32 4 142
CHEMBL223355 3 33 4 142
CHEMBL157703 16 20 28 118
CHEMBL157407 0 36 0 146
CHEMBL246341 15 21 22 124
CHEMBL250897 7 29 18 128
CHEMBL235661 8 28 20 126
CHEMBL471876 0 36 0 146
CHEMBL320690 0 36 2 144
CHEMBL89136 0 36 0 146
CHEMBL379527 3 33 4 142
CHEMBL249071 3 33 4 142
CHEMBL9146 2 34 3 143
CHEMBL45083 14 22 31 115
CHEMBL393048 3 33 8 138
CHEMBL247995 3 33 10 136
CHEMBL77789 13 23 30 116
CHEMBL398431 4 32 4 142
CHEMBL64294 4 32 10 136
CHEMBL1201025 3 33 13 133
CHEMBL138059 7 29 20 126
CHEMBL117465 1 35 8 138
CHEMBL197846 14 22 20 126
CHEMBL558664 3 33 18 128
CHEMBL199238 7 29 17 129
CHEMBL422162 4 32 7 139
CHEMBL27812 19 17 30 116
CHEMBL257379 6 30 9 137
CHEMBL243995 8 28 12 134
CHEMBL217769 8 28 22 124
CHEMBL519450 0 36 0 146
CHEMBL229264 3 33 8 138
CHEMBL375107 0 36 0 146
CHEMBL182993 4 32 7 139
CHEMBL237898 14 22 26 120
CHEMBL242469 6 30 19 127
CHEMBL391548 3 33 9 137
CHEMBL419633 0 36 0 146
CHEMBL156312 8 28 16 130
CHEMBL467887 5 31 10 136
CHEMBL361222 3 33 12 134
CHEMBL378087 3 33 4 142
CHEMBL441152 8 28 10 136
CHEMBL282650 6 30 29 117
CHEMBL559485 2 34 8 138
CHEMBL453624 2 34 3 143
CHEMBL394792 9 27 14 132
CHEMBL77779 3 33 12 134
CHEMBL726 2 34 5 141
CHEMBL75474 9 27 24 122
CHEMBL453623 2 34 3 143
CHEMBL427243 4 32 6 140
CHEMBL302870 7 29 15 131
CHEMBL35525 2 34 5 141
CHEMBL397729 8 28 9 137
CHEMBL234185 5 31 13 133
CHEMBL51639 0 36 1 145
CHEMBL180681 2 34 2 144
CHEMBL1210841 2 34 5 141
CHEMBL139749 8 28 21 125
CHEMBL519169 4 32 16 130
CHEMBL181674 2 34 2 144
CHEMBL243136 8 28 11 135
CHEMBL103 15 21 22 124
CHEMBL308773 12 24 36 110
CHEMBL183882 4 32 7 139
CHEMBL134260 14 22 20 126
CHEMBL501627 0 36 1 145
CHEMBL366105 4 32 7 139
CHEMBL25802 19 17 31 115
CHEMBL1209972 3 33 8 138
CHEMBL183173 3 33 16 130
CHEMBL1215620 3 33 5 141
CHEMBL232760 1 35 4 142
CHEMBL391439 2 34 14 132
CHEMBL244600 9 27 10 136
CHEMBL407848 4 32 10 136
CHEMBL185880 1 35 4 142
CHEMBL450334 1 35 2 144
CHEMBL76271 7 29 23 123
CHEMBL257751 4 32 12 134
CHEMBL376323 0 36 0 146
CHEMBL151601 7 29 13 133
CHEMBL296323 1 35 5 141
CHEMBL75071 13 23 33 113
CHEMBL296037 3 33 4 142
CHEMBL343306 7 29 19 127
CHEMBL369542 5 31 8 138
CHEMBL50023 0 36 0 146
CHEMBL233773 2 34 5 141
CHEMBL296766 6 30 18 128
CHEMBL256769 5 31 21 125
CHEMBL207706 1 35 1 145
CHEMBL389077 9 27 20 126
CHEMBL556229 10 26 16 130
CHEMBL397343 2 34 3 143
CHEMBL255776 3 33 3 143
CHEMBL308627 7 29 20 126
CHEMBL248841 5 31 10 136
CHEMBL362566 4 32 10 136
CHEMBL76533 16 20 36 110
CHEMBL369509 0 36 0 146
CHEMBL269372 3 33 3 143
CHEMBL335992 14 22 21 125
CHEMBL359911 1 35 2 144
CHEMBL249072 3 33 6 140
CHEMBL230053 0 36 0 146
CHEMBL307176 14 22 32 114
CHEMBL365650 1 35 5 141
CHEMBL224707 4 32 5 141
CHEMBL1164752 4 32 8 138
CHEMBL166444 15 21 21 125
CHEMBL132889 15 21 34 112
CHEMBL89437 0 36 0 146
CHEMBL1163602 9 27 19 127
CHEMBL422045 15 21 20 126
CHEMBL234394 4 32 11 135
actives=269 actives_cnfs=4470 decoys=14342 decoys_cnfs=206661 ratio=0.0187561009622 EF_0.0025=11.6782348589 EF_0.01=5.06503448167
