# Supplementary material for: A fast topological analysis algorithm for large-scale similarity evaluations of ligands and binding pockets
Source: J Cheminform. 2015 Aug 20;7:42. doi: 10.1186/s13321-015-0091-5 (PMC4631714; doi:10.1186/s13321-015-0091-5)
Supplement: Additional file 3: — A tar archive containing the details of the enrichment results, including the individual query (uniquely retrieved actives and decoys at the 1% and 0.25% top fractions), averaged enrichment factors for all of the sets, number of unique ligands and decoys and the number of generated conformers. [file 13321_2015_91_MOESM3_ESM.gz › dude_rslts/aofb.log]

query_id pstv_0.25% ngtv_0.25% pstv_1.0% ngtv_1.0%
CHEMBL274513 3 14 13 57
CHEMBL266221 4 13 5 65
CHEMBL17078 4 13 6 64
CHEMBL276915 0 17 1 69
CHEMBL10316 2 15 4 66
CHEMBL583128 1 16 3 67
CHEMBL161907 1 16 4 66
CHEMBL1213777 4 13 8 62
CHEMBL55674 3 14 11 59
CHEMBL394942 0 17 6 64
CHEMBL464799 0 17 1 69
CHEMBL522271 0 17 0 70
CHEMBL1213968 1 16 5 65
CHEMBL464798 3 14 3 67
CHEMBL54762 2 15 10 60
CHEMBL470226 1 16 3 67
CHEMBL18101 4 13 6 64
CHEMBL18153 1 16 4 66
CHEMBL333304 3 14 4 66
CHEMBL544509 1 16 1 69
CHEMBL453369 0 17 0 70
CHEMBL243733 3 14 5 65
CHEMBL79928 2 15 3 67
CHEMBL450824 3 14 6 64
CHEMBL19004 4 13 12 58
CHEMBL596453 0 17 1 69
CHEMBL350093 3 14 7 63
CHEMBL151125 2 15 4 66
CHEMBL450239 3 14 4 66
CHEMBL145330 0 17 0 70
CHEMBL8145 1 16 5 65
CHEMBL294811 4 13 8 62
CHEMBL570731 0 17 3 67
CHEMBL404505 2 15 4 66
CHEMBL174289 1 16 2 68
CHEMBL597373 0 17 5 65
CHEMBL489720 0 17 2 68
CHEMBL462097 3 14 4 66
CHEMBL597372 2 15 3 67
CHEMBL269074 3 14 5 65
CHEMBL7002 3 14 9 61
CHEMBL374335 1 16 4 66
CHEMBL1213915 4 13 12 58
CHEMBL472080 1 16 1 69
CHEMBL595 1 16 10 60
CHEMBL434261 3 14 6 64
CHEMBL1213718 4 13 6 64
CHEMBL269538 0 17 0 70
CHEMBL6857 3 14 5 65
CHEMBL130217 1 16 4 66
CHEMBL1213841 4 13 13 57
CHEMBL348961 4 13 8 62
CHEMBL457235 3 14 3 67
CHEMBL1213972 0 17 2 68
CHEMBL275970 1 16 2 68
CHEMBL14640 2 15 4 66
CHEMBL488075 2 15 5 65
CHEMBL607571 0 17 1 69
CHEMBL601205 0 17 2 68
CHEMBL57286 0 17 0 70
CHEMBL513549 0 17 1 69
CHEMBL52887 2 15 8 62
CHEMBL462054 0 17 1 69
CHEMBL17092 6 11 14 56
CHEMBL552680 0 17 0 70
CHEMBL607864 0 17 0 70
CHEMBL92401 1 16 1 69
CHEMBL267399 1 16 2 68
CHEMBL298006 0 17 0 70
CHEMBL387736 1 16 2 68
CHEMBL414637 1 16 6 64
CHEMBL295093 0 17 0 70
CHEMBL488074 2 15 5 65
CHEMBL425113 3 14 4 66
CHEMBL573301 3 14 4 66
CHEMBL198810 0 17 0 70
CHEMBL447043 4 13 5 65
CHEMBL598393 1 16 9 61
CHEMBL325841 0 17 0 70
CHEMBL39537 0 17 0 70
CHEMBL127983 3 14 6 64
CHEMBL459336 3 14 3 67
CHEMBL598394 0 17 5 65
CHEMBL487235 3 14 3 67
CHEMBL18317 1 16 4 66
CHEMBL221333 1 16 3 67
CHEMBL222368 1 16 3 67
CHEMBL45069 0 17 7 63
CHEMBL315361 0 17 0 70
CHEMBL406861 0 17 0 70
CHEMBL17079 4 13 11 59
CHEMBL209027 3 14 5 65
CHEMBL469350 0 17 1 69
CHEMBL441306 0 17 1 69
CHEMBL269073 0 17 0 70
CHEMBL278669 2 15 9 61
CHEMBL503807 2 15 3 67
CHEMBL18327 0 17 4 66
CHEMBL66979 0 17 1 69
CHEMBL592976 0 17 2 68
CHEMBL455989 5 12 5 65
CHEMBL466872 3 14 4 66
CHEMBL14210 1 16 2 68
CHEMBL363555 3 14 12 58
CHEMBL240143 2 15 5 65
CHEMBL147569 0 17 6 64
CHEMBL389501 1 16 1 69
CHEMBL389728 1 16 1 69
CHEMBL16541 3 14 8 62
CHEMBL31059 0 17 2 68
CHEMBL224191 1 16 2 68
CHEMBL1213911 2 15 6 64
CHEMBL18832 1 16 2 68
CHEMBL26138 3 14 4 66
CHEMBL589765 0 17 0 70
CHEMBL16530 3 14 9 61
CHEMBL171809 1 16 1 69
CHEMBL274029 0 17 2 68
CHEMBL16623 6 11 16 54
CHEMBL502021 0 17 0 70
CHEMBL258420 0 17 3 67
CHEMBL276076 3 14 8 62
actives=122 actives_cnfs=2244 decoys=6899 decoys_cnfs=77810 ratio=0.018 EF_0.0025=6.64011539024 EF_0.01=3.77418527753
