# Supplementary material for: A fast topological analysis algorithm for large-scale similarity evaluations of ligands and binding pockets
Source: J Cheminform. 2015 Aug 20;7:42. doi: 10.1186/s13321-015-0091-5 (PMC4631714; doi:10.1186/s13321-015-0091-5)
Supplement: Additional file 3: — A tar archive containing the details of the enrichment results, including the individual query (uniquely retrieved actives and decoys at the 1% and 0.25% top fractions), averaged enrichment factors for all of the sets, number of unique ligands and decoys and the number of generated conformers. [file 13321_2015_91_MOESM3_ESM.gz › dude_rslts/bace1.log]

query_id pstv_0.25% ngtv_0.25% pstv_1.0% ngtv_1.0%
CHEMBL253799 0 45 3 180
CHEMBL272718 0 45 2 181
CHEMBL403727 2 43 3 180
CHEMBL601681 6 39 10 173
CHEMBL272719 0 45 2 181
CHEMBL1162068 1 44 5 178
CHEMBL1209054 2 43 4 179
CHEMBL575326 1 44 2 181
CHEMBL271710 2 43 4 179
CHEMBL271709 2 43 2 181
CHEMBL254485 1 44 2 181
CHEMBL1210352 1 44 7 176
CHEMBL251862 1 44 2 181
CHEMBL447120 6 39 10 173
CHEMBL1209285 0 45 2 181
CHEMBL1209105 7 38 9 174
CHEMBL564530 2 43 7 176
CHEMBL583034 4 41 6 177
CHEMBL1091343 3 42 8 175
CHEMBL609988 0 45 1 182
CHEMBL252057 7 38 14 169
CHEMBL565550 1 44 6 177
CHEMBL1091592 5 40 8 175
CHEMBL402576 1 44 2 181
CHEMBL568942 0 45 0 183
CHEMBL567430 6 39 10 173
CHEMBL316181 1 44 2 181
CHEMBL1209106 8 37 9 174
CHEMBL1091219 4 41 5 178
CHEMBL399362 1 44 3 180
CHEMBL566603 2 43 5 178
CHEMBL253866 2 43 7 176
CHEMBL237493 0 45 0 183
CHEMBL1091220 3 42 5 178
CHEMBL1092788 5 40 9 174
CHEMBL190644 0 45 1 182
CHEMBL566414 1 44 4 179
CHEMBL570298 4 41 7 176
CHEMBL609987 0 45 4 179
CHEMBL598290 0 45 0 183
CHEMBL567688 4 41 8 175
CHEMBL568960 4 41 10 173
CHEMBL605518 1 44 2 181
CHEMBL1209104 2 43 3 180
CHEMBL605967 0 45 0 183
CHEMBL1210432 1 44 3 180
CHEMBL375217 2 43 3 180
CHEMBL1098733 4 41 4 179
CHEMBL541170 0 45 3 180
CHEMBL584936 3 42 7 176
CHEMBL252189 0 45 0 183
CHEMBL589614 1 44 3 180
CHEMBL244416 0 45 2 181
CHEMBL1095431 4 41 4 179
CHEMBL584547 2 43 5 178
CHEMBL582045 1 44 10 173
CHEMBL251307 3 42 7 176
CHEMBL566415 6 39 10 173
CHEMBL370369 7 38 11 172
CHEMBL272700 3 42 4 179
CHEMBL312058 0 45 1 182
CHEMBL190346 0 45 0 183
CHEMBL561096 1 44 8 175
CHEMBL562555 2 43 4 179
CHEMBL384496 0 45 2 181
CHEMBL404341 0 45 1 182
CHEMBL576258 6 39 9 174
CHEMBL403427 0 45 1 182
CHEMBL494186 3 42 7 176
CHEMBL521845 1 44 3 180
CHEMBL448939 0 45 2 181
CHEMBL404839 6 39 10 173
CHEMBL403050 1 44 7 176
CHEMBL1209107 1 44 4 179
CHEMBL566968 2 43 6 177
CHEMBL566826 3 42 5 178
CHEMBL373423 4 41 9 174
CHEMBL565914 5 40 9 174
CHEMBL1090026 1 44 4 179
CHEMBL560497 2 43 5 178
CHEMBL248884 2 43 4 179
CHEMBL1092147 1 44 2 181
CHEMBL1092146 3 42 8 175
CHEMBL502121 5 40 8 175
CHEMBL213904 0 45 3 180
CHEMBL589369 0 45 1 182
CHEMBL463865 6 39 13 170
CHEMBL583875 0 45 0 183
CHEMBL582982 3 42 8 175
CHEMBL404501 6 39 11 172
CHEMBL1208905 0 45 1 182
CHEMBL535008 2 43 5 178
CHEMBL490304 1 44 1 182
CHEMBL560151 2 43 5 178
CHEMBL201155 4 41 5 178
CHEMBL1209221 2 43 3 180
CHEMBL578437 0 45 1 182
CHEMBL595065 0 45 1 182
CHEMBL231669 1 44 1 182
CHEMBL393733 1 44 1 182
CHEMBL501068 3 42 8 175
CHEMBL254138 1 44 3 180
CHEMBL1209355 6 39 12 171
CHEMBL575567 1 44 1 182
CHEMBL1096683 3 42 8 175
CHEMBL429666 0 45 5 178
CHEMBL400654 5 40 10 173
CHEMBL383772 1 44 5 178
CHEMBL42908 2 43 3 180
CHEMBL244347 0 45 2 181
CHEMBL517179 3 42 10 173
CHEMBL397924 0 45 4 179
CHEMBL244342 0 45 0 183
CHEMBL584694 2 43 3 180
CHEMBL142715 0 45 0 183
CHEMBL257099 2 43 5 178
CHEMBL558471 3 42 5 178
CHEMBL397275 2 43 6 177
CHEMBL404020 1 44 8 175
CHEMBL572940 1 44 2 181
CHEMBL568035 1 44 2 181
CHEMBL556087 0 45 3 180
CHEMBL558488 0 45 7 176
CHEMBL202602 5 40 11 172
CHEMBL205309 0 45 1 182
CHEMBL253237 0 45 1 182
CHEMBL370043 0 45 5 178
CHEMBL401587 0 45 1 182
CHEMBL1098734 2 43 5 178
CHEMBL567477 1 44 3 180
CHEMBL206442 0 45 2 181
CHEMBL560894 0 45 6 177
CHEMBL589891 3 42 3 180
CHEMBL272765 1 44 5 178
CHEMBL598259 1 44 6 177
CHEMBL26125 2 43 2 181
CHEMBL539436 3 42 6 177
CHEMBL1097340 0 45 0 183
CHEMBL570556 4 41 8 175
CHEMBL271914 0 45 0 183
CHEMBL404166 0 45 1 182
CHEMBL271249 7 38 9 174
CHEMBL250295 0 45 2 181
CHEMBL272766 1 44 1 182
CHEMBL252058 0 45 3 180
CHEMBL210240 1 44 1 182
CHEMBL507571 1 44 5 178
CHEMBL461602 3 42 3 180
CHEMBL257645 1 44 5 178
CHEMBL244346 0 45 1 182
CHEMBL558078 1 44 2 181
CHEMBL1093807 0 45 0 183
CHEMBL217374 0 45 2 181
CHEMBL502289 4 41 8 175
CHEMBL514310 6 39 12 171
CHEMBL447220 6 39 9 174
CHEMBL1093806 2 43 3 180
CHEMBL402171 1 44 2 181
CHEMBL553938 1 44 3 180
CHEMBL264322 1 44 3 180
CHEMBL573162 1 44 2 181
CHEMBL442847 1 44 5 178
CHEMBL402754 5 40 7 176
CHEMBL572081 7 38 9 174
CHEMBL491659 4 41 8 175
CHEMBL583608 7 38 11 172
CHEMBL1164612 1 44 2 181
CHEMBL404078 9 36 14 169
CHEMBL1209286 0 45 0 183
CHEMBL379820 2 43 5 178
CHEMBL404682 0 45 1 182
CHEMBL202057 7 38 11 172
CHEMBL428870 7 38 7 176
CHEMBL248876 0 45 3 180
CHEMBL270154 0 45 1 182
CHEMBL399748 6 39 9 174
CHEMBL464918 9 36 15 168
CHEMBL454420 8 37 15 168
CHEMBL1082548 1 44 1 182
CHEMBL1210431 1 44 2 181
CHEMBL537797 1 44 4 179
CHEMBL561217 3 42 5 178
CHEMBL211214 1 44 3 180
CHEMBL445734 8 37 12 171
CHEMBL566810 2 43 7 176
CHEMBL583178 0 45 0 183
CHEMBL392662 1 44 6 177
CHEMBL571833 2 43 2 181
CHEMBL1208999 7 38 13 170
CHEMBL254272 2 43 3 180
CHEMBL237063 1 44 4 179
CHEMBL474057 7 38 12 171
CHEMBL590830 0 45 1 182
CHEMBL190010 0 45 0 183
CHEMBL582817 0 45 2 181
CHEMBL219601 5 40 7 176
CHEMBL500555 6 39 9 174
CHEMBL212627 1 44 1 182
CHEMBL270822 6 39 9 174
CHEMBL522803 5 40 8 175
CHEMBL254069 6 39 13 170
CHEMBL402070 6 39 8 175
CHEMBL220826 1 44 2 181
CHEMBL572313 7 38 11 172
CHEMBL1097057 0 45 2 181
CHEMBL392361 0 45 1 182
CHEMBL454795 4 41 8 175
CHEMBL440957 0 45 1 182
CHEMBL269943 0 45 1 182
CHEMBL1097058 4 41 4 179
CHEMBL1090025 4 41 6 177
CHEMBL1098082 4 41 4 179
CHEMBL564010 0 45 1 182
CHEMBL257091 2 43 8 175
CHEMBL1077237 3 42 3 180
CHEMBL1077236 3 42 4 179
CHEMBL1210433 0 45 3 180
CHEMBL210414 1 44 2 181
CHEMBL550208 1 44 3 180
CHEMBL1097347 2 43 3 180
CHEMBL1209357 1 44 6 177
CHEMBL1087742 0 45 1 182
CHEMBL376072 1 44 7 176
CHEMBL255192 2 43 2 181
CHEMBL559954 1 44 4 179
CHEMBL507330 2 43 4 179
CHEMBL501338 9 36 11 172
CHEMBL236851 0 45 2 181
CHEMBL595185 8 37 14 169
CHEMBL375678 2 43 3 180
CHEMBL504197 2 43 2 181
CHEMBL566638 0 45 1 182
CHEMBL1097361 1 44 2 181
CHEMBL252458 3 42 8 175
CHEMBL239046 3 42 4 179
CHEMBL559355 3 42 6 177
CHEMBL253060 8 37 16 167
CHEMBL595246 6 39 11 172
CHEMBL510737 7 38 9 174
CHEMBL591070 1 44 2 181
CHEMBL212578 0 45 2 181
CHEMBL1091441 1 44 2 181
CHEMBL1209055 10 35 14 169
CHEMBL260834 0 45 0 183
CHEMBL254891 0 45 0 183
CHEMBL523193 2 43 3 180
CHEMBL473854 6 39 10 173
CHEMBL248922 2 43 4 179
CHEMBL595267 3 42 8 175
CHEMBL571433 1 44 4 179
CHEMBL1092000 3 42 7 176
CHEMBL1209167 0 45 4 179
CHEMBL564712 2 43 7 176
CHEMBL556747 2 43 9 174
CHEMBL584917 2 43 9 174
CHEMBL595066 12 33 15 168
CHEMBL1090542 1 44 3 180
CHEMBL493637 4 41 8 175
CHEMBL1208998 4 41 5 178
CHEMBL1092912 6 39 8 175
CHEMBL1209222 0 45 2 181
CHEMBL272320 2 43 3 180
CHEMBL570745 4 41 8 175
CHEMBL1092504 0 45 0 183
CHEMBL566112 4 41 8 175
CHEMBL1092913 5 40 9 174
CHEMBL565790 1 44 3 180
CHEMBL201730 4 41 7 176
CHEMBL1077232 2 43 3 180
CHEMBL126079 2 43 8 175
CHEMBL400438 2 43 4 179
CHEMBL220745 1 44 2 181
CHEMBL583888 1 44 8 175
CHEMBL491660 0 45 0 183
CHEMBL377548 1 44 2 181
CHEMBL448592 8 37 11 172
CHEMBL449938 8 37 10 173
CHEMBL403819 1 44 3 180
CHEMBL239857 0 45 2 181
CHEMBL208903 0 45 1 182
CHEMBL561095 5 40 6 177
CHEMBL256434 1 44 3 180
CHEMBL230245 1 44 4 179
actives=283 actives_cnfs=4444 decoys=18079 decoys_cnfs=366503 ratio=0.0156535206593 EF_0.0025=3.77656676636 EF_0.01=1.79036587925
