# Supplementary material for: A fast topological analysis algorithm for large-scale similarity evaluations of ligands and binding pockets
Source: J Cheminform. 2015 Aug 20;7:42. doi: 10.1186/s13321-015-0091-5 (PMC4631714; doi:10.1186/s13321-015-0091-5)
Supplement: Additional file 3: — A tar archive containing the details of the enrichment results, including the individual query (uniquely retrieved actives and decoys at the 1% and 0.25% top fractions), averaged enrichment factors for all of the sets, number of unique ligands and decoys and the number of generated conformers. [file 13321_2015_91_MOESM3_ESM.gz › dude_rslts/braf.log]

query_id pstv_0.25% ngtv_0.25% pstv_1.0% ngtv_1.0%
CHEMBL478824 10 15 25 75
CHEMBL381250 4 21 7 93
CHEMBL585144 2 23 5 95
CHEMBL471723 7 18 20 80
CHEMBL247619 8 17 18 82
CHEMBL1213924 10 15 23 77
CHEMBL256775 1 24 9 91
CHEMBL391781 1 24 4 96
CHEMBL571278 7 18 14 86
CHEMBL478823 11 14 26 74
CHEMBL1080833 5 20 15 85
CHEMBL523261 7 18 12 88
CHEMBL477988 6 19 15 85
CHEMBL247250 8 17 18 82
CHEMBL1213976 12 13 23 77
CHEMBL478190 6 19 19 81
CHEMBL1091689 6 19 18 82
CHEMBL514536 0 25 6 94
CHEMBL505187 1 24 4 96
CHEMBL522902 2 23 4 96
CHEMBL166031 1 24 3 97
CHEMBL477987 8 17 17 83
CHEMBL512329 0 25 2 98
CHEMBL515491 4 21 17 83
CHEMBL477149 9 16 28 72
CHEMBL496265 3 22 4 96
CHEMBL198244 4 21 8 92
CHEMBL199948 3 22 5 95
CHEMBL399571 1 24 4 96
CHEMBL514806 11 14 23 77
CHEMBL1091688 9 16 14 86
CHEMBL576985 7 18 19 81
CHEMBL247618 8 17 18 82
CHEMBL1080268 13 12 23 77
CHEMBL402029 2 23 6 94
CHEMBL166030 1 24 4 96
CHEMBL373011 2 23 4 96
CHEMBL397345 4 21 11 89
CHEMBL199811 2 23 7 93
CHEMBL571112 1 24 4 96
CHEMBL200164 2 23 5 95
CHEMBL1091686 5 20 15 85
CHEMBL1213973 3 22 4 96
CHEMBL524640 7 18 16 84
CHEMBL471756 0 25 1 99
CHEMBL1087781 10 15 20 80
CHEMBL1091843 6 19 14 86
CHEMBL571748 5 20 17 83
CHEMBL1089082 6 19 12 88
CHEMBL247792 8 17 19 81
CHEMBL1421 0 25 1 99
CHEMBL200783 11 14 22 78
CHEMBL526479 8 17 12 88
CHEMBL515322 6 19 18 82
CHEMBL212964 7 18 20 80
CHEMBL258454 2 23 4 96
CHEMBL514210 6 19 15 85
CHEMBL1076541 10 15 19 81
CHEMBL1080656 7 18 17 83
CHEMBL199006 0 25 0 100
CHEMBL1090804 10 15 20 80
CHEMBL78779 4 21 7 93
CHEMBL403854 4 21 6 94
CHEMBL558752 7 18 21 79
CHEMBL1336 6 19 22 78
CHEMBL476732 6 19 14 86
CHEMBL1086871 3 22 7 93
CHEMBL570421 2 23 3 97
CHEMBL1076482 9 16 21 79
CHEMBL400308 6 19 13 87
CHEMBL1087906 10 15 26 74
CHEMBL1087001 7 18 17 83
CHEMBL247797 9 16 18 82
CHEMBL1087397 10 15 27 73
CHEMBL1080438 11 14 20 80
CHEMBL1088768 9 16 16 84
CHEMBL524635 0 25 2 98
CHEMBL570873 1 24 4 96
CHEMBL477565 4 21 15 85
CHEMBL410295 0 25 6 94
CHEMBL1213974 4 21 8 92
CHEMBL456350 4 21 8 92
CHEMBL395705 3 22 9 91
CHEMBL500659 9 16 13 87
CHEMBL257986 0 25 4 96
CHEMBL1093105 6 19 16 84
CHEMBL401710 2 23 4 96
CHEMBL247435 9 16 19 81
CHEMBL1088289 3 22 11 89
CHEMBL574738 10 15 21 79
CHEMBL572881 0 25 2 98
CHEMBL472620 5 20 11 89
CHEMBL1091684 8 17 18 82
CHEMBL569882 4 21 19 81
CHEMBL585921 0 25 3 97
CHEMBL1076204 11 14 18 82
CHEMBL200863 0 25 2 98
CHEMBL521731 6 19 12 88
CHEMBL602123 12 13 26 74
CHEMBL248256 5 20 11 89
CHEMBL498524 4 21 5 95
CHEMBL496478 1 24 2 98
CHEMBL381421 2 23 4 96
CHEMBL496477 1 24 5 95
CHEMBL583340 4 21 15 85
CHEMBL430413 9 16 15 85
CHEMBL521732 0 25 6 94
CHEMBL1090143 11 14 20 80
CHEMBL429498 1 24 6 94
CHEMBL200258 1 24 2 98
CHEMBL1087522 1 24 8 92
CHEMBL200118 0 25 0 100
CHEMBL570573 1 24 7 93
CHEMBL526671 8 17 15 85
CHEMBL498468 7 18 11 89
CHEMBL477772 2 23 5 95
CHEMBL371952 0 25 0 100
CHEMBL549476 9 16 26 74
CHEMBL524643 2 23 4 96
CHEMBL385956 6 19 15 85
CHEMBL497866 2 23 4 96
CHEMBL497701 0 25 1 99
CHEMBL583106 0 25 1 99
CHEMBL498344 9 16 18 82
CHEMBL248398 3 22 11 89
CHEMBL1213925 8 17 17 83
CHEMBL186526 2 23 8 92
CHEMBL165327 10 15 18 82
CHEMBL103667 2 23 6 94
CHEMBL254965 2 23 10 90
CHEMBL1091687 8 17 17 83
CHEMBL541201 10 15 22 78
CHEMBL254966 2 23 11 89
CHEMBL1081818 5 20 15 85
CHEMBL247434 11 14 21 79
CHEMBL569312 1 24 2 98
CHEMBL1081817 7 18 22 78
CHEMBL246424 7 18 12 88
CHEMBL576787 3 22 19 81
CHEMBL497671 8 17 15 85
CHEMBL477989 12 13 21 79
CHEMBL524445 9 16 17 83
CHEMBL370353 3 22 7 93
CHEMBL583894 2 23 7 93
CHEMBL247424 3 22 15 85
CHEMBL500660 3 22 5 95
CHEMBL562168 3 22 14 86
CHEMBL371958 1 24 6 94
CHEMBL200172 1 24 2 98
CHEMBL1081647 7 18 18 82
CHEMBL372543 7 18 9 91
CHEMBL497670 7 18 14 86
actives=152 actives_cnfs=12422 decoys=9941 decoys_cnfs=220641 ratio=0.0152902122523 EF_0.0025=19.369729778 EF_0.01=9.49527853525
