# Supplementary material for: A fast topological analysis algorithm for large-scale similarity evaluations of ligands and binding pockets
Source: J Cheminform. 2015 Aug 20;7:42. doi: 10.1186/s13321-015-0091-5 (PMC4631714; doi:10.1186/s13321-015-0091-5)
Supplement: Additional file 3: — A tar archive containing the details of the enrichment results, including the individual query (uniquely retrieved actives and decoys at the 1% and 0.25% top fractions), averaged enrichment factors for all of the sets, number of unique ligands and decoys and the number of generated conformers. [file 13321_2015_91_MOESM3_ESM.gz › dude_rslts/casp3.log]

query_id pstv_0.25% ngtv_0.25% pstv_1.0% ngtv_1.0%
CHEMBL193674 4 23 6 102
CHEMBL476022 7 20 8 100
CHEMBL101108 0 27 4 104
CHEMBL22597 3 24 6 102
CHEMBL360360 3 24 5 103
CHEMBL357191 0 27 1 107
CHEMBL391494 4 23 6 102
CHEMBL180669 2 25 5 103
CHEMBL191944 4 23 7 101
CHEMBL101141 0 27 1 107
CHEMBL183151 0 27 4 104
CHEMBL380344 0 27 1 107
CHEMBL227036 2 25 7 101
CHEMBL424789 4 23 8 100
CHEMBL592983 4 23 8 100
CHEMBL329940 1 26 3 105
CHEMBL359479 0 27 3 105
CHEMBL147622 1 26 2 106
CHEMBL363509 0 27 0 108
CHEMBL60306 4 23 8 100
CHEMBL206606 2 25 4 104
CHEMBL434147 2 25 5 103
CHEMBL396625 2 25 8 100
CHEMBL100588 0 27 5 103
CHEMBL392245 0 27 1 107
CHEMBL248508 3 24 7 101
CHEMBL101728 2 25 3 105
CHEMBL63493 4 23 9 99
CHEMBL180763 2 25 2 106
CHEMBL205083 1 26 3 105
CHEMBL101442 2 25 6 102
CHEMBL147642 4 23 7 101
CHEMBL302972 0 27 0 108
CHEMBL183437 3 24 5 103
CHEMBL68379 0 27 1 107
CHEMBL318035 5 22 8 100
CHEMBL420366 1 26 2 106
CHEMBL116661 2 25 3 105
CHEMBL321546 2 25 8 100
CHEMBL382860 2 25 2 106
CHEMBL205563 1 26 3 105
CHEMBL594873 6 21 8 100
CHEMBL361613 0 27 2 106
CHEMBL382859 1 26 1 107
CHEMBL181976 0 27 0 108
CHEMBL360915 0 27 4 104
CHEMBL300369 0 27 10 98
CHEMBL180623 4 23 10 98
CHEMBL370012 2 25 3 105
CHEMBL118738 3 24 4 104
CHEMBL439872 0 27 1 107
CHEMBL197237 0 27 5 103
CHEMBL100927 2 25 2 106
CHEMBL178674 4 23 9 99
CHEMBL361757 2 25 3 105
CHEMBL360880 3 24 6 102
CHEMBL196855 2 25 3 105
CHEMBL515506 0 27 2 106
CHEMBL513297 8 19 10 98
CHEMBL595814 5 22 7 101
CHEMBL362191 3 24 9 99
CHEMBL102901 2 25 4 104
CHEMBL203971 1 26 1 107
CHEMBL387041 0 27 0 108
CHEMBL101341 1 26 1 107
CHEMBL357676 1 26 2 106
CHEMBL318887 1 26 4 104
CHEMBL593223 0 27 2 106
CHEMBL181274 2 25 5 103
CHEMBL68251 1 26 2 106
CHEMBL101545 0 27 0 108
CHEMBL604054 4 23 7 101
CHEMBL456593 2 25 10 98
CHEMBL100802 3 24 7 101
CHEMBL200813 2 25 8 100
CHEMBL203900 0 27 0 108
CHEMBL329917 0 27 0 108
CHEMBL101835 1 26 2 106
CHEMBL319554 3 24 5 103
CHEMBL365384 0 27 2 106
CHEMBL516251 5 22 9 99
CHEMBL371709 3 24 6 102
CHEMBL191484 1 26 2 106
CHEMBL417149 2 25 5 103
CHEMBL362007 0 27 2 106
CHEMBL593222 3 24 6 102
CHEMBL361702 0 27 1 107
CHEMBL64584 0 27 1 107
CHEMBL148337 3 24 8 100
CHEMBL181948 1 26 4 104
CHEMBL293034 1 26 4 104
CHEMBL322631 1 26 3 105
CHEMBL304368 0 27 0 108
CHEMBL494220 2 25 3 105
CHEMBL318791 0 27 3 105
CHEMBL321074 4 23 7 101
CHEMBL180385 0 27 0 108
CHEMBL181241 1 26 3 105
CHEMBL308465 1 26 3 105
CHEMBL595778 4 23 6 102
CHEMBL178819 0 27 1 107
CHEMBL371687 3 24 8 100
CHEMBL179066 5 22 9 99
CHEMBL357214 1 26 3 105
CHEMBL102154 2 25 4 104
CHEMBL447233 2 25 6 102
CHEMBL606626 2 25 4 104
CHEMBL594384 5 22 10 98
CHEMBL64789 1 26 4 104
CHEMBL493374 4 23 10 98
CHEMBL390932 1 26 3 105
CHEMBL99999 4 23 10 98
CHEMBL23816 4 23 5 103
CHEMBL178116 1 26 6 102
CHEMBL213759 0 27 2 106
CHEMBL282508 4 23 5 103
CHEMBL101714 1 26 3 105
CHEMBL23493 3 24 5 103
CHEMBL595802 6 21 8 100
CHEMBL492059 6 21 13 95
CHEMBL523666 1 26 6 102
CHEMBL182541 1 26 5 103
CHEMBL102005 3 24 10 98
CHEMBL144423 3 24 6 102
CHEMBL190297 1 26 2 106
CHEMBL322183 4 23 8 100
CHEMBL220238 0 27 3 105
CHEMBL362213 1 26 7 101
CHEMBL609885 2 25 7 101
CHEMBL603644 6 21 7 101
CHEMBL425699 0 27 3 105
CHEMBL370952 0 27 1 107
CHEMBL595807 5 22 11 97
CHEMBL182103 2 25 3 105
CHEMBL391709 1 26 1 107
CHEMBL101684 2 25 2 106
CHEMBL237088 1 26 2 106
CHEMBL318295 2 25 2 106
CHEMBL433771 3 24 8 100
CHEMBL380416 2 25 2 106
CHEMBL101182 1 26 3 105
CHEMBL178280 2 25 5 103
CHEMBL331689 1 26 3 105
CHEMBL353919 0 27 6 102
CHEMBL367356 2 25 6 102
CHEMBL181775 1 26 5 103
CHEMBL595576 5 22 7 101
CHEMBL477047 5 22 10 98
CHEMBL372994 2 25 7 101
CHEMBL101622 1 26 5 103
CHEMBL359879 0 27 0 108
CHEMBL216819 5 22 14 94
CHEMBL64895 4 23 9 99
CHEMBL360788 2 25 6 102
CHEMBL100788 1 26 3 105
CHEMBL195232 1 26 1 107
CHEMBL361983 0 27 2 106
CHEMBL422849 4 23 6 102
CHEMBL377940 0 27 0 108
CHEMBL248310 1 26 2 106
CHEMBL204529 0 27 0 108
CHEMBL371879 2 25 10 98
CHEMBL418983 5 22 6 102
CHEMBL168816 1 26 3 105
CHEMBL90307 1 26 2 106
CHEMBL456799 1 26 3 105
CHEMBL92780 2 25 3 105
CHEMBL181768 1 26 2 106
CHEMBL303405 0 27 0 108
CHEMBL358725 4 23 8 100
CHEMBL521984 0 27 0 108
CHEMBL237310 0 27 1 107
CHEMBL148295 0 27 4 104
CHEMBL518382 1 26 2 106
CHEMBL429632 0 27 0 108
CHEMBL237308 2 25 2 106
CHEMBL393200 1 26 2 106
CHEMBL149663 1 26 4 104
CHEMBL360956 3 24 6 102
CHEMBL327298 1 26 3 105
CHEMBL226828 2 25 7 101
CHEMBL59721 3 24 6 102
CHEMBL359643 2 25 9 99
CHEMBL316465 3 24 3 105
CHEMBL357833 2 25 8 100
CHEMBL146130 4 23 9 99
CHEMBL438969 0 27 0 108
CHEMBL99681 3 24 4 104
CHEMBL591429 0 27 0 108
CHEMBL181341 1 26 5 103
CHEMBL365420 0 27 1 107
CHEMBL318312 2 25 4 104
CHEMBL226779 5 22 10 98
CHEMBL180273 1 26 3 105
CHEMBL149551 3 24 3 105
CHEMBL492518 1 26 1 107
CHEMBL178775 1 26 3 105
CHEMBL200653 2 25 3 105
CHEMBL99680 3 24 11 97
actives=199 actives_cnfs=3362 decoys=10691 decoys_cnfs=220877 ratio=0.0186137872977 EF_0.0025=4.38458980379 EF_0.01=2.36568024337
