# Supplementary material for: A fast topological analysis algorithm for large-scale similarity evaluations of ligands and binding pockets
Source: J Cheminform. 2015 Aug 20;7:42. doi: 10.1186/s13321-015-0091-5 (PMC4631714; doi:10.1186/s13321-015-0091-5)
Supplement: Additional file 3: — A tar archive containing the details of the enrichment results, including the individual query (uniquely retrieved actives and decoys at the 1% and 0.25% top fractions), averaged enrichment factors for all of the sets, number of unique ligands and decoys and the number of generated conformers. [file 13321_2015_91_MOESM3_ESM.gz › dude_rslts/cdk2.log]

query_id pstv_0.25% ngtv_0.25% pstv_1.0% ngtv_1.0%
CHEMBL1081852 8 62 24 259
CHEMBL556881 1 69 12 271
CHEMBL148865 5 65 8 275
CHEMBL358281 8 62 18 265
CHEMBL269827 12 58 39 244
CHEMBL521871 8 62 28 255
CHEMBL182498 0 70 11 272
CHEMBL1081105 7 63 23 260
CHEMBL184404 5 65 18 265
CHEMBL553906 2 68 7 276
CHEMBL254367 7 63 15 268
CHEMBL536029 3 67 5 278
CHEMBL373346 3 67 5 278
CHEMBL1081831 8 62 30 253
CHEMBL356034 3 67 5 278
CHEMBL515839 2 68 3 280
CHEMBL561179 1 69 11 272
CHEMBL1082152 2 68 7 276
CHEMBL115319 11 59 11 272
CHEMBL491447 0 70 4 279
CHEMBL271952 7 63 22 261
CHEMBL1081853 9 61 28 255
CHEMBL412267 1 69 4 279
CHEMBL509772 2 68 7 276
CHEMBL457888 7 63 27 256
CHEMBL90941 0 70 2 281
CHEMBL424207 1 69 7 276
CHEMBL426972 6 64 10 273
CHEMBL560839 9 61 23 260
CHEMBL60541 1 69 11 272
CHEMBL565137 13 57 30 253
CHEMBL436078 10 60 17 266
CHEMBL519715 3 67 6 277
CHEMBL363283 0 70 2 281
CHEMBL345525 16 54 28 255
CHEMBL550959 10 60 26 257
CHEMBL272165 14 56 32 251
CHEMBL183455 1 69 3 280
CHEMBL75610 1 69 5 278
CHEMBL149168 1 69 5 278
CHEMBL398774 4 66 11 272
CHEMBL328406 2 68 4 279
CHEMBL1081830 7 63 16 267
CHEMBL205197 11 59 25 258
CHEMBL430703 9 61 11 272
CHEMBL87472 5 65 15 268
CHEMBL310840 2 68 3 280
CHEMBL422455 5 65 14 269
CHEMBL150867 6 64 8 275
CHEMBL74637 1 69 5 278
CHEMBL14619 3 67 4 279
CHEMBL103355 1 69 5 278
CHEMBL186240 2 68 3 280
CHEMBL424696 12 58 19 264
CHEMBL356728 5 65 13 270
CHEMBL434700 4 66 10 273
CHEMBL231950 3 67 12 271
CHEMBL1082016 8 62 26 257
CHEMBL58466 3 67 10 273
CHEMBL186396 2 68 13 270
CHEMBL1086736 0 70 1 282
CHEMBL571722 1 69 11 272
CHEMBL509730 1 69 4 279
CHEMBL430434 16 54 27 256
CHEMBL495557 1 69 2 281
CHEMBL460746 1 69 17 266
CHEMBL559513 3 67 21 262
CHEMBL455467 12 58 30 253
CHEMBL381565 0 70 8 275
CHEMBL140272 2 68 4 279
CHEMBL1081437 15 55 29 254
CHEMBL195641 6 64 20 263
CHEMBL484990 3 67 11 272
CHEMBL78959 0 70 0 283
CHEMBL140808 5 65 14 269
CHEMBL434081 8 62 22 261
CHEMBL370817 6 64 19 264
CHEMBL178452 0 70 0 283
CHEMBL181036 5 65 7 276
CHEMBL526110 6 64 17 266
CHEMBL100012 4 66 11 272
CHEMBL178179 5 65 13 270
CHEMBL365713 2 68 4 279
CHEMBL137357 5 65 31 252
CHEMBL332575 5 65 7 276
CHEMBL58224 6 64 11 272
CHEMBL180431 4 66 12 271
CHEMBL477063 2 68 10 273
CHEMBL363607 1 69 7 276
CHEMBL213713 3 67 9 274
CHEMBL52387 0 70 3 280
CHEMBL139653 7 63 26 257
CHEMBL468963 13 57 28 255
CHEMBL251796 4 66 25 258
CHEMBL476577 12 58 29 254
CHEMBL409892 6 64 21 262
CHEMBL363172 1 69 4 279
CHEMBL233491 2 68 10 273
CHEMBL440379 2 68 6 277
CHEMBL271595 12 58 32 251
CHEMBL359738 1 69 3 280
CHEMBL500804 2 68 2 281
CHEMBL187015 5 65 11 272
CHEMBL149096 4 66 10 273
CHEMBL372207 3 67 7 276
CHEMBL515001 2 68 8 275
CHEMBL278894 2 68 8 275
CHEMBL85667 10 60 36 247
CHEMBL340259 5 65 14 269
CHEMBL112442 7 63 9 274
CHEMBL203407 6 64 15 268
CHEMBL365855 8 62 16 267
CHEMBL483590 5 65 20 263
CHEMBL76872 2 68 4 279
CHEMBL82729 12 58 31 252
CHEMBL187353 4 66 6 277
CHEMBL421207 2 68 2 281
CHEMBL518383 1 69 3 280
CHEMBL76925 1 69 6 277
CHEMBL188863 2 68 2 281
CHEMBL180903 5 65 14 269
CHEMBL565160 10 60 27 256
CHEMBL186511 9 61 14 269
CHEMBL436466 2 68 6 277
CHEMBL194721 1 69 5 278
CHEMBL134976 10 60 29 254
CHEMBL186120 2 68 9 274
CHEMBL498659 3 67 5 278
CHEMBL181114 7 63 14 269
CHEMBL135029 8 62 25 258
CHEMBL16364 0 70 1 282
CHEMBL489245 0 70 6 277
CHEMBL326501 6 64 8 275
CHEMBL48796 6 64 11 272
CHEMBL1083785 12 58 39 244
CHEMBL343996 12 58 31 252
CHEMBL181289 3 67 16 267
CHEMBL411704 2 68 10 273
CHEMBL245336 2 68 18 265
CHEMBL269882 8 62 23 260
CHEMBL563150 2 68 8 275
CHEMBL256558 5 65 10 273
CHEMBL181790 2 68 6 277
CHEMBL559639 2 68 7 276
CHEMBL364338 5 65 13 270
CHEMBL445945 7 63 28 255
CHEMBL272026 5 65 31 252
CHEMBL411887 6 64 34 249
CHEMBL523923 5 65 20 263
CHEMBL139527 10 60 26 257
CHEMBL360480 4 66 13 270
CHEMBL271953 16 54 31 252
CHEMBL271136 13 57 40 243
CHEMBL189455 0 70 2 281
CHEMBL439514 2 68 10 273
CHEMBL308979 5 65 12 271
CHEMBL455946 6 64 15 268
CHEMBL514197 11 59 39 244
CHEMBL126782 2 68 13 270
CHEMBL115220 6 64 9 274
CHEMBL1098057 3 67 11 272
CHEMBL186163 4 66 4 279
CHEMBL362109 6 64 13 270
CHEMBL260929 0 70 5 278
CHEMBL151551 5 65 12 271
CHEMBL272028 10 60 27 256
CHEMBL457979 3 67 10 273
CHEMBL359200 8 62 24 259
CHEMBL560102 15 55 28 255
CHEMBL382607 3 67 8 275
CHEMBL148580 9 61 30 253
CHEMBL126997 1 69 7 276
CHEMBL343151 6 64 20 263
CHEMBL1080569 8 62 29 254
CHEMBL185470 4 66 12 271
CHEMBL456963 3 67 4 279
CHEMBL570002 3 67 5 278
CHEMBL321939 6 64 28 255
CHEMBL509406 10 60 20 263
CHEMBL211514 9 61 28 255
CHEMBL92288 1 69 2 281
CHEMBL1098058 3 67 5 278
CHEMBL378584 2 68 11 272
CHEMBL336892 10 60 27 256
CHEMBL336016 10 60 22 261
CHEMBL482211 1 69 3 280
CHEMBL361621 1 69 2 281
CHEMBL463579 0 70 2 281
CHEMBL336906 8 62 27 256
CHEMBL196508 3 67 16 267
CHEMBL182419 1 69 7 276
CHEMBL435992 3 67 6 277
CHEMBL1081438 12 58 30 253
CHEMBL75680 0 70 2 281
CHEMBL180814 12 58 23 260
CHEMBL104526 0 70 6 277
CHEMBL458421 3 67 5 278
CHEMBL370724 11 59 30 253
CHEMBL274456 2 68 9 274
CHEMBL556214 2 68 5 278
CHEMBL358525 7 63 21 262
CHEMBL254979 5 65 10 273
CHEMBL319467 2 68 11 272
CHEMBL379218 5 65 30 253
CHEMBL258040 6 64 13 270
CHEMBL186510 7 63 13 270
CHEMBL346831 3 67 6 277
CHEMBL186708 3 67 8 275
CHEMBL359591 5 65 17 266
CHEMBL358102 14 56 24 259
CHEMBL1081263 10 60 30 253
CHEMBL193288 8 62 23 260
CHEMBL181416 5 65 12 271
CHEMBL258805 1 69 5 278
CHEMBL311464 3 67 8 275
CHEMBL1171950 5 65 10 273
CHEMBL129475 1 69 6 277
CHEMBL179599 7 63 17 266
CHEMBL191336 2 68 4 279
CHEMBL315411 13 57 41 242
CHEMBL427909 5 65 13 270
CHEMBL183950 6 64 10 273
CHEMBL149015 10 60 29 254
CHEMBL564470 10 60 27 256
CHEMBL402759 2 68 7 276
CHEMBL510578 2 68 4 279
CHEMBL364767 2 68 10 273
CHEMBL318522 6 64 8 275
CHEMBL190091 2 68 4 279
CHEMBL8817 1 69 3 280
CHEMBL555229 0 70 0 283
CHEMBL87735 3 67 13 270
CHEMBL1083509 14 56 21 262
CHEMBL609040 0 70 3 280
CHEMBL363954 11 59 15 268
CHEMBL327629 2 68 12 271
CHEMBL489477 2 68 2 281
CHEMBL185255 4 66 21 262
CHEMBL388956 1 69 4 279
CHEMBL48362 3 67 16 267
CHEMBL180993 1 69 10 273
CHEMBL202695 3 67 10 273
CHEMBL254171 14 56 28 255
CHEMBL344579 10 60 26 257
CHEMBL178408 4 66 9 274
CHEMBL1087073 0 70 4 279
CHEMBL340012 6 64 10 273
CHEMBL143748 0 70 3 280
CHEMBL183511 5 65 8 275
CHEMBL298445 3 67 12 271
CHEMBL186898 2 68 5 278
CHEMBL482193 2 68 3 280
CHEMBL1094488 10 60 16 267
CHEMBL380946 0 70 1 282
CHEMBL357770 15 55 25 258
CHEMBL1081119 6 64 15 268
CHEMBL340741 3 67 10 273
CHEMBL339246 9 61 14 269
CHEMBL1094820 0 70 5 278
CHEMBL495754 5 65 13 270
CHEMBL1080893 2 68 12 271
CHEMBL187903 0 70 3 280
CHEMBL358057 6 64 14 269
CHEMBL460102 2 68 13 270
CHEMBL362004 1 69 5 278
CHEMBL148638 5 65 11 272
CHEMBL490481 13 57 28 255
CHEMBL1164177 11 59 27 256
CHEMBL487066 5 65 11 272
CHEMBL188587 1 69 4 279
CHEMBL147122 10 60 21 262
CHEMBL507249 7 63 13 270
CHEMBL560817 8 62 27 256
CHEMBL103039 10 60 25 258
CHEMBL185781 4 66 12 271
CHEMBL193210 6 64 15 268
CHEMBL312292 6 64 20 263
CHEMBL73764 9 61 21 262
CHEMBL402548 10 60 19 264
CHEMBL367363 3 67 9 274
CHEMBL488256 4 66 11 272
CHEMBL147232 6 64 22 261
CHEMBL272684 3 67 5 278
CHEMBL442186 0 70 5 278
CHEMBL407709 8 62 24 259
CHEMBL191046 16 54 22 261
CHEMBL14593 3 67 5 278
CHEMBL319103 11 59 20 263
CHEMBL488257 5 65 11 272
CHEMBL75953 1 69 7 276
CHEMBL475948 5 65 18 265
CHEMBL1164262 8 62 29 254
CHEMBL434257 11 59 29 254
CHEMBL188102 3 67 10 273
CHEMBL420463 4 66 22 261
CHEMBL404747 2 68 6 277
CHEMBL1080902 4 66 8 275
CHEMBL358390 11 59 23 260
CHEMBL186371 0 70 1 282
CHEMBL317703 8 62 19 264
CHEMBL520003 2 68 21 262
CHEMBL300936 4 66 16 267
CHEMBL570111 3 67 10 273
CHEMBL365872 7 63 41 242
CHEMBL522891 1 69 2 281
CHEMBL378420 8 62 29 254
CHEMBL150261 3 67 5 278
CHEMBL397531 5 65 13 270
CHEMBL143147 4 66 12 271
CHEMBL178769 1 69 7 276
CHEMBL270687 0 70 3 280
CHEMBL462192 11 59 26 257
CHEMBL496569 8 62 20 263
CHEMBL147018 3 67 8 275
CHEMBL225519 0 70 1 282
CHEMBL149450 8 62 24 259
CHEMBL301515 4 66 8 275
CHEMBL114636 7 63 14 269
CHEMBL455195 3 67 8 275
CHEMBL1164264 8 62 33 250
CHEMBL402910 6 64 12 271
CHEMBL93892 0 70 2 281
CHEMBL407981 6 64 21 262
CHEMBL504155 1 69 3 280
CHEMBL568937 4 66 11 272
CHEMBL186846 6 64 12 271
CHEMBL254269 11 59 29 254
CHEMBL129396 2 68 12 271
CHEMBL74680 1 69 2 281
CHEMBL272380 13 57 33 250
CHEMBL460086 8 62 31 252
CHEMBL203571 5 65 9 274
CHEMBL315837 0 70 0 283
CHEMBL524629 2 68 5 278
CHEMBL364805 13 57 19 264
CHEMBL497564 2 68 15 268
CHEMBL27275 5 65 13 270
CHEMBL364213 5 65 11 272
CHEMBL446409 3 67 9 274
CHEMBL232556 0 70 4 279
CHEMBL313682 7 63 25 258
CHEMBL141247 1 69 4 279
CHEMBL1076721 3 67 7 276
CHEMBL565459 3 67 10 273
CHEMBL186661 12 58 24 259
CHEMBL372467 4 66 8 275
CHEMBL315486 8 62 15 268
CHEMBL109981 10 60 30 253
CHEMBL557581 2 68 4 279
CHEMBL392776 0 70 3 280
CHEMBL306856 7 63 32 251
CHEMBL83190 3 67 20 263
CHEMBL419753 6 64 9 274
CHEMBL380280 6 64 17 266
CHEMBL383104 0 70 4 279
CHEMBL1087791 0 70 1 282
CHEMBL478409 9 61 26 257
CHEMBL179511 6 64 14 269
CHEMBL112136 6 64 10 273
CHEMBL497854 0 70 1 282
CHEMBL122264 0 70 2 281
CHEMBL525194 4 66 7 276
CHEMBL215803 2 68 4 279
CHEMBL192440 3 67 3 280
CHEMBL411865 6 64 13 270
CHEMBL477568 7 63 26 257
CHEMBL337325 17 53 35 248
CHEMBL147012 17 53 28 255
CHEMBL260416 3 67 7 276
CHEMBL260231 0 70 3 280
CHEMBL392614 2 68 5 278
CHEMBL210618 1 69 1 282
CHEMBL147038 16 54 26 257
CHEMBL186342 5 65 8 275
CHEMBL136397 12 58 28 255
CHEMBL1081296 8 62 27 256
CHEMBL590109 3 67 12 271
CHEMBL147290 8 62 20 263
CHEMBL361833 2 68 6 277
CHEMBL322970 6 64 7 276
CHEMBL1077107 0 70 6 277
CHEMBL549675 9 61 27 256
CHEMBL188010 11 59 25 258
CHEMBL551258 1 69 8 275
CHEMBL559301 0 70 4 279
CHEMBL380317 6 64 13 270
CHEMBL72077 2 68 12 271
CHEMBL210765 7 63 26 257
CHEMBL148977 3 67 8 275
CHEMBL355631 1 69 6 277
CHEMBL507142 4 66 15 268
CHEMBL363130 6 64 10 273
CHEMBL361894 2 68 6 277
CHEMBL365608 5 65 6 277
CHEMBL125731 8 62 15 268
CHEMBL260928 5 65 15 268
CHEMBL430653 7 63 11 272
CHEMBL346184 5 65 15 268
CHEMBL189657 0 70 0 283
CHEMBL186470 7 63 14 269
CHEMBL183269 2 68 3 280
CHEMBL409104 3 67 11 272
CHEMBL429142 7 63 30 253
CHEMBL232123 3 67 8 275
CHEMBL136575 12 58 34 249
CHEMBL294884 7 63 21 262
CHEMBL321517 2 68 18 265
CHEMBL1084630 8 62 24 259
CHEMBL311851 9 61 34 249
CHEMBL232737 1 69 4 279
CHEMBL424469 9 61 21 262
CHEMBL150859 3 67 6 277
CHEMBL335275 6 64 18 265
CHEMBL574738 6 64 26 257
CHEMBL312657 1 69 4 279
CHEMBL503917 2 68 11 272
CHEMBL481562 7 63 16 267
CHEMBL373300 0 70 6 277
CHEMBL162 0 70 3 280
CHEMBL191865 2 68 7 276
CHEMBL186952 2 68 2 281
CHEMBL1169805 7 63 24 259
CHEMBL191519 3 67 11 272
CHEMBL183941 0 70 3 280
CHEMBL318076 3 67 11 272
CHEMBL73303 6 64 14 269
CHEMBL443198 2 68 4 279
CHEMBL360695 3 67 11 272
CHEMBL323821 0 70 8 275
CHEMBL390918 2 68 5 278
CHEMBL393929 8 62 16 267
CHEMBL203707 0 70 0 283
CHEMBL1094402 7 63 16 267
CHEMBL1094400 10 60 18 265
CHEMBL261720 2 68 6 277
CHEMBL576257 1 69 5 278
CHEMBL363077 8 62 25 258
CHEMBL281948 1 69 4 279
CHEMBL558586 4 66 9 274
CHEMBL453217 0 70 9 274
CHEMBL411224 4 66 15 268
CHEMBL1171949 6 64 12 271
CHEMBL114917 1 69 3 280
CHEMBL318999 3 67 7 276
CHEMBL260163 6 64 23 260
CHEMBL1172241 11 59 30 253
CHEMBL361196 1 69 4 279
CHEMBL187256 6 64 7 276
CHEMBL192556 8 62 21 262
CHEMBL361862 6 64 17 266
CHEMBL307808 3 67 19 264
CHEMBL126328 6 64 9 274
CHEMBL75952 2 68 10 273
CHEMBL360520 5 65 17 266
CHEMBL1092754 3 67 12 271
CHEMBL325023 12 58 24 259
CHEMBL339948 1 69 16 267
CHEMBL232864 4 66 10 273
CHEMBL180341 3 67 10 273
CHEMBL82243 4 66 7 276
CHEMBL1081104 9 61 19 264
CHEMBL182011 2 68 14 269
CHEMBL356603 1 69 3 280
CHEMBL576683 6 64 22 261
CHEMBL272217 3 67 11 272
CHEMBL147184 9 61 20 263
CHEMBL187913 16 54 23 260
CHEMBL279590 3 67 5 278
CHEMBL79498 6 64 11 272
CHEMBL178190 2 68 5 278
CHEMBL295136 8 62 14 269
CHEMBL445813 0 70 1 282
CHEMBL603097 1 69 3 280
CHEMBL340904 4 66 9 274
actives=474 actives_cnfs=19484 decoys=27829 decoys_cnfs=635892 ratio=0.0170325919005 EF_0.0025=4.68681625534 EF_0.01=3.04616316736
