# Supplementary material for: A fast topological analysis algorithm for large-scale similarity evaluations of ligands and binding pockets
Source: J Cheminform. 2015 Aug 20;7:42. doi: 10.1186/s13321-015-0091-5 (PMC4631714; doi:10.1186/s13321-015-0091-5)
Supplement: Additional file 3: — A tar archive containing the details of the enrichment results, including the individual query (uniquely retrieved actives and decoys at the 1% and 0.25% top fractions), averaged enrichment factors for all of the sets, number of unique ligands and decoys and the number of generated conformers. [file 13321_2015_91_MOESM3_ESM.gz › dude_rslts/comt.log]

query_id pstv_0.25% ngtv_0.25% pstv_1.0% ngtv_1.0%
CHEMBL168389 6 3 7 31
CHEMBL1091204 5 4 7 31
CHEMBL353012 1 8 6 32
CHEMBL1089630 1 8 3 35
CHEMBL350927 3 6 4 34
CHEMBL1091982 2 7 3 35
CHEMBL1244 5 4 6 32
CHEMBL169465 4 5 6 32
CHEMBL166486 1 8 5 33
CHEMBL63052 0 9 1 37
CHEMBL353188 0 9 5 33
CHEMBL1091983 0 9 1 37
CHEMBL1091981 4 5 4 34
CHEMBL169033 1 8 6 32
CHEMBL168600 0 9 0 38
CHEMBL1089503 2 7 4 34
CHEMBL169926 2 7 5 33
CHEMBL167055 0 9 0 38
CHEMBL168276 3 6 8 30
CHEMBL64275 1 8 2 36
CHEMBL355736 3 6 6 32
CHEMBL169891 3 6 7 31
CHEMBL1089504 6 3 8 30
CHEMBL355017 1 8 1 37
CHEMBL355402 1 8 6 32
CHEMBL1089505 6 3 8 30
CHEMBL953 4 5 7 31
CHEMBL265218 0 9 1 37
CHEMBL170549 5 4 6 32
CHEMBL8476 1 8 2 36
CHEMBL168451 0 9 2 36
CHEMBL160038 4 5 5 33
CHEMBL167054 1 8 4 34
CHEMBL1089537 3 6 4 34
CHEMBL167172 1 8 4 34
CHEMBL8649 1 8 1 37
CHEMBL1089538 4 5 4 34
CHEMBL197115 3 6 3 35
CHEMBL1089536 2 7 3 35
CHEMBL1324 2 7 4 34
CHEMBL1089539 3 6 4 34
actives=41 actives_cnfs=1152 decoys=3850 decoys_cnfs=67929 ratio=0.011 EF_0.0025=45.9287626413 EF_0.01=12.1964813881
