# Supplementary material for: A fast topological analysis algorithm for large-scale similarity evaluations of ligands and binding pockets
Source: J Cheminform. 2015 Aug 20;7:42. doi: 10.1186/s13321-015-0091-5 (PMC4631714; doi:10.1186/s13321-015-0091-5)
Supplement: Additional file 3: — A tar archive containing the details of the enrichment results, including the individual query (uniquely retrieved actives and decoys at the 1% and 0.25% top fractions), averaged enrichment factors for all of the sets, number of unique ligands and decoys and the number of generated conformers. [file 13321_2015_91_MOESM3_ESM.gz › dude_rslts/cp2c9.log]

query_id pstv_0.25% ngtv_0.25% pstv_1.0% ngtv_1.0%
CHEMBL218068 2 16 6 69
CHEMBL372357 0 18 2 73
CHEMBL252469 4 14 10 65
CHEMBL538632 6 12 11 64
CHEMBL1109 0 18 2 73
CHEMBL1209016 1 17 2 73
CHEMBL1209017 1 17 4 71
CHEMBL272336 1 17 1 74
CHEMBL1210558 0 18 0 75
CHEMBL231306 3 15 5 70
CHEMBL1085746 0 18 0 75
CHEMBL1078595 2 16 5 70
CHEMBL516081 2 16 3 72
CHEMBL115876 6 12 9 66
CHEMBL458566 1 17 5 70
CHEMBL214784 0 18 0 75
CHEMBL1099326 2 16 3 72
CHEMBL111 0 18 0 75
CHEMBL358216 1 17 1 74
CHEMBL402953 6 12 9 66
CHEMBL1224524 0 18 3 72
CHEMBL270996 0 18 0 75
CHEMBL199742 0 18 0 75
CHEMBL205845 1 17 4 71
CHEMBL1079958 0 18 0 75
CHEMBL112532 2 16 4 71
CHEMBL1208892 0 18 5 70
CHEMBL112592 1 17 2 73
CHEMBL403977 3 15 6 69
CHEMBL514730 4 14 7 68
CHEMBL271580 0 18 3 72
CHEMBL565558 5 13 10 65
CHEMBL472140 0 18 0 75
CHEMBL1092931 0 18 0 75
CHEMBL475639 2 16 4 71
CHEMBL262968 6 12 10 65
CHEMBL553174 5 13 9 66
CHEMBL462513 1 17 3 72
CHEMBL1085744 0 18 2 73
CHEMBL214859 0 18 1 74
CHEMBL218573 2 16 3 72
CHEMBL475378 1 17 3 72
CHEMBL1223034 0 18 0 75
CHEMBL1208960 0 18 3 72
CHEMBL464595 3 15 4 71
CHEMBL475817 0 18 0 75
CHEMBL463577 3 15 6 69
CHEMBL565591 0 18 0 75
CHEMBL43154 0 18 1 74
CHEMBL466496 0 18 0 75
CHEMBL189785 1 17 3 72
CHEMBL477611 0 18 0 75
CHEMBL494713 2 16 4 71
CHEMBL375955 0 18 0 75
CHEMBL568244 4 14 6 69
CHEMBL520299 2 16 6 69
CHEMBL1209842 3 15 4 71
CHEMBL225481 1 17 5 70
CHEMBL255389 1 17 1 74
CHEMBL378405 2 16 2 73
CHEMBL235256 1 17 3 72
CHEMBL461012 0 18 1 74
CHEMBL379399 1 17 6 69
CHEMBL455975 4 14 4 71
CHEMBL151280 2 16 3 72
CHEMBL592755 2 16 6 69
CHEMBL397666 1 17 2 73
CHEMBL321051 0 18 0 75
CHEMBL151354 2 16 2 73
CHEMBL602851 2 16 6 69
CHEMBL205526 2 16 4 71
CHEMBL480732 1 17 3 72
CHEMBL206202 1 17 4 71
CHEMBL16596 3 15 8 67
CHEMBL215134 0 18 0 75
CHEMBL1087758 0 18 0 75
CHEMBL397600 0 18 4 71
CHEMBL94899 0 18 0 75
CHEMBL178711 2 16 6 69
CHEMBL230204 2 16 5 70
CHEMBL432386 0 18 0 75
CHEMBL8332 2 16 5 70
CHEMBL593490 0 18 4 71
CHEMBL586818 5 13 12 63
CHEMBL220360 3 15 9 66
CHEMBL358880 2 16 2 73
CHEMBL38958 2 16 8 67
CHEMBL372575 5 13 8 67
CHEMBL456350 0 18 2 73
CHEMBL1080088 0 18 1 74
CHEMBL1484 0 18 0 75
CHEMBL397667 0 18 0 75
CHEMBL476572 0 18 1 74
CHEMBL463976 3 15 5 70
CHEMBL539650 1 17 4 71
CHEMBL254518 3 15 6 69
CHEMBL519680 1 17 2 73
CHEMBL186730 0 18 2 73
CHEMBL456432 2 16 5 70
CHEMBL1208963 0 18 5 70
CHEMBL1080046 2 16 5 70
CHEMBL1209674 4 14 4 71
CHEMBL485185 1 17 3 72
CHEMBL444032 3 15 4 71
CHEMBL200866 2 16 3 72
CHEMBL388590 2 16 3 72
CHEMBL94459 0 18 1 74
CHEMBL231924 1 17 1 74
CHEMBL447822 1 17 2 73
CHEMBL1085745 0 18 2 73
CHEMBL258502 2 16 2 73
CHEMBL475794 0 18 1 74
CHEMBL1089116 1 17 2 73
CHEMBL1222883 0 18 1 74
CHEMBL1078492 1 17 3 72
CHEMBL453246 1 17 3 72
CHEMBL1215621 0 18 1 74
CHEMBL1172346 0 18 2 73
CHEMBL1215620 1 17 3 72
CHEMBL113227 7 11 13 62
actives=120 actives_cnfs=4229 decoys=7450 decoys_cnfs=138963 ratio=0.016 EF_0.0025=6.34171335711 EF_0.01=3.06896064375
