# Supplementary material for: A fast topological analysis algorithm for large-scale similarity evaluations of ligands and binding pockets
Source: J Cheminform. 2015 Aug 20;7:42. doi: 10.1186/s13321-015-0091-5 (PMC4631714; doi:10.1186/s13321-015-0091-5)
Supplement: Additional file 3: — A tar archive containing the details of the enrichment results, including the individual query (uniquely retrieved actives and decoys at the 1% and 0.25% top fractions), averaged enrichment factors for all of the sets, number of unique ligands and decoys and the number of generated conformers. [file 13321_2015_91_MOESM3_ESM.gz › dude_rslts/cp3a4.log]

query_id pstv_0.25% ngtv_0.25% pstv_1.0% ngtv_1.0%
CHEMBL192850 2 27 8 111
CHEMBL390529 0 29 2 117
CHEMBL393363 0 29 1 118
CHEMBL501315 1 28 3 116
CHEMBL252240 3 26 3 116
CHEMBL254080 0 29 1 118
CHEMBL262968 4 25 10 109
CHEMBL480965 0 29 0 119
CHEMBL1096789 0 29 0 119
CHEMBL593490 4 25 8 111
CHEMBL38958 1 28 6 113
CHEMBL498662 1 28 1 118
CHEMBL240070 2 27 3 116
CHEMBL1097507 0 29 0 119
CHEMBL364572 3 26 9 110
CHEMBL596072 5 24 7 112
CHEMBL451331 2 27 8 111
CHEMBL513868 1 28 2 117
CHEMBL180805 2 27 2 117
CHEMBL596073 5 24 8 111
CHEMBL596290 1 28 9 110
CHEMBL401930 0 29 1 118
CHEMBL1209842 3 26 5 114
CHEMBL207100 0 29 3 116
CHEMBL287400 3 26 6 113
CHEMBL1208801 4 25 5 114
CHEMBL1209628 2 27 6 113
CHEMBL270271 0 29 0 119
CHEMBL594933 4 25 9 110
CHEMBL402813 0 29 2 117
CHEMBL1098230 0 29 3 116
CHEMBL539475 4 25 9 110
CHEMBL115876 3 26 6 113
CHEMBL1172847 6 23 11 108
CHEMBL479418 0 29 2 117
CHEMBL1078189 1 28 5 114
CHEMBL497171 1 28 3 116
CHEMBL480295 3 26 8 111
CHEMBL549534 0 29 0 119
CHEMBL402520 0 29 2 117
CHEMBL1089299 2 27 2 117
CHEMBL549930 4 25 9 110
CHEMBL570596 6 23 10 109
CHEMBL358880 1 28 1 118
CHEMBL480966 0 29 3 116
CHEMBL434936 0 29 0 119
CHEMBL271121 0 29 1 118
CHEMBL254497 2 27 2 117
CHEMBL567904 0 29 0 119
CHEMBL207304 3 26 9 110
CHEMBL271240 0 29 2 117
CHEMBL470996 1 28 2 117
CHEMBL1079896 0 29 0 119
CHEMBL16596 1 28 6 113
CHEMBL1172882 1 28 1 118
CHEMBL70611 2 27 11 108
CHEMBL230080 2 27 4 115
CHEMBL498252 0 29 0 119
CHEMBL212084 0 29 2 117
CHEMBL375955 0 29 0 119
CHEMBL258502 2 27 2 117
CHEMBL1484 1 28 1 118
CHEMBL520419 3 26 8 111
CHEMBL500157 3 26 3 116
CHEMBL98745 0 29 1 118
CHEMBL1081514 0 29 2 117
CHEMBL408443 0 29 2 117
CHEMBL17157 0 29 0 119
CHEMBL564408 0 29 0 119
CHEMBL519680 2 27 3 116
CHEMBL407708 0 29 2 117
CHEMBL371708 0 29 2 117
CHEMBL1089300 2 27 2 117
CHEMBL1209674 3 26 4 115
CHEMBL91 1 28 2 117
CHEMBL252211 1 28 5 114
CHEMBL393941 2 27 4 115
CHEMBL565383 1 28 2 117
CHEMBL252404 2 27 6 113
CHEMBL515252 2 27 3 116
CHEMBL252200 2 27 5 114
CHEMBL1224524 3 26 8 111
CHEMBL239629 1 28 5 114
CHEMBL230309 0 29 1 118
CHEMBL467187 0 29 2 117
CHEMBL266564 1 28 3 116
CHEMBL1169994 0 29 0 119
CHEMBL557263 5 24 11 108
CHEMBL255460 1 28 2 117
CHEMBL1223002 2 27 4 115
CHEMBL538632 3 26 8 111
CHEMBL372416 1 28 3 116
CHEMBL274189 1 28 2 117
CHEMBL206145 1 28 4 115
CHEMBL113227 5 24 8 111
CHEMBL557262 3 26 6 113
CHEMBL270902 1 28 5 114
CHEMBL252001 2 27 4 115
CHEMBL429845 1 28 3 116
CHEMBL446793 3 26 5 114
CHEMBL246970 0 29 1 118
CHEMBL508435 0 29 2 117
CHEMBL283255 4 25 11 108
CHEMBL1081693 1 28 1 118
CHEMBL1215621 1 28 2 117
CHEMBL179825 5 24 6 113
CHEMBL227356 0 29 3 116
CHEMBL502092 2 27 5 114
CHEMBL45816 1 28 3 116
CHEMBL376487 0 29 4 115
CHEMBL1094458 3 26 6 113
CHEMBL1209623 3 26 5 114
CHEMBL1159655 0 29 0 119
CHEMBL397666 2 27 2 117
CHEMBL1080603 0 29 0 119
CHEMBL1079712 1 28 1 118
CHEMBL260636 1 28 1 118
CHEMBL522964 2 27 4 115
CHEMBL271864 1 28 2 117
CHEMBL1215552 0 29 1 118
CHEMBL207411 1 28 7 112
CHEMBL456379 4 25 8 111
CHEMBL1209696 2 27 3 116
CHEMBL427267 1 28 4 115
CHEMBL253883 3 26 4 115
CHEMBL80702 1 28 2 117
CHEMBL230964 0 29 2 117
CHEMBL480016 4 25 8 111
CHEMBL541941 2 27 6 113
CHEMBL1078207 1 28 3 116
CHEMBL1172346 0 29 2 117
CHEMBL526081 5 24 11 108
CHEMBL1209553 4 25 8 111
CHEMBL469916 2 27 7 112
CHEMBL504522 3 26 7 112
CHEMBL310586 0 29 1 118
CHEMBL112592 1 28 3 116
CHEMBL403999 0 29 2 117
CHEMBL248880 2 27 6 113
CHEMBL266738 2 27 5 114
CHEMBL240645 6 23 9 110
CHEMBL271579 1 28 1 118
CHEMBL401122 0 29 3 116
CHEMBL1210558 0 29 0 119
CHEMBL217716 2 27 9 110
CHEMBL1087758 0 29 2 117
CHEMBL231306 2 27 3 116
CHEMBL271580 0 29 1 118
CHEMBL522228 5 24 10 109
CHEMBL101168 0 29 2 117
CHEMBL539650 2 27 4 115
CHEMBL75 2 27 4 115
CHEMBL1209016 0 29 0 119
CHEMBL487569 0 29 2 117
CHEMBL272693 0 29 6 113
CHEMBL1222883 1 28 2 117
CHEMBL26678 2 27 8 111
CHEMBL482101 2 27 4 115
CHEMBL392609 0 29 3 116
CHEMBL595154 1 28 6 113
CHEMBL104 0 29 0 119
CHEMBL252632 1 28 2 117
CHEMBL464245 0 29 5 114
CHEMBL231620 0 29 0 119
CHEMBL1080046 1 28 5 114
CHEMBL151170 1 28 2 117
CHEMBL391914 1 28 5 114
CHEMBL1471 1 28 2 117
CHEMBL1097187 0 29 2 117
CHEMBL465289 0 29 1 118
actives=170 actives_cnfs=6968 decoys=11800 decoys_cnfs=239650 ratio=0.014 EF_0.0025=3.99658057509 EF_0.01=2.34209116982
