# Supplementary material for: A fast topological analysis algorithm for large-scale similarity evaluations of ligands and binding pockets
Source: J Cheminform. 2015 Aug 20;7:42. doi: 10.1186/s13321-015-0091-5 (PMC4631714; doi:10.1186/s13321-015-0091-5)
Supplement: Additional file 3: — A tar archive containing the details of the enrichment results, including the individual query (uniquely retrieved actives and decoys at the 1% and 0.25% top fractions), averaged enrichment factors for all of the sets, number of unique ligands and decoys and the number of generated conformers. [file 13321_2015_91_MOESM3_ESM.gz › dude_rslts/csf1r.log]

query_id pstv_0.25% ngtv_0.25% pstv_1.0% ngtv_1.0%
CHEMBL402908 1 29 5 118
CHEMBL450914 2 28 3 120
CHEMBL461365 1 29 3 120
CHEMBL1087280 1 29 3 120
CHEMBL254909 9 21 21 102
CHEMBL477772 2 28 7 116
CHEMBL153843 7 23 11 112
CHEMBL453057 0 30 5 118
CHEMBL1172529 5 25 14 109
CHEMBL403661 2 28 4 119
CHEMBL1087279 3 27 11 112
CHEMBL455591 8 22 18 105
CHEMBL472512 7 23 15 108
CHEMBL253864 0 30 0 123
CHEMBL1171604 5 25 19 104
CHEMBL1087662 3 27 11 112
CHEMBL521580 6 24 20 103
CHEMBL400289 3 27 16 107
CHEMBL347537 0 30 0 123
CHEMBL254498 1 29 5 118
CHEMBL250156 5 25 10 113
CHEMBL1172347 2 28 4 119
CHEMBL271259 0 30 1 122
CHEMBL514153 1 29 1 122
CHEMBL436651 3 27 3 120
CHEMBL255584 8 22 12 111
CHEMBL1088598 1 29 2 121
CHEMBL518051 1 29 5 118
CHEMBL497350 8 22 19 104
CHEMBL245769 2 28 11 112
CHEMBL573577 2 28 8 115
CHEMBL398238 0 30 0 123
CHEMBL136011 0 30 0 123
CHEMBL491429 0 30 2 121
CHEMBL448339 1 29 3 120
CHEMBL1172346 8 22 18 105
CHEMBL1171605 6 24 19 104
CHEMBL522892 0 30 0 123
CHEMBL460472 2 28 7 116
CHEMBL521887 5 25 15 108
CHEMBL261849 0 30 4 119
CHEMBL270783 5 25 6 117
CHEMBL271461 1 29 4 119
CHEMBL429743 0 30 1 122
CHEMBL1172117 13 17 24 99
CHEMBL480646 1 29 2 121
CHEMBL429855 8 22 20 103
CHEMBL272738 8 22 12 111
CHEMBL404367 0 30 3 120
CHEMBL250362 4 26 15 108
CHEMBL256893 2 28 8 115
CHEMBL402852 3 27 6 117
CHEMBL481402 3 27 6 117
CHEMBL480813 0 30 0 123
CHEMBL492809 10 20 16 107
CHEMBL250161 7 23 14 109
CHEMBL1079545 2 28 4 119
CHEMBL257456 1 29 3 120
CHEMBL480815 2 28 3 120
CHEMBL456008 2 28 5 118
CHEMBL255213 3 27 3 120
CHEMBL444454 4 26 15 108
CHEMBL250571 5 25 11 112
CHEMBL253026 9 21 15 108
CHEMBL489684 14 16 19 104
CHEMBL252834 5 25 12 111
CHEMBL1171607 12 18 30 93
CHEMBL253027 0 30 3 120
CHEMBL574738 1 29 11 112
CHEMBL480618 2 28 7 116
CHEMBL480455 2 28 3 120
CHEMBL258461 15 15 23 100
CHEMBL1170784 4 26 14 109
CHEMBL1087661 6 24 13 110
CHEMBL258474 15 15 23 100
CHEMBL249751 6 24 14 109
CHEMBL481423 4 26 9 114
CHEMBL553523 0 30 0 123
CHEMBL390156 8 22 15 108
CHEMBL1172345 4 26 7 116
CHEMBL245377 6 24 16 107
CHEMBL250187 0 30 2 121
CHEMBL251842 5 25 9 114
CHEMBL452664 1 29 5 118
CHEMBL941 0 30 3 120
CHEMBL257865 9 21 14 109
CHEMBL1172116 3 27 6 117
CHEMBL451575 7 23 16 107
CHEMBL523559 5 25 16 107
CHEMBL252832 12 18 21 102
CHEMBL521255 2 28 3 120
CHEMBL427775 11 19 19 104
CHEMBL1172528 19 11 30 93
CHEMBL575925 2 28 4 119
CHEMBL101253 0 30 1 122
CHEMBL256406 7 23 14 109
CHEMBL490080 1 29 2 121
CHEMBL237570 0 30 5 118
CHEMBL249169 12 18 21 102
CHEMBL497353 4 26 13 110
CHEMBL454616 7 23 17 106
CHEMBL273193 1 29 8 115
CHEMBL252822 18 12 29 94
CHEMBL253968 8 22 16 107
CHEMBL257665 7 23 14 109
CHEMBL572881 0 30 3 120
CHEMBL481231 5 25 15 108
CHEMBL265433 11 19 21 102
CHEMBL522834 6 24 19 104
CHEMBL258709 18 12 25 98
CHEMBL231568 2 28 5 118
CHEMBL479446 0 30 3 120
CHEMBL576982 9 21 19 104
CHEMBL258365 0 30 0 123
CHEMBL270463 3 27 3 120
CHEMBL1088599 0 30 0 123
CHEMBL196363 1 29 3 120
CHEMBL261699 2 28 9 114
CHEMBL523802 1 29 1 122
CHEMBL1336 2 28 3 120
CHEMBL223971 6 24 11 112
CHEMBL591292 0 30 1 122
CHEMBL461573 1 29 3 120
CHEMBL249957 1 29 2 121
CHEMBL491078 0 30 3 120
CHEMBL514499 0 30 4 119
CHEMBL402337 4 26 7 116
CHEMBL223360 0 30 0 123
CHEMBL257664 9 21 12 111
CHEMBL526639 0 30 14 109
CHEMBL254496 17 13 23 100
CHEMBL162 0 30 1 122
CHEMBL438533 6 24 9 114
CHEMBL1081509 3 27 4 119
CHEMBL507803 2 28 8 115
CHEMBL273011 1 29 6 117
CHEMBL448117 5 25 18 105
CHEMBL398237 3 27 19 104
CHEMBL454105 2 28 7 116
CHEMBL265432 9 21 14 109
CHEMBL558752 1 29 1 122
CHEMBL504075 0 30 0 123
CHEMBL496129 7 23 15 108
CHEMBL255443 8 22 9 114
CHEMBL406375 0 30 0 123
CHEMBL124660 1 29 4 119
CHEMBL272117 8 22 15 108
CHEMBL241516 14 16 22 101
CHEMBL488840 0 30 0 123
CHEMBL521422 1 29 3 120
CHEMBL515867 2 28 8 115
CHEMBL1169979 4 26 14 109
CHEMBL272332 7 23 12 111
CHEMBL1088040 0 30 0 123
CHEMBL391691 8 22 27 96
CHEMBL249137 4 26 12 111
CHEMBL398933 2 28 5 118
CHEMBL249138 5 25 15 108
CHEMBL251603 1 29 2 121
CHEMBL272888 7 23 16 107
CHEMBL1421 2 28 5 118
CHEMBL255955 3 27 5 118
CHEMBL401738 0 30 6 117
CHEMBL270084 1 29 4 119
CHEMBL514619 0 30 1 122
CHEMBL256950 6 24 7 116
actives=166 actives_cnfs=8189 decoys=12143 decoys_cnfs=289504 ratio=0.0136704274067 EF_0.0025=14.8484033393 EF_0.01=6.32742046507
