# Supplementary material for: A fast topological analysis algorithm for large-scale similarity evaluations of ligands and binding pockets
Source: J Cheminform. 2015 Aug 20;7:42. doi: 10.1186/s13321-015-0091-5 (PMC4631714; doi:10.1186/s13321-015-0091-5)
Supplement: Additional file 3: — A tar archive containing the details of the enrichment results, including the individual query (uniquely retrieved actives and decoys at the 1% and 0.25% top fractions), averaged enrichment factors for all of the sets, number of unique ligands and decoys and the number of generated conformers. [file 13321_2015_91_MOESM3_ESM.gz › dude_rslts/cxcr4.log]

query_id pstv_0.25% ngtv_0.25% pstv_1.0% ngtv_1.0%
CHEMBL516630 8 0 14 20
CHEMBL460491 8 0 15 19
CHEMBL1089844 7 1 8 26
CHEMBL1092628 1 7 3 31
CHEMBL1089434 1 7 4 30
CHEMBL1089845 6 2 10 24
CHEMBL454896 7 1 14 20
CHEMBL452864 8 0 16 18
CHEMBL1091591 2 6 4 30
CHEMBL1088912 6 2 10 24
CHEMBL460299 5 3 12 22
CHEMBL237830 0 8 1 33
CHEMBL1089846 7 1 9 25
CHEMBL1092324 6 2 9 25
CHEMBL577268 1 7 3 31
CHEMBL1092301 2 6 4 30
CHEMBL454689 8 0 14 20
CHEMBL460298 8 0 16 18
CHEMBL518501 8 0 15 19
CHEMBL1088916 7 1 10 24
CHEMBL461359 8 0 16 18
CHEMBL1093008 4 4 7 27
CHEMBL461358 2 6 4 30
CHEMBL1092596 4 4 9 25
CHEMBL518041 5 3 11 23
CHEMBL1092302 1 7 8 26
CHEMBL1092637 1 7 2 32
CHEMBL1096504 1 7 3 31
CHEMBL462588 4 4 10 24
CHEMBL1094864 1 7 1 33
CHEMBL1202231 0 8 3 31
CHEMBL508054 8 0 16 18
CHEMBL1088913 8 0 10 24
CHEMBL18442 0 8 1 33
CHEMBL477121 0 8 1 33
CHEMBL853 0 8 0 34
CHEMBL543895 1 7 2 32
CHEMBL129 0 8 0 34
CHEMBL541728 8 0 16 18
CHEMBL452868 6 2 14 20
actives=40 actives_cnfs=1696 decoys=3406 decoys_cnfs=76863 ratio=0.012 EF_0.0025=nan EF_0.01=32.0413631373
