# Supplementary material for: A fast topological analysis algorithm for large-scale similarity evaluations of ligands and binding pockets
Source: J Cheminform. 2015 Aug 20;7:42. doi: 10.1186/s13321-015-0091-5 (PMC4631714; doi:10.1186/s13321-015-0091-5)
Supplement: Additional file 3: — A tar archive containing the details of the enrichment results, including the individual query (uniquely retrieved actives and decoys at the 1% and 0.25% top fractions), averaged enrichment factors for all of the sets, number of unique ligands and decoys and the number of generated conformers. [file 13321_2015_91_MOESM3_ESM.gz › dude_rslts/def.log]

query_id pstv_0.25% ngtv_0.25% pstv_1.0% ngtv_1.0%
CHEMBL417870 0 14 0 57
CHEMBL421252 3 11 6 51
CHEMBL91903 1 13 1 56
CHEMBL364979 0 14 0 57
CHEMBL94000 1 13 2 55
CHEMBL386468 0 14 0 57
CHEMBL417683 0 14 1 56
CHEMBL29911 2 12 3 54
CHEMBL518077 5 9 6 51
CHEMBL330263 1 13 3 54
CHEMBL298588 3 11 6 51
CHEMBL463859 5 9 7 50
CHEMBL157687 1 13 1 56
CHEMBL157091 2 12 2 55
CHEMBL328803 0 14 0 57
CHEMBL365910 2 12 7 50
CHEMBL156201 2 12 3 54
CHEMBL36140 7 7 12 45
CHEMBL409416 1 13 1 56
CHEMBL78001 2 12 3 54
CHEMBL282858 1 13 4 53
CHEMBL154703 0 14 1 56
CHEMBL34426 8 6 14 43
CHEMBL78332 0 14 1 56
CHEMBL329677 0 14 0 57
CHEMBL77577 2 12 2 55
CHEMBL51705 4 10 6 51
CHEMBL157738 2 12 3 54
CHEMBL156163 2 12 2 55
CHEMBL301544 1 13 3 54
CHEMBL78130 0 14 0 57
CHEMBL36605 7 7 11 46
CHEMBL285547 11 3 16 41
CHEMBL157797 3 11 4 53
CHEMBL216480 6 8 9 48
CHEMBL35042 5 9 8 49
CHEMBL292202 2 12 3 54
CHEMBL89914 3 11 4 53
CHEMBL84969 2 12 4 53
CHEMBL364836 3 11 5 52
CHEMBL160164 1 13 1 56
CHEMBL220027 0 14 2 55
CHEMBL156187 2 12 2 55
CHEMBL38016 0 14 0 57
CHEMBL347204 1 13 2 55
CHEMBL219858 1 13 4 53
CHEMBL373863 6 8 9 48
CHEMBL53276 4 10 11 46
CHEMBL156257 0 14 0 57
CHEMBL419878 5 9 6 51
CHEMBL285024 0 14 2 55
CHEMBL77258 2 12 5 52
CHEMBL156427 0 14 0 57
CHEMBL34024 9 5 13 44
CHEMBL289736 7 7 15 42
CHEMBL160493 1 13 2 55
CHEMBL284794 2 12 7 50
CHEMBL286917 4 10 13 44
CHEMBL33924 10 4 12 45
CHEMBL93973 2 12 3 54
CHEMBL519613 4 10 6 51
CHEMBL90756 1 13 1 56
CHEMBL188671 1 13 2 55
CHEMBL481391 0 14 0 57
CHEMBL443904 2 12 2 55
CHEMBL482180 1 13 1 56
CHEMBL30051 2 12 2 55
CHEMBL156546 0 14 1 56
CHEMBL348314 0 14 0 57
CHEMBL156414 0 14 2 55
CHEMBL365416 2 12 7 50
CHEMBL308333 0 14 0 57
CHEMBL299946 4 10 6 51
CHEMBL54449 4 10 11 46
CHEMBL53345 1 13 2 55
CHEMBL298647 4 10 6 51
CHEMBL156033 3 11 3 54
CHEMBL160513 1 13 1 56
CHEMBL348888 1 13 2 55
CHEMBL287247 1 13 6 51
CHEMBL93532 5 9 6 51
CHEMBL92044 0 14 0 57
CHEMBL188894 6 8 15 42
CHEMBL34553 0 14 0 57
CHEMBL286441 6 8 11 46
CHEMBL156543 0 14 1 56
CHEMBL91263 4 10 8 49
CHEMBL346581 1 13 2 55
CHEMBL345440 0 14 0 57
CHEMBL37719 3 11 6 51
CHEMBL158092 1 13 2 55
CHEMBL26038 1 13 3 54
CHEMBL346291 0 14 0 57
CHEMBL92948 3 11 4 53
CHEMBL286560 5 9 12 45
CHEMBL90149 2 12 3 54
CHEMBL37522 2 12 7 50
CHEMBL156547 0 14 3 54
CHEMBL464060 0 14 2 55
CHEMBL506649 4 10 5 52
CHEMBL465740 1 13 4 53
CHEMBL480220 4 10 7 50
actives=102 actives_cnfs=2222 decoys=5695 decoys_cnfs=120633 ratio=0.0179104477612 EF_0.0025=16.2431898167 EF_0.01=4.90755916066
