# Supplementary material for: A fast topological analysis algorithm for large-scale similarity evaluations of ligands and binding pockets
Source: J Cheminform. 2015 Aug 20;7:42. doi: 10.1186/s13321-015-0091-5 (PMC4631714; doi:10.1186/s13321-015-0091-5)
Supplement: Additional file 3: — A tar archive containing the details of the enrichment results, including the individual query (uniquely retrieved actives and decoys at the 1% and 0.25% top fractions), averaged enrichment factors for all of the sets, number of unique ligands and decoys and the number of generated conformers. [file 13321_2015_91_MOESM3_ESM.gz › dude_rslts/dhi1.log]

query_id pstv_0.25% ngtv_0.25% pstv_1.0% ngtv_1.0%
CHEMBL564385 8 41 18 178
CHEMBL222576 5 44 10 186
CHEMBL235017 7 42 21 175
CHEMBL408311 7 42 9 187
CHEMBL1088517 0 49 7 189
CHEMBL1085146 2 47 8 188
CHEMBL490953 1 48 7 189
CHEMBL552394 9 40 16 180
CHEMBL240269 1 48 1 195
CHEMBL1084562 2 47 7 189
CHEMBL491146 7 42 11 185
CHEMBL565064 2 47 9 187
CHEMBL550036 5 44 9 187
CHEMBL385777 12 37 29 167
CHEMBL552943 5 44 13 183
CHEMBL602514 2 47 6 190
CHEMBL1083395 0 49 3 193
CHEMBL220436 7 42 11 185
CHEMBL371262 6 43 15 181
CHEMBL512355 10 39 16 180
CHEMBL561782 7 42 18 178
CHEMBL564367 5 44 7 189
CHEMBL260262 2 47 6 190
CHEMBL450684 14 35 21 175
CHEMBL370657 7 42 15 181
CHEMBL503888 14 35 19 177
CHEMBL522964 6 43 7 189
CHEMBL257779 0 49 3 193
CHEMBL560849 8 41 12 184
CHEMBL469157 13 36 19 177
CHEMBL517874 2 47 5 191
CHEMBL238234 14 35 19 177
CHEMBL374283 10 39 21 175
CHEMBL404436 5 44 9 187
CHEMBL218247 14 35 28 168
CHEMBL383352 1 48 2 194
CHEMBL559418 2 47 4 192
CHEMBL476142 3 46 12 184
CHEMBL375156 11 38 26 170
CHEMBL237107 0 49 3 193
CHEMBL497121 3 46 6 190
CHEMBL562195 5 44 8 188
CHEMBL375341 3 46 16 180
CHEMBL256081 6 43 11 185
CHEMBL473954 7 42 8 188
CHEMBL221261 1 48 4 192
CHEMBL461292 2 47 4 192
CHEMBL240288 3 46 8 188
CHEMBL1098145 1 48 4 192
CHEMBL370642 7 42 16 180
CHEMBL564461 0 49 4 192
CHEMBL470533 1 48 3 193
CHEMBL496714 1 48 5 191
CHEMBL430215 3 46 9 187
CHEMBL410876 5 44 12 184
CHEMBL222511 13 36 26 170
CHEMBL255846 0 49 3 193
CHEMBL1082490 5 44 6 190
CHEMBL549419 5 44 7 189
CHEMBL260370 4 45 9 187
CHEMBL1085153 4 45 4 192
CHEMBL564500 2 47 3 193
CHEMBL1098130 4 45 6 190
CHEMBL598039 6 43 12 184
CHEMBL260271 1 48 4 192
CHEMBL597722 0 49 3 193
CHEMBL561274 1 48 19 177
CHEMBL563234 1 48 13 183
CHEMBL444567 2 47 8 188
CHEMBL455894 4 45 5 191
CHEMBL605544 7 42 15 181
CHEMBL460393 1 48 4 192
CHEMBL403687 1 48 4 192
CHEMBL1085963 1 48 4 192
CHEMBL220795 5 44 10 186
CHEMBL460962 13 36 32 164
CHEMBL465956 6 43 12 184
CHEMBL490967 7 42 11 185
CHEMBL260833 4 45 14 182
CHEMBL604589 7 42 10 186
CHEMBL222938 4 45 7 189
CHEMBL462304 2 47 7 189
CHEMBL462337 6 43 20 176
CHEMBL560250 1 48 2 194
CHEMBL449149 1 48 3 193
CHEMBL564652 7 42 9 187
CHEMBL603885 8 41 16 180
CHEMBL538945 0 49 2 194
CHEMBL258975 7 42 8 188
CHEMBL551453 4 45 6 190
CHEMBL462305 2 47 9 187
CHEMBL558534 4 45 10 186
CHEMBL592717 1 48 5 191
CHEMBL238095 14 35 23 173
CHEMBL455444 11 38 20 176
CHEMBL563106 12 37 32 164
CHEMBL597234 6 43 15 181
CHEMBL1085143 5 44 9 187
CHEMBL257773 4 45 7 189
CHEMBL549961 7 42 9 187
CHEMBL240053 2 47 4 192
CHEMBL516457 4 45 17 179
CHEMBL428931 8 41 10 186
CHEMBL480941 9 40 26 170
CHEMBL521979 9 40 18 178
CHEMBL236476 8 41 21 175
CHEMBL522066 5 44 13 183
CHEMBL385584 15 34 27 169
CHEMBL497105 6 43 10 186
CHEMBL372945 7 42 14 182
CHEMBL218569 17 32 30 166
CHEMBL491489 1 48 8 188
CHEMBL237799 15 34 23 173
CHEMBL496819 1 48 4 192
CHEMBL392489 1 48 2 194
CHEMBL468806 13 36 16 180
CHEMBL410137 5 44 14 182
CHEMBL522463 7 42 11 185
CHEMBL237463 1 48 2 194
CHEMBL552159 7 42 9 187
CHEMBL518303 11 38 27 169
CHEMBL399455 3 46 10 186
CHEMBL489708 5 44 11 185
CHEMBL562644 4 45 14 182
CHEMBL1085867 0 49 2 194
CHEMBL497960 1 48 5 191
CHEMBL1088379 8 41 10 186
CHEMBL261729 1 48 3 193
CHEMBL222510 1 48 4 192
CHEMBL551949 10 39 12 184
CHEMBL522701 4 45 9 187
CHEMBL393079 0 49 6 190
CHEMBL557417 8 41 9 187
CHEMBL246678 3 46 12 184
CHEMBL495889 6 43 9 187
CHEMBL497748 3 46 18 178
CHEMBL563824 0 49 0 196
CHEMBL375743 13 36 25 171
CHEMBL509257 2 47 4 192
CHEMBL473555 4 45 9 187
CHEMBL429456 1 48 3 193
CHEMBL219049 16 33 35 161
CHEMBL387010 0 49 5 191
CHEMBL1081297 5 44 15 181
CHEMBL220385 5 44 13 183
CHEMBL497224 1 48 5 191
CHEMBL561207 6 43 12 184
CHEMBL401901 1 48 6 190
CHEMBL260090 5 44 8 188
CHEMBL1086347 3 46 7 189
CHEMBL260385 4 45 10 186
CHEMBL470532 3 46 11 185
CHEMBL220102 3 46 7 189
CHEMBL1076594 0 49 6 190
CHEMBL512114 13 36 19 177
CHEMBL1084304 2 47 5 191
CHEMBL396187 9 40 19 177
CHEMBL519792 9 40 17 179
CHEMBL565094 5 44 15 181
CHEMBL524854 14 35 20 176
CHEMBL401830 0 49 3 193
CHEMBL219784 8 41 28 168
CHEMBL511828 9 40 16 180
CHEMBL374409 11 38 26 170
CHEMBL473756 4 45 7 189
CHEMBL1083161 6 43 11 185
CHEMBL494639 5 44 14 182
CHEMBL560316 5 44 11 185
CHEMBL560570 7 42 10 186
CHEMBL391374 6 43 10 186
CHEMBL218285 9 40 14 182
CHEMBL468988 14 35 18 178
CHEMBL261727 1 48 7 189
CHEMBL464387 3 46 6 190
CHEMBL459966 3 46 9 187
CHEMBL251401 0 49 2 194
CHEMBL549609 8 41 10 186
CHEMBL562113 0 49 3 193
CHEMBL258871 3 46 8 188
CHEMBL497552 14 35 21 175
CHEMBL596815 5 44 12 184
CHEMBL605538 7 42 13 183
CHEMBL499953 12 37 17 179
CHEMBL406572 1 48 3 193
CHEMBL217917 2 47 7 189
CHEMBL596620 6 43 16 180
CHEMBL565120 9 40 12 184
CHEMBL601211 0 49 2 194
CHEMBL258872 0 49 1 195
CHEMBL200351 2 47 11 185
CHEMBL494822 4 45 9 187
CHEMBL403586 0 49 0 196
CHEMBL435136 9 40 21 175
CHEMBL258447 5 44 14 182
CHEMBL230006 9 40 32 164
CHEMBL1081803 4 45 12 184
CHEMBL1081078 7 42 14 182
CHEMBL554346 3 46 5 191
CHEMBL605766 0 49 3 193
CHEMBL200513 9 40 19 177
CHEMBL473350 3 46 5 191
CHEMBL426835 6 43 8 188
CHEMBL1095785 0 49 1 195
CHEMBL240075 4 45 10 186
CHEMBL222317 6 43 17 179
CHEMBL1085720 3 46 6 190
CHEMBL216783 12 37 22 174
CHEMBL245393 10 39 11 185
CHEMBL384692 10 39 24 172
CHEMBL218943 7 42 21 175
CHEMBL256571 4 45 10 186
CHEMBL1083423 4 45 5 191
CHEMBL1080886 7 42 13 183
CHEMBL562937 7 42 14 182
CHEMBL256760 4 45 11 185
CHEMBL245852 4 45 16 180
CHEMBL553071 0 49 0 196
CHEMBL551889 6 43 12 184
CHEMBL495841 7 42 14 182
CHEMBL238794 0 49 1 195
CHEMBL1082497 2 47 3 193
CHEMBL261760 0 49 2 194
CHEMBL458086 2 47 3 193
CHEMBL1081251 8 41 12 184
CHEMBL246471 2 47 7 189
CHEMBL1085107 13 36 19 177
CHEMBL452587 8 41 20 176
CHEMBL1085612 3 46 10 186
CHEMBL491326 7 42 20 176
CHEMBL391533 4 45 22 174
CHEMBL341324 2 47 3 193
CHEMBL468987 13 36 18 178
CHEMBL200365 3 46 5 191
CHEMBL218093 1 48 8 188
CHEMBL256281 4 45 7 189
CHEMBL597521 2 47 2 194
CHEMBL392866 6 43 11 185
CHEMBL472116 6 43 13 183
CHEMBL599588 3 46 4 192
CHEMBL549772 5 44 19 177
CHEMBL221132 0 49 9 187
CHEMBL376272 1 48 3 193
CHEMBL396928 5 44 11 185
CHEMBL1096451 7 42 9 187
CHEMBL260922 4 45 6 190
CHEMBL249227 3 46 9 187
CHEMBL240619 3 46 9 187
CHEMBL1084305 2 47 6 190
CHEMBL238851 1 48 4 192
CHEMBL218120 11 38 29 167
CHEMBL255002 0 49 3 193
CHEMBL245590 6 43 11 185
CHEMBL495691 3 46 12 184
CHEMBL258388 1 48 3 193
CHEMBL560449 0 49 2 194
CHEMBL562984 2 47 2 194
CHEMBL1095786 1 48 4 192
CHEMBL518644 4 45 15 181
CHEMBL246057 3 46 18 178
CHEMBL255005 5 44 7 189
CHEMBL1082165 3 46 13 183
CHEMBL198906 7 42 12 184
CHEMBL564733 3 46 5 191
CHEMBL376087 6 43 10 186
CHEMBL222618 8 41 27 169
CHEMBL218246 5 44 15 181
CHEMBL374001 7 42 9 187
CHEMBL495684 13 36 16 180
CHEMBL246889 0 49 0 196
CHEMBL522572 3 46 10 186
CHEMBL563161 3 46 9 187
CHEMBL372179 7 42 23 173
CHEMBL261726 5 44 12 184
CHEMBL237000 1 48 3 193
CHEMBL256291 1 48 2 194
CHEMBL219295 6 43 9 187
CHEMBL256777 4 45 9 187
CHEMBL397073 4 45 9 187
CHEMBL257754 1 48 2 194
CHEMBL454621 3 46 13 183
CHEMBL1080557 5 44 6 190
CHEMBL238187 11 38 19 177
CHEMBL554289 3 46 5 191
CHEMBL373547 5 44 10 186
CHEMBL554502 7 42 10 186
CHEMBL1084714 4 45 6 190
CHEMBL251403 3 46 8 188
CHEMBL559408 2 47 13 183
CHEMBL490966 6 43 7 189
CHEMBL516636 13 36 32 164
CHEMBL491141 6 43 8 188
CHEMBL489707 5 44 9 187
CHEMBL219448 5 44 8 188
CHEMBL1081453 5 44 15 181
CHEMBL239189 0 49 1 195
CHEMBL562769 4 45 9 187
CHEMBL246952 8 41 11 185
CHEMBL391653 6 43 18 178
CHEMBL481957 8 41 9 187
CHEMBL373601 2 47 4 192
CHEMBL260384 3 46 8 188
CHEMBL387424 0 49 2 194
CHEMBL211039 12 37 27 169
CHEMBL222668 4 45 8 188
CHEMBL1088115 3 46 7 189
CHEMBL524040 2 47 6 190
CHEMBL521832 7 42 20 176
CHEMBL219606 5 44 6 190
CHEMBL396883 13 36 23 173
CHEMBL401359 4 45 10 186
CHEMBL260270 1 48 4 192
CHEMBL222319 8 41 20 176
CHEMBL441553 4 45 14 182
CHEMBL428429 5 44 17 179
CHEMBL1096870 3 46 7 189
CHEMBL235016 15 34 25 171
CHEMBL372768 3 46 5 191
CHEMBL396387 15 34 27 169
CHEMBL489511 2 47 5 191
CHEMBL222365 10 39 25 171
CHEMBL525924 4 45 13 183
CHEMBL493801 2 47 9 187
CHEMBL222256 9 40 20 176
CHEMBL239191 0 49 3 193
CHEMBL218570 10 39 27 169
CHEMBL374728 11 38 33 163
CHEMBL526276 12 37 14 182
CHEMBL510937 3 46 9 187
CHEMBL521547 0 49 2 194
CHEMBL1098131 3 46 5 191
actives=330 actives_cnfs=9173 decoys=19347 decoys_cnfs=396268 ratio=0.017 EF_0.0025=7.31353396868 EF_0.01=3.61257599442
