# Supplementary material for: A fast topological analysis algorithm for large-scale similarity evaluations of ligands and binding pockets
Source: J Cheminform. 2015 Aug 20;7:42. doi: 10.1186/s13321-015-0091-5 (PMC4631714; doi:10.1186/s13321-015-0091-5)
Supplement: Additional file 3: — A tar archive containing the details of the enrichment results, including the individual query (uniquely retrieved actives and decoys at the 1% and 0.25% top fractions), averaged enrichment factors for all of the sets, number of unique ligands and decoys and the number of generated conformers. [file 13321_2015_91_MOESM3_ESM.gz › dude_rslts/dpp4.log]

query_id pstv_0.25% ngtv_0.25% pstv_1.0% ngtv_1.0%
CHEMBL230984 9 94 31 383
CHEMBL560123 1 102 8 406
CHEMBL221402 22 81 41 373
CHEMBL93060 6 97 16 398
CHEMBL378673 26 77 73 341
CHEMBL561322 1 102 6 408
CHEMBL484528 27 76 62 352
CHEMBL261460 19 84 36 378
CHEMBL485125 31 72 78 336
CHEMBL185995 8 95 31 383
CHEMBL363444 3 100 10 404
CHEMBL187669 10 93 23 391
CHEMBL560985 8 95 18 396
CHEMBL250787 37 66 79 335
CHEMBL1161919 6 97 10 404
CHEMBL482261 7 96 24 390
CHEMBL379725 38 65 91 323
CHEMBL198190 3 100 10 404
CHEMBL241674 4 99 10 404
CHEMBL217017 25 78 62 352
CHEMBL562981 6 97 13 401
CHEMBL410514 21 82 39 375
CHEMBL389804 7 96 52 362
CHEMBL1161920 1 102 6 408
CHEMBL426735 14 89 38 376
CHEMBL402163 6 97 17 397
CHEMBL330689 10 93 23 391
CHEMBL391331 9 94 26 388
CHEMBL566425 9 94 32 382
CHEMBL507719 2 101 8 406
CHEMBL565600 17 86 49 365
CHEMBL562467 33 70 78 336
CHEMBL242492 6 97 21 393
CHEMBL1082996 6 97 13 401
CHEMBL195667 16 87 50 364
CHEMBL1202092 4 99 9 405
CHEMBL389138 7 96 11 403
CHEMBL437341 33 70 81 333
CHEMBL139892 12 91 22 392
CHEMBL563911 2 101 8 406
CHEMBL224346 23 80 68 346
CHEMBL255492 7 96 10 404
CHEMBL233360 36 67 77 337
CHEMBL475586 12 91 21 393
CHEMBL1085075 17 86 38 376
CHEMBL392924 6 97 18 396
CHEMBL197300 24 79 60 354
CHEMBL256928 9 94 15 399
CHEMBL362922 3 100 3 411
CHEMBL389803 34 69 68 346
CHEMBL428936 0 103 1 413
CHEMBL210995 6 97 11 403
CHEMBL584692 40 63 92 322
CHEMBL1082707 13 90 54 360
CHEMBL289675 1 102 8 406
CHEMBL1209459 0 103 5 409
CHEMBL539939 4 99 10 404
CHEMBL390241 29 74 63 351
CHEMBL390221 2 101 23 391
CHEMBL1085074 3 100 13 401
CHEMBL401057 14 89 30 384
CHEMBL567728 25 78 76 338
CHEMBL231195 23 80 51 363
CHEMBL459807 6 97 9 405
CHEMBL200186 14 89 21 393
CHEMBL203618 1 102 4 410
CHEMBL92760 11 92 19 395
CHEMBL217245 4 99 9 405
CHEMBL485828 13 90 29 385
CHEMBL1215375 2 101 3 411
CHEMBL191473 25 78 72 342
CHEMBL195905 16 87 49 365
CHEMBL383488 12 91 21 393
CHEMBL389538 13 90 35 379
CHEMBL231092 23 80 70 344
CHEMBL233136 2 101 17 397
CHEMBL425756 6 97 17 397
CHEMBL380785 5 98 9 405
CHEMBL92175 7 96 17 397
CHEMBL389537 5 98 21 393
CHEMBL1202091 4 99 9 405
CHEMBL459806 3 100 13 401
CHEMBL1209768 7 96 12 402
CHEMBL381806 2 101 9 405
CHEMBL474211 4 99 8 406
CHEMBL207348 39 64 75 339
CHEMBL372110 7 96 19 395
CHEMBL222144 31 72 66 348
CHEMBL269965 1 102 9 405
CHEMBL223865 4 99 6 408
CHEMBL232716 20 83 32 382
CHEMBL1085580 12 91 25 389
CHEMBL459591 3 100 6 408
CHEMBL563272 30 73 69 345
CHEMBL585663 2 101 7 407
CHEMBL193105 17 86 46 368
CHEMBL198031 6 97 16 398
CHEMBL520854 6 97 16 398
CHEMBL541919 1 102 8 406
CHEMBL400614 15 88 26 388
CHEMBL564854 10 93 18 396
CHEMBL238190 27 76 69 345
CHEMBL116373 1 102 4 410
CHEMBL399615 7 96 30 384
CHEMBL379812 3 100 5 409
CHEMBL1209767 3 100 8 406
CHEMBL1209766 7 96 12 402
CHEMBL257795 13 90 24 390
CHEMBL184346 3 100 7 407
CHEMBL538090 20 83 55 359
CHEMBL255491 6 97 13 401
CHEMBL475573 7 96 26 388
CHEMBL246980 1 102 5 409
CHEMBL556585 5 98 7 407
CHEMBL1215373 1 102 4 410
CHEMBL474049 12 91 20 394
CHEMBL519585 9 94 34 380
CHEMBL388111 8 95 40 374
CHEMBL469317 4 99 11 403
CHEMBL512651 3 100 13 401
CHEMBL598470 11 92 34 380
CHEMBL379702 33 70 77 337
CHEMBL238515 17 86 56 358
CHEMBL565813 31 72 73 341
CHEMBL95093 8 95 15 399
CHEMBL124775 0 103 2 412
CHEMBL379340 1 102 12 402
CHEMBL236479 0 103 3 411
CHEMBL1215302 1 102 2 412
CHEMBL208957 36 67 85 329
CHEMBL541664 14 89 41 373
CHEMBL210193 1 102 5 409
CHEMBL428369 13 90 21 393
CHEMBL557176 33 70 70 344
CHEMBL189893 12 91 18 396
CHEMBL591291 10 93 18 396
CHEMBL184636 3 100 9 405
CHEMBL1215087 7 96 12 402
CHEMBL1215374 1 102 2 412
CHEMBL488419 3 100 10 404
CHEMBL558956 9 94 17 397
CHEMBL239356 13 90 50 364
CHEMBL371585 3 100 4 410
CHEMBL312855 11 92 16 398
CHEMBL216622 6 97 21 393
CHEMBL234373 13 90 25 389
CHEMBL488036 17 86 37 377
CHEMBL380090 11 92 39 375
CHEMBL565613 4 99 9 405
CHEMBL1215301 7 96 11 403
CHEMBL494146 7 96 16 398
CHEMBL356568 9 94 14 400
CHEMBL222627 25 78 55 359
CHEMBL231196 27 76 65 349
CHEMBL497735 28 75 70 344
CHEMBL93208 16 87 19 395
CHEMBL233474 13 90 33 381
CHEMBL140350 5 98 22 392
CHEMBL566617 7 96 10 404
CHEMBL268359 13 90 36 378
CHEMBL1215235 4 99 15 399
CHEMBL1209682 5 98 10 404
CHEMBL391332 6 97 20 394
CHEMBL1215299 6 97 14 400
CHEMBL512895 13 90 24 390
CHEMBL445949 5 98 7 407
CHEMBL201644 5 98 10 404
CHEMBL390080 33 70 92 322
CHEMBL498749 12 91 42 372
CHEMBL1215018 0 103 1 413
CHEMBL1215090 3 100 5 409
CHEMBL190803 13 90 26 388
CHEMBL366290 4 99 7 407
CHEMBL470477 13 90 23 391
CHEMBL248795 3 100 9 405
CHEMBL525011 27 76 69 345
CHEMBL470330 7 96 20 394
CHEMBL535180 12 91 41 373
CHEMBL196881 9 94 17 397
CHEMBL470476 11 92 18 396
CHEMBL256969 11 92 17 397
CHEMBL1215167 6 97 13 401
CHEMBL400338 7 96 19 395
CHEMBL184572 8 95 16 398
CHEMBL389599 8 95 41 373
CHEMBL1209684 6 97 14 400
CHEMBL390513 16 87 43 371
CHEMBL248793 9 94 21 393
CHEMBL188043 30 73 78 336
CHEMBL527198 8 95 28 386
CHEMBL250147 36 67 71 343
CHEMBL399525 17 86 35 379
CHEMBL1215016 5 98 8 406
CHEMBL1215089 2 101 6 408
CHEMBL591279 23 80 75 339
CHEMBL378597 25 78 72 342
CHEMBL1215015 1 102 8 406
CHEMBL217015 23 80 54 360
CHEMBL248599 12 91 26 388
CHEMBL216253 0 103 2 412
CHEMBL404326 10 93 16 398
CHEMBL1215088 4 99 9 405
CHEMBL434161 2 101 10 404
CHEMBL237547 15 88 52 362
CHEMBL375508 3 100 12 402
CHEMBL209162 33 70 77 337
CHEMBL87153 14 89 20 394
CHEMBL395004 16 87 57 357
CHEMBL94101 22 81 57 357
CHEMBL232570 1 102 8 406
CHEMBL558452 37 66 79 335
CHEMBL269952 15 88 39 375
CHEMBL237151 9 94 27 387
CHEMBL585129 16 87 39 375
CHEMBL474409 29 74 77 337
CHEMBL169204 3 100 13 401
CHEMBL493544 6 97 12 402
CHEMBL376498 6 97 16 398
CHEMBL290337 1 102 6 408
CHEMBL193168 10 93 25 389
CHEMBL232571 6 97 12 402
CHEMBL190788 20 83 51 363
CHEMBL517776 2 101 11 403
CHEMBL237152 16 87 47 367
CHEMBL380350 7 96 13 401
CHEMBL234635 40 63 78 336
CHEMBL92021 10 93 15 399
CHEMBL392552 2 101 8 406
CHEMBL140393 12 91 19 395
CHEMBL400752 32 71 65 349
CHEMBL399791 5 98 19 395
CHEMBL515597 4 99 13 401
CHEMBL92075 8 95 17 397
CHEMBL232153 25 78 75 339
CHEMBL255517 9 94 14 400
CHEMBL456419 7 96 19 395
CHEMBL222323 16 87 39 375
CHEMBL399726 16 87 32 382
CHEMBL440569 3 100 11 403
CHEMBL231293 31 72 59 355
CHEMBL562072 13 90 40 374
CHEMBL231294 23 80 57 357
CHEMBL195804 6 97 9 405
CHEMBL459357 21 82 56 358
CHEMBL404220 2 101 7 407
CHEMBL190863 5 98 24 390
CHEMBL514011 14 89 28 386
CHEMBL557315 35 68 77 337
CHEMBL451937 13 90 28 386
CHEMBL372342 7 96 17 397
CHEMBL493543 4 99 13 401
CHEMBL565633 7 96 33 381
CHEMBL1215166 4 99 8 406
CHEMBL250999 36 67 77 337
CHEMBL1215448 2 101 4 410
CHEMBL249602 5 98 20 394
CHEMBL452289 18 85 52 362
CHEMBL1082462 7 96 18 396
CHEMBL1202080 5 98 13 401
CHEMBL1215165 5 98 9 405
CHEMBL437557 24 79 61 353
CHEMBL399610 25 78 56 358
CHEMBL475246 7 96 17 397
CHEMBL207068 10 93 45 369
CHEMBL257852 0 103 2 412
CHEMBL396168 10 93 46 368
CHEMBL232586 7 96 14 400
CHEMBL186084 0 103 5 409
CHEMBL384299 1 102 8 406
CHEMBL34062 0 103 2 412
CHEMBL1215164 9 94 20 394
CHEMBL494340 8 95 15 399
CHEMBL559940 12 91 27 387
CHEMBL363115 30 73 75 339
CHEMBL228021 5 98 21 393
CHEMBL231295 15 88 50 364
CHEMBL441559 8 95 15 399
CHEMBL238516 18 85 59 355
CHEMBL494339 2 101 12 402
CHEMBL96908 6 97 14 400
CHEMBL188444 13 90 45 369
CHEMBL402466 17 86 33 381
CHEMBL474808 27 76 57 357
CHEMBL385060 24 79 52 362
CHEMBL400533 4 99 21 393
CHEMBL515387 26 77 68 346
CHEMBL319798 2 101 11 403
CHEMBL120118 4 99 13 401
CHEMBL590329 9 94 23 391
CHEMBL475574 7 96 26 388
CHEMBL189461 14 89 24 390
CHEMBL1084601 26 77 46 368
CHEMBL23176 5 98 12 402
CHEMBL488418 4 99 14 400
CHEMBL536086 21 82 61 353
CHEMBL245379 20 83 48 366
CHEMBL474767 8 95 24 390
CHEMBL562388 16 87 48 366
CHEMBL474047 19 84 60 354
CHEMBL120625 0 103 5 409
CHEMBL370046 34 69 85 329
CHEMBL256521 9 94 19 395
CHEMBL330073 6 97 20 394
CHEMBL210999 25 78 63 351
CHEMBL279944 2 101 10 404
CHEMBL1209849 5 98 13 401
CHEMBL208855 3 100 8 406
CHEMBL527015 4 99 9 405
CHEMBL189719 24 79 57 357
CHEMBL1203953 36 67 80 334
CHEMBL479538 21 82 43 371
CHEMBL400532 10 93 24 390
CHEMBL227615 15 88 25 389
CHEMBL1209541 6 97 10 404
CHEMBL250202 44 59 82 332
CHEMBL1209537 3 100 5 409
CHEMBL387043 0 103 0 414
CHEMBL195420 17 86 40 374
CHEMBL344755 2 101 3 411
CHEMBL566616 15 88 25 389
CHEMBL488207 17 86 40 374
CHEMBL487681 3 100 10 404
CHEMBL195984 39 64 79 335
CHEMBL231395 12 91 40 374
CHEMBL249408 2 101 8 406
CHEMBL495932 1 102 2 412
CHEMBL487862 4 99 14 400
CHEMBL472797 8 95 17 397
CHEMBL1209609 11 92 18 396
CHEMBL231396 37 66 80 334
CHEMBL250393 6 97 35 379
CHEMBL231397 21 82 53 361
CHEMBL381145 29 74 75 339
CHEMBL562188 18 85 44 370
CHEMBL1084972 3 100 7 407
CHEMBL1208900 4 99 6 408
CHEMBL474800 12 91 25 389
CHEMBL249406 7 96 21 393
CHEMBL566672 19 84 42 372
CHEMBL1082653 10 93 22 392
CHEMBL249407 20 83 70 344
CHEMBL474983 3 100 8 406
CHEMBL385517 2 101 4 410
CHEMBL1215163 3 100 5 409
CHEMBL393947 2 101 10 404
CHEMBL237786 27 76 59 355
CHEMBL471088 4 99 25 389
CHEMBL1215236 4 99 9 405
CHEMBL492733 27 76 74 340
CHEMBL451319 5 98 15 399
CHEMBL227418 5 98 12 402
CHEMBL563849 22 81 61 353
CHEMBL258101 0 103 3 411
CHEMBL184335 19 84 54 360
CHEMBL245585 27 76 71 343
CHEMBL355479 0 103 14 400
CHEMBL389848 9 94 24 390
CHEMBL330373 5 98 9 405
CHEMBL471089 1 102 10 404
CHEMBL377689 1 102 4 410
CHEMBL140577 29 74 74 340
CHEMBL195378 17 86 57 357
CHEMBL512694 17 86 27 387
CHEMBL364922 6 97 19 395
CHEMBL406219 7 96 18 396
CHEMBL88949 8 95 20 394
CHEMBL456413 21 82 44 370
CHEMBL380783 1 102 5 409
CHEMBL191258 29 74 77 337
CHEMBL496131 12 91 23 391
CHEMBL1085595 6 97 22 392
CHEMBL141760 9 94 21 393
CHEMBL1090 0 103 2 412
CHEMBL274660 26 77 64 350
CHEMBL591277 5 98 14 400
CHEMBL549296 36 67 74 340
CHEMBL437884 1 102 10 404
CHEMBL471544 2 101 2 412
CHEMBL210974 24 79 62 352
CHEMBL563901 7 96 20 394
CHEMBL239564 2 101 21 393
CHEMBL400613 22 81 36 378
CHEMBL566829 16 87 47 367
CHEMBL390239 19 84 42 372
CHEMBL352520 2 101 11 403
CHEMBL210353 6 97 18 396
CHEMBL496960 1 102 1 413
CHEMBL316560 17 86 26 388
CHEMBL1085332 15 88 40 374
CHEMBL210305 15 88 19 395
CHEMBL475655 20 83 65 349
CHEMBL392825 31 72 65 349
CHEMBL190183 14 89 43 371
CHEMBL246530 8 95 27 387
CHEMBL386369 7 96 17 397
CHEMBL186862 3 100 6 408
CHEMBL386812 5 98 20 394
CHEMBL343749 9 94 19 395
CHEMBL227356 1 102 7 407
CHEMBL365661 10 93 23 391
CHEMBL1214945 1 102 9 405
CHEMBL256266 0 103 0 414
CHEMBL236057 2 101 4 410
CHEMBL475654 12 91 43 371
CHEMBL1082708 11 92 25 389
CHEMBL558647 34 69 78 336
CHEMBL248838 7 96 17 397
CHEMBL248837 8 95 17 397
CHEMBL96459 6 97 8 406
CHEMBL1214943 6 97 15 399
CHEMBL353840 10 93 20 394
CHEMBL377724 20 83 52 362
CHEMBL401269 3 100 7 407
CHEMBL1214944 6 97 14 400
CHEMBL522909 0 103 2 412
CHEMBL537000 35 68 70 344
CHEMBL140608 13 90 18 396
CHEMBL487860 36 67 86 328
CHEMBL217358 29 74 66 348
CHEMBL473188 19 84 49 365
CHEMBL187641 6 97 13 401
CHEMBL98869 1 102 7 407
CHEMBL186566 7 96 22 392
CHEMBL228312 42 61 93 321
CHEMBL250351 32 71 65 349
CHEMBL515435 2 101 4 410
CHEMBL250285 39 64 92 322
CHEMBL566460 6 97 12 402
CHEMBL1161921 2 101 7 407
CHEMBL415647 8 95 17 397
CHEMBL355916 3 100 5 409
CHEMBL217271 25 78 60 354
CHEMBL551929 6 97 8 406
CHEMBL512890 11 92 18 396
CHEMBL246322 6 97 20 394
CHEMBL391433 7 96 16 398
CHEMBL257999 12 91 15 399
CHEMBL564670 6 97 15 399
CHEMBL143590 7 96 25 389
CHEMBL400615 17 86 38 376
CHEMBL552503 1 102 8 406
CHEMBL1085333 9 94 22 392
CHEMBL319819 5 98 21 393
CHEMBL196938 25 78 50 364
CHEMBL564105 17 86 45 369
CHEMBL1161917 11 92 22 392
CHEMBL377296 33 70 74 340
CHEMBL330523 7 96 15 399
CHEMBL16046 0 103 2 412
CHEMBL1085269 14 89 33 381
CHEMBL260702 20 83 35 379
CHEMBL122206 2 101 8 406
CHEMBL507738 1 102 7 407
CHEMBL1161918 5 98 13 401
CHEMBL9408 5 98 16 398
CHEMBL399408 1 102 6 408
CHEMBL391307 2 101 11 403
CHEMBL1161915 5 98 11 403
CHEMBL232103 20 83 30 384
CHEMBL470681 15 88 22 392
CHEMBL416050 0 103 2 412
CHEMBL272079 2 101 7 407
CHEMBL539611 11 92 42 372
CHEMBL511125 16 87 30 384
CHEMBL472100 5 98 16 398
CHEMBL217702 20 83 61 353
CHEMBL260509 19 84 30 384
CHEMBL171033 6 97 17 397
CHEMBL386380 12 91 43 371
CHEMBL237289 0 103 1 413
CHEMBL237500 13 90 17 397
CHEMBL139540 28 75 77 337
CHEMBL445674 7 96 21 393
CHEMBL1085552 7 96 20 394
CHEMBL401268 6 97 19 395
CHEMBL1161916 7 96 10 404
CHEMBL399247 12 91 25 389
CHEMBL363461 0 103 3 411
CHEMBL249427 4 99 15 399
CHEMBL474048 31 72 71 343
CHEMBL249620 11 92 19 395
CHEMBL249825 4 99 11 403
CHEMBL480903 21 82 58 356
CHEMBL248936 27 76 57 357
CHEMBL249826 9 94 23 391
CHEMBL230282 15 88 43 371
CHEMBL382700 21 82 55 359
CHEMBL199379 5 98 8 406
CHEMBL332123 5 98 15 399
CHEMBL188488 8 95 15 399
CHEMBL273206 1 102 9 405
CHEMBL216178 12 91 39 375
CHEMBL567263 0 103 4 410
CHEMBL403553 12 91 17 397
CHEMBL94693 10 93 23 391
CHEMBL261246 1 102 8 406
CHEMBL549502 14 89 31 383
CHEMBL194993 5 98 6 408
CHEMBL438547 15 88 30 384
CHEMBL485123 26 77 77 337
CHEMBL566628 26 77 73 341
CHEMBL237281 9 94 18 396
CHEMBL370072 10 93 44 370
CHEMBL379997 11 92 50 364
CHEMBL474982 5 98 20 394
CHEMBL508845 15 88 26 388
CHEMBL272114 2 101 9 405
CHEMBL233564 20 83 51 363
CHEMBL199734 13 90 19 395
CHEMBL233563 8 95 31 383
CHEMBL564249 1 102 6 408
CHEMBL567727 15 88 41 373
CHEMBL192882 4 99 10 404
CHEMBL240602 2 101 5 409
CHEMBL434740 21 82 64 350
CHEMBL235199 16 87 53 361
CHEMBL237279 7 96 12 402
CHEMBL23660 34 69 85 329
CHEMBL257376 12 91 16 398
CHEMBL549992 9 94 26 388
CHEMBL475634 10 93 25 389
CHEMBL1082716 9 94 27 387
CHEMBL391089 11 92 20 394
CHEMBL231090 5 98 24 390
CHEMBL567270 8 95 21 393
CHEMBL277390 2 101 6 408
CHEMBL557723 3 100 17 397
CHEMBL427259 8 95 28 386
CHEMBL1085305 11 92 31 383
CHEMBL230985 5 98 23 391
CHEMBL401971 14 89 16 398
CHEMBL230883 28 75 61 353
CHEMBL222379 15 88 28 386
actives=533 actives_cnfs=32410 decoys=40915 decoys_cnfs=960414 ratio=0.0130270072101 EF_0.0025=11.0207734353 EF_0.01=6.11086171241
