# Supplementary material for: A fast topological analysis algorithm for large-scale similarity evaluations of ligands and binding pockets
Source: J Cheminform. 2015 Aug 20;7:42. doi: 10.1186/s13321-015-0091-5 (PMC4631714; doi:10.1186/s13321-015-0091-5)
Supplement: Additional file 3: — A tar archive containing the details of the enrichment results, including the individual query (uniquely retrieved actives and decoys at the 1% and 0.25% top fractions), averaged enrichment factors for all of the sets, number of unique ligands and decoys and the number of generated conformers. [file 13321_2015_91_MOESM3_ESM.gz › dude_rslts/drd3.log]

query_id pstv_0.25% ngtv_0.25% pstv_1.0% ngtv_1.0%
CHEMBL96369 6 80 7 338
CHEMBL355371 29 57 88 257
CHEMBL254199 5 81 13 332
CHEMBL195762 40 46 102 243
CHEMBL314983 32 54 81 264
CHEMBL564930 10 76 11 334
CHEMBL140184 2 84 5 340
CHEMBL53778 12 74 12 333
CHEMBL1081488 2 84 5 340
CHEMBL241210 8 78 14 331
CHEMBL42055 2 84 34 311
CHEMBL418854 16 70 53 292
CHEMBL164723 29 57 71 274
CHEMBL351954 27 59 78 267
CHEMBL562833 11 75 13 332
CHEMBL424690 39 47 92 253
CHEMBL460985 12 74 22 323
CHEMBL157293 20 66 49 296
CHEMBL562464 9 77 10 335
CHEMBL205497 48 38 90 255
CHEMBL461197 13 73 22 323
CHEMBL201232 17 69 60 285
CHEMBL201481 26 60 70 275
CHEMBL149233 0 86 6 339
CHEMBL271989 40 46 80 265
CHEMBL180319 5 81 12 333
CHEMBL1085903 4 82 7 338
CHEMBL456233 41 45 110 235
CHEMBL423735 36 50 89 256
CHEMBL201318 19 67 56 289
CHEMBL69717 8 78 20 325
CHEMBL147731 2 84 11 334
CHEMBL138998 26 60 68 277
CHEMBL76399 14 72 25 320
CHEMBL349426 21 65 71 274
CHEMBL467540 22 64 63 282
CHEMBL569107 17 69 45 300
CHEMBL196476 12 74 30 315
CHEMBL414838 18 68 39 306
CHEMBL231181 43 43 98 247
CHEMBL94050 5 81 6 339
CHEMBL210578 19 67 44 301
CHEMBL286252 0 86 0 345
CHEMBL230872 38 48 92 253
CHEMBL382773 20 66 45 300
CHEMBL148627 9 77 17 328
CHEMBL340173 24 62 55 290
CHEMBL239493 26 60 67 278
CHEMBL380464 11 75 29 316
CHEMBL244562 12 74 47 298
CHEMBL468017 11 75 53 292
CHEMBL1172213 12 74 16 329
CHEMBL241027 25 61 51 294
CHEMBL188713 0 86 3 342
CHEMBL394019 20 66 40 305
CHEMBL241455 19 67 41 304
CHEMBL382591 7 79 23 322
CHEMBL1223598 8 78 11 334
CHEMBL460854 16 70 33 312
CHEMBL1223600 8 78 11 334
CHEMBL561763 16 70 35 310
CHEMBL497988 17 69 35 310
CHEMBL350352 27 59 80 265
CHEMBL517730 34 52 72 273
CHEMBL68860 9 77 17 328
CHEMBL542375 45 41 106 239
CHEMBL239706 27 59 69 276
CHEMBL244989 6 80 13 332
CHEMBL53038 12 74 13 332
CHEMBL1221591 35 51 80 265
CHEMBL63789 2 84 11 334
CHEMBL59 5 81 15 330
CHEMBL399164 23 63 57 288
CHEMBL439338 9 77 34 311
CHEMBL180010 10 76 21 324
CHEMBL563580 10 76 12 333
CHEMBL240996 29 57 87 258
CHEMBL243224 44 42 105 240
CHEMBL420748 11 75 35 310
CHEMBL252343 12 74 31 314
CHEMBL78916 15 71 66 279
CHEMBL563635 9 77 10 335
CHEMBL208847 20 66 64 281
CHEMBL561511 20 66 64 281
CHEMBL244774 5 81 26 319
CHEMBL110411 16 70 31 314
CHEMBL421095 11 75 25 320
CHEMBL305019 8 78 13 332
CHEMBL564709 25 61 55 290
CHEMBL201115 36 50 91 254
CHEMBL305366 2 84 4 341
CHEMBL492664 27 59 91 254
CHEMBL570188 21 65 60 285
CHEMBL127029 34 52 68 277
CHEMBL193639 1 85 6 339
CHEMBL294488 16 70 50 295
CHEMBL468022 7 79 23 322
CHEMBL544286 18 68 50 295
CHEMBL72285 2 84 5 340
CHEMBL306197 14 72 34 311
CHEMBL287198 2 84 7 338
CHEMBL495573 33 53 64 281
CHEMBL126590 36 50 80 265
CHEMBL195247 4 82 11 334
CHEMBL143352 41 45 86 259
CHEMBL312430 31 55 76 269
CHEMBL294025 4 82 17 328
CHEMBL334529 4 82 14 331
CHEMBL201551 25 61 81 264
CHEMBL93868 4 82 13 332
CHEMBL369367 6 80 14 331
CHEMBL1423 29 57 89 256
CHEMBL54865 12 74 13 332
CHEMBL127038 32 54 105 240
CHEMBL602065 26 60 74 271
CHEMBL544994 34 52 78 267
CHEMBL201110 40 46 108 237
CHEMBL340126 29 57 68 277
CHEMBL569747 20 66 47 298
CHEMBL94015 0 86 2 343
CHEMBL64283 4 82 11 334
CHEMBL424678 39 47 86 259
CHEMBL67537 18 68 57 288
CHEMBL493276 2 84 4 341
CHEMBL357416 13 73 40 305
CHEMBL542143 3 83 7 338
CHEMBL65847 2 84 7 338
CHEMBL1169896 2 84 3 342
CHEMBL78617 33 53 85 260
CHEMBL131997 7 79 16 329
CHEMBL327263 4 82 15 330
CHEMBL64508 2 84 5 340
CHEMBL54667 12 74 13 332
CHEMBL129931 3 83 13 332
CHEMBL199859 35 51 78 267
CHEMBL416846 12 74 13 332
CHEMBL126280 35 51 89 256
CHEMBL831 1 85 8 337
CHEMBL316983 11 75 20 325
CHEMBL549968 24 62 70 275
CHEMBL496531 20 66 34 311
CHEMBL341139 9 77 16 329
CHEMBL199836 42 44 100 245
CHEMBL552366 4 82 7 338
CHEMBL125459 34 52 95 250
CHEMBL342060 40 46 89 256
CHEMBL552373 2 84 15 330
CHEMBL57241 23 63 60 285
CHEMBL545436 32 54 79 266
CHEMBL54866 3 83 4 341
CHEMBL431367 2 84 7 338
CHEMBL53102 8 78 10 335
CHEMBL152010 11 75 29 316
CHEMBL348252 17 69 33 312
CHEMBL135954 13 73 30 315
CHEMBL322067 0 86 1 344
CHEMBL1081686 27 59 69 276
CHEMBL127230 35 51 100 245
CHEMBL142197 3 83 6 339
CHEMBL267930 18 68 56 289
CHEMBL125525 36 50 64 281
CHEMBL346911 3 83 9 336
CHEMBL1204189 20 66 47 298
CHEMBL543095 39 47 93 252
CHEMBL87137 2 84 4 341
CHEMBL433741 11 75 47 298
CHEMBL152587 30 56 76 269
CHEMBL462508 18 68 32 313
CHEMBL477434 7 79 17 328
CHEMBL336930 38 48 96 249
CHEMBL126749 20 66 64 281
CHEMBL87192 2 84 3 342
CHEMBL708 28 58 71 274
CHEMBL491652 0 86 5 340
CHEMBL245764 0 86 10 335
CHEMBL343755 6 80 13 332
CHEMBL221652 38 48 105 240
CHEMBL54662 11 75 12 333
CHEMBL298759 11 75 14 331
CHEMBL383205 10 76 20 325
CHEMBL241641 12 74 27 318
CHEMBL241436 13 73 26 319
CHEMBL239923 27 59 67 278
CHEMBL240271 48 38 112 233
CHEMBL192481 0 86 1 344
CHEMBL109063 14 72 29 316
CHEMBL61682 4 82 12 333
CHEMBL333794 2 84 3 342
CHEMBL350575 30 56 76 269
CHEMBL549350 34 52 84 261
CHEMBL110888 14 72 24 321
CHEMBL236407 47 39 115 230
CHEMBL110365 23 63 66 279
CHEMBL300620 0 86 4 341
CHEMBL551776 30 56 97 248
CHEMBL126892 35 51 69 276
CHEMBL516296 12 74 31 314
CHEMBL134747 5 81 14 331
CHEMBL301242 11 75 31 314
CHEMBL69943 25 61 81 264
CHEMBL285802 0 86 5 340
CHEMBL393365 20 66 67 278
CHEMBL1171630 0 86 5 340
CHEMBL577073 25 61 74 271
CHEMBL220808 9 77 28 317
CHEMBL207880 30 56 70 275
CHEMBL240480 37 49 107 238
CHEMBL157138 0 86 4 341
CHEMBL239847 34 52 94 251
CHEMBL561307 18 68 48 297
CHEMBL33022 3 83 5 340
CHEMBL370191 29 57 59 286
CHEMBL241226 33 53 80 265
CHEMBL424667 35 51 83 262
CHEMBL519240 0 86 0 345
CHEMBL168104 28 58 74 271
CHEMBL377299 40 46 86 259
CHEMBL545209 25 61 63 282
CHEMBL197195 4 82 17 328
CHEMBL126746 20 66 59 286
CHEMBL1081746 26 60 71 274
CHEMBL90125 1 85 6 339
CHEMBL199329 44 42 117 228
CHEMBL262724 19 67 34 311
CHEMBL126342 37 49 100 245
CHEMBL458579 5 81 12 333
CHEMBL129767 20 66 64 281
CHEMBL419505 17 69 31 314
CHEMBL240273 32 54 89 256
CHEMBL569003 14 72 51 294
CHEMBL551959 27 59 63 282
CHEMBL362101 9 77 28 317
CHEMBL551960 36 50 73 272
CHEMBL422788 5 81 18 327
CHEMBL54177 1 85 7 338
CHEMBL54 17 69 34 311
CHEMBL239539 24 62 48 297
CHEMBL154482 2 84 3 342
CHEMBL93186 2 84 5 340
CHEMBL28573 3 83 6 339
CHEMBL78195 36 50 84 261
CHEMBL126948 38 48 88 257
CHEMBL571992 21 65 66 279
CHEMBL71502 6 80 11 334
CHEMBL494511 37 49 112 233
CHEMBL16409 8 78 18 327
CHEMBL495327 39 47 103 242
CHEMBL399833 45 41 109 236
CHEMBL556685 32 54 79 266
CHEMBL155731 11 75 19 326
CHEMBL319597 3 83 7 338
CHEMBL51959 7 79 11 334
CHEMBL80919 35 51 85 260
CHEMBL303796 1 85 3 342
CHEMBL197162 4 82 11 334
CHEMBL48264 1 85 3 342
CHEMBL85606 4 82 16 329
CHEMBL542870 7 79 29 316
CHEMBL541867 4 82 17 328
CHEMBL559459 27 59 69 276
CHEMBL156395 22 64 48 297
CHEMBL476028 1 85 2 343
CHEMBL173438 19 67 57 288
CHEMBL54134 0 86 1 344
CHEMBL484598 10 76 12 333
CHEMBL10085 18 68 41 304
CHEMBL430439 37 49 78 267
CHEMBL13101 0 86 1 344
CHEMBL299903 17 69 39 306
CHEMBL1224699 2 84 4 341
CHEMBL565075 10 76 11 334
CHEMBL391699 42 44 104 241
CHEMBL85972 43 43 94 251
CHEMBL1223749 21 65 50 295
CHEMBL71091 11 75 28 317
CHEMBL240600 28 58 60 285
CHEMBL558058 1 85 10 335
CHEMBL465696 0 86 1 344
CHEMBL28321 5 81 9 336
CHEMBL203302 38 48 95 250
CHEMBL240693 21 65 67 278
CHEMBL108532 14 72 44 301
CHEMBL52588 12 74 14 331
CHEMBL96703 5 81 8 337
CHEMBL425143 14 72 38 307
CHEMBL307800 17 69 34 311
CHEMBL151475 42 44 107 238
CHEMBL68720 13 73 50 295
CHEMBL13647 5 81 21 324
CHEMBL338552 34 52 64 281
CHEMBL325710 18 68 31 314
CHEMBL90882 4 82 11 334
CHEMBL554016 15 71 33 312
CHEMBL477206 7 79 25 320
CHEMBL1079475 22 64 51 294
CHEMBL126780 31 55 67 278
CHEMBL50465 11 75 13 332
CHEMBL152734 6 80 33 312
CHEMBL344677 37 49 79 266
CHEMBL543100 9 77 26 319
CHEMBL568822 13 73 38 307
CHEMBL188584 2 84 3 342
CHEMBL541524 5 81 10 335
CHEMBL194837 12 74 38 307
CHEMBL168357 21 65 33 312
CHEMBL85 27 59 81 264
CHEMBL1112 11 75 46 299
CHEMBL59752 1 85 3 342
CHEMBL482556 8 78 12 333
CHEMBL1079639 10 76 38 307
CHEMBL484358 40 46 102 243
CHEMBL199770 46 40 113 232
CHEMBL274491 7 79 8 337
CHEMBL295712 10 76 44 301
CHEMBL68422 0 86 0 345
CHEMBL836 0 86 3 342
CHEMBL1079640 47 39 105 240
CHEMBL95075 1 85 16 329
CHEMBL489619 2 84 5 340
CHEMBL202858 30 56 86 259
CHEMBL202857 37 49 87 258
CHEMBL93780 1 85 2 343
CHEMBL240589 8 78 17 328
CHEMBL551927 9 77 11 334
CHEMBL164940 33 53 74 271
CHEMBL73589 1 85 2 343
CHEMBL430371 44 42 114 231
CHEMBL201339 40 46 94 251
CHEMBL7806 6 80 26 319
CHEMBL587 2 84 5 340
CHEMBL241225 33 53 80 265
CHEMBL368578 3 83 7 338
CHEMBL120512 5 81 12 333
CHEMBL494509 26 60 69 276
CHEMBL477254 10 76 18 327
CHEMBL240051 32 54 96 249
CHEMBL38428 1 85 4 341
CHEMBL563563 10 76 12 333
CHEMBL484202 34 52 93 252
CHEMBL71145 1 85 5 340
CHEMBL240378 11 75 29 316
CHEMBL12713 26 60 79 266
CHEMBL495572 28 58 42 303
CHEMBL14668 1 85 3 342
CHEMBL573791 31 55 81 264
CHEMBL152304 18 68 38 307
CHEMBL300571 1 85 2 343
CHEMBL127317 35 51 70 275
CHEMBL78406 35 51 90 255
CHEMBL341542 33 53 77 268
CHEMBL341299 38 48 79 266
CHEMBL88289 1 85 4 341
CHEMBL370110 8 78 21 324
CHEMBL306672 8 78 28 317
CHEMBL309727 33 53 86 259
CHEMBL154508 18 68 32 313
CHEMBL553243 18 68 50 295
CHEMBL64249 1 85 4 341
CHEMBL66187 17 69 30 315
CHEMBL175508 3 83 7 338
CHEMBL142535 3 83 7 338
CHEMBL110489 5 81 10 335
CHEMBL272150 4 82 8 337
CHEMBL523719 14 72 24 321
CHEMBL514747 5 81 14 331
CHEMBL464395 43 43 113 232
CHEMBL305743 8 78 19 326
CHEMBL195057 4 82 8 337
CHEMBL301929 12 74 13 332
CHEMBL490038 4 82 4 341
CHEMBL289889 1 85 5 340
CHEMBL201376 10 76 32 313
CHEMBL308524 0 86 4 341
CHEMBL492883 40 46 102 243
CHEMBL549894 13 73 49 296
CHEMBL523328 13 73 21 324
CHEMBL231156 22 64 42 303
CHEMBL367720 7 79 16 329
CHEMBL92924 5 81 7 338
CHEMBL59725 18 68 33 312
CHEMBL8514 1 85 3 342
CHEMBL210567 32 54 59 286
CHEMBL310867 1 85 3 342
CHEMBL561512 9 77 11 334
CHEMBL559873 1 85 5 340
CHEMBL243012 41 45 108 237
CHEMBL152262 16 70 30 315
CHEMBL334191 5 81 16 329
CHEMBL179025 5 81 10 335
CHEMBL175462 3 83 11 334
CHEMBL315560 13 73 35 310
CHEMBL1080046 22 64 61 284
CHEMBL423499 37 49 96 249
CHEMBL1223616 21 65 48 297
CHEMBL52300 12 74 13 332
CHEMBL202175 15 71 24 321
CHEMBL152576 3 83 11 334
CHEMBL126128 30 56 63 282
CHEMBL569322 29 57 78 267
CHEMBL538723 42 44 106 239
CHEMBL544039 16 70 38 307
CHEMBL200028 30 56 59 286
CHEMBL309623 37 49 76 269
CHEMBL198463 23 63 51 294
CHEMBL40903 1 85 1 344
CHEMBL542376 34 52 93 252
CHEMBL136711 34 52 87 258
CHEMBL339960 18 68 34 311
CHEMBL179557 6 80 16 329
CHEMBL325750 2 84 10 335
CHEMBL485128 7 79 11 334
CHEMBL484732 8 78 14 331
CHEMBL199453 36 50 82 263
CHEMBL175734 10 76 17 328
CHEMBL109101 7 79 20 325
CHEMBL163087 3 83 7 338
CHEMBL71 3 83 14 331
CHEMBL726 6 80 14 331
CHEMBL1172214 9 77 29 316
CHEMBL124612 11 75 49 296
CHEMBL279247 3 83 6 339
CHEMBL368961 13 73 29 316
CHEMBL328119 1 85 3 342
CHEMBL556269 24 62 62 283
CHEMBL93432 9 77 13 332
CHEMBL148794 7 79 12 333
CHEMBL426425 7 79 14 331
CHEMBL246439 13 73 21 324
CHEMBL164604 6 80 20 325
CHEMBL1081867 45 41 109 236
CHEMBL126285 24 62 50 295
CHEMBL201743 23 63 64 281
CHEMBL202229 33 53 67 278
CHEMBL152756 15 71 34 311
CHEMBL221640 45 41 108 237
CHEMBL550222 24 62 46 299
CHEMBL193577 17 69 40 305
CHEMBL99355 1 85 2 343
CHEMBL378455 4 82 8 337
CHEMBL179351 6 80 32 313
CHEMBL563860 10 76 12 333
CHEMBL201557 23 63 54 291
CHEMBL58669 37 49 88 257
CHEMBL80845 1 85 10 335
CHEMBL44558 1 85 5 340
CHEMBL127114 26 60 56 289
CHEMBL362665 34 52 57 288
CHEMBL102490 0 86 4 341
CHEMBL340851 39 47 103 242
CHEMBL1079480 25 61 72 273
CHEMBL199663 10 76 20 325
CHEMBL254198 32 54 71 274
CHEMBL118636 17 69 29 316
CHEMBL177455 6 80 11 334
CHEMBL125580 15 71 32 313
CHEMBL314952 6 80 12 333
CHEMBL366904 1 85 10 335
CHEMBL142481 1 85 5 340
CHEMBL219916 26 60 52 293
CHEMBL379602 2 84 8 337
CHEMBL477250 33 53 68 277
CHEMBL1081587 38 48 97 248
CHEMBL202298 34 52 71 274
CHEMBL322638 3 83 7 338
CHEMBL87478 15 71 56 289
CHEMBL103857 0 86 1 344
CHEMBL542639 10 76 49 296
CHEMBL77411 38 48 82 263
CHEMBL156188 1 85 2 343
CHEMBL99198 41 45 91 254
CHEMBL88365 6 80 11 334
CHEMBL244946 33 53 96 249
CHEMBL557829 36 50 75 270
CHEMBL137884 3 83 5 340
CHEMBL207871 26 60 65 280
CHEMBL175838 8 78 19 326
CHEMBL374749 17 69 31 314
CHEMBL542529 28 58 65 280
CHEMBL489839 3 83 5 340
CHEMBL92199 6 80 6 339
actives=480 actives_cnfs=23313 decoys=34021 decoys_cnfs=690885 ratio=0.014108932718 EF_0.0025=21.2703725981 EF_0.01=10.6954703815
