# Supplementary material for: A fast topological analysis algorithm for large-scale similarity evaluations of ligands and binding pockets
Source: J Cheminform. 2015 Aug 20;7:42. doi: 10.1186/s13321-015-0091-5 (PMC4631714; doi:10.1186/s13321-015-0091-5)
Supplement: Additional file 3: — A tar archive containing the details of the enrichment results, including the individual query (uniquely retrieved actives and decoys at the 1% and 0.25% top fractions), averaged enrichment factors for all of the sets, number of unique ligands and decoys and the number of generated conformers. [file 13321_2015_91_MOESM3_ESM.gz › dude_rslts/dyr.log]

query_id pstv_0.25% ngtv_0.25% pstv_1.0% ngtv_1.0%
CHEMBL227063 12 31 17 157
CHEMBL603198 5 38 9 165
CHEMBL7737 3 40 16 158
CHEMBL190340 0 43 6 168
CHEMBL226953 2 41 2 172
CHEMBL36623 24 19 50 124
CHEMBL21031 4 39 5 169
CHEMBL292143 12 31 18 156
CHEMBL180476 0 43 6 168
CHEMBL41056 20 23 50 124
CHEMBL6666 2 41 5 169
CHEMBL346666 4 39 7 167
CHEMBL55656 13 30 20 154
CHEMBL283311 2 41 5 169
CHEMBL78104 4 39 9 165
CHEMBL105526 2 41 5 169
CHEMBL44919 14 29 42 132
CHEMBL9824 4 39 16 158
CHEMBL54659 0 43 4 170
CHEMBL54538 11 32 24 150
CHEMBL145579 14 29 37 137
CHEMBL20466 4 39 5 169
CHEMBL300886 16 27 24 150
CHEMBL178888 3 40 6 168
CHEMBL45572 13 30 42 132
CHEMBL38158 7 36 31 143
CHEMBL44693 20 23 51 123
CHEMBL46294 27 16 48 126
CHEMBL296525 4 39 12 162
CHEMBL276954 2 41 4 170
CHEMBL7375 4 39 15 159
CHEMBL80123 1 42 6 168
CHEMBL267460 18 25 37 137
CHEMBL219544 2 41 8 166
CHEMBL134817 24 19 51 123
CHEMBL31004 3 40 7 167
CHEMBL23374 6 37 7 167
CHEMBL296545 9 34 34 140
CHEMBL34259 21 22 39 135
CHEMBL151958 4 39 8 166
CHEMBL144839 8 35 13 161
CHEMBL333695 2 41 4 170
CHEMBL132142 27 16 49 125
CHEMBL79182 2 41 4 170
CHEMBL551049 23 20 34 140
CHEMBL423200 6 37 10 164
CHEMBL422395 15 28 31 143
CHEMBL147137 6 37 12 162
CHEMBL110251 26 17 56 118
CHEMBL58597 5 38 13 161
CHEMBL297558 12 31 37 137
CHEMBL422316 20 23 44 130
CHEMBL47689 12 31 38 136
CHEMBL485959 4 39 9 165
CHEMBL342086 8 35 17 157
CHEMBL606039 4 39 5 169
CHEMBL147886 5 38 11 163
CHEMBL20368 14 29 31 143
CHEMBL20812 0 43 2 172
CHEMBL149164 8 35 23 151
CHEMBL147469 7 36 7 167
CHEMBL7571 7 36 9 165
CHEMBL35437 0 43 0 174
CHEMBL23584 8 35 16 158
CHEMBL102418 6 37 21 153
CHEMBL119204 0 43 3 171
CHEMBL149101 3 40 5 169
CHEMBL140597 4 39 12 162
CHEMBL57682 6 37 20 154
CHEMBL137981 3 40 10 164
CHEMBL134613 1 42 2 172
CHEMBL493718 10 33 16 158
CHEMBL11191 26 17 51 123
CHEMBL341703 5 38 6 168
CHEMBL596672 20 23 33 141
CHEMBL75944 0 43 3 171
CHEMBL7170 14 29 20 154
CHEMBL104770 7 36 9 165
CHEMBL33389 5 38 26 148
CHEMBL283515 1 42 7 167
CHEMBL344592 2 41 14 160
CHEMBL331292 1 42 3 171
CHEMBL132431 20 23 45 129
CHEMBL522678 10 33 14 160
CHEMBL328827 5 38 8 166
CHEMBL11187 28 15 44 130
CHEMBL1161155 1 42 6 168
CHEMBL421594 2 41 7 167
CHEMBL1093519 0 43 0 174
CHEMBL251427 3 40 9 165
CHEMBL284839 15 28 43 131
CHEMBL299927 5 38 14 160
CHEMBL323960 4 39 9 165
CHEMBL281618 0 43 0 174
CHEMBL6671 14 29 44 130
CHEMBL10804 28 15 44 130
CHEMBL56977 15 28 26 148
CHEMBL120826 17 26 22 152
CHEMBL79464 2 41 8 166
CHEMBL20628 3 40 6 168
CHEMBL355151 3 40 6 168
CHEMBL594320 4 39 11 163
CHEMBL135937 1 42 3 171
CHEMBL290815 18 25 35 139
CHEMBL284360 5 38 29 145
CHEMBL358297 8 35 15 159
CHEMBL145947 23 20 54 120
CHEMBL118909 0 43 3 171
CHEMBL104787 2 41 8 166
CHEMBL7586 3 40 12 162
CHEMBL7492 2 41 10 164
CHEMBL464504 0 43 4 170
CHEMBL10592 24 19 45 129
CHEMBL325333 6 37 10 164
CHEMBL108006 6 37 10 164
CHEMBL92583 4 39 10 164
CHEMBL1093994 0 43 1 173
CHEMBL327066 27 16 44 130
CHEMBL136133 19 24 37 137
CHEMBL82334 0 43 4 170
CHEMBL597961 0 43 0 174
CHEMBL457906 3 40 11 163
CHEMBL82825 4 39 8 166
CHEMBL134110 26 17 48 126
CHEMBL9973 26 17 38 136
CHEMBL1089229 1 42 1 173
CHEMBL162476 11 32 33 141
CHEMBL313680 1 42 2 172
CHEMBL33815 15 28 37 137
CHEMBL306731 1 42 5 169
CHEMBL103971 0 43 5 169
CHEMBL280378 3 40 5 169
CHEMBL121348 16 27 21 153
CHEMBL438664 22 21 37 137
CHEMBL164845 5 38 6 168
CHEMBL359454 2 41 10 164
CHEMBL17232 22 21 40 134
CHEMBL267207 7 36 14 160
CHEMBL21077 3 40 6 168
CHEMBL33697 14 29 48 126
CHEMBL151367 6 37 12 162
CHEMBL150082 4 39 5 169
CHEMBL167304 25 18 43 131
CHEMBL359144 5 38 12 162
CHEMBL87013 0 43 1 173
CHEMBL433045 2 41 4 170
CHEMBL10591 9 34 20 154
CHEMBL317017 12 31 16 158
CHEMBL278515 23 20 41 133
CHEMBL30370 1 42 2 172
CHEMBL251906 3 40 7 167
CHEMBL274031 0 43 1 173
CHEMBL119068 1 42 4 170
CHEMBL313553 0 43 6 168
CHEMBL148591 1 42 5 169
CHEMBL329985 5 38 6 168
CHEMBL430821 1 42 10 164
CHEMBL213969 16 27 48 126
CHEMBL283173 4 39 6 168
CHEMBL443 0 43 0 174
CHEMBL74592 8 35 16 158
CHEMBL113816 4 39 12 162
CHEMBL56129 0 43 1 173
CHEMBL550842 4 39 10 164
CHEMBL226952 4 39 6 168
CHEMBL144563 7 36 9 165
CHEMBL36639 24 19 50 124
CHEMBL33136 3 40 8 166
CHEMBL428862 27 16 48 126
CHEMBL439973 28 15 45 129
CHEMBL59843 27 16 49 125
CHEMBL35020 3 40 5 169
CHEMBL418214 21 22 41 133
CHEMBL353621 5 38 12 162
CHEMBL115428 3 40 8 166
CHEMBL23244 2 41 4 170
CHEMBL77582 2 41 4 170
CHEMBL425048 2 41 3 171
CHEMBL29143 5 38 10 164
CHEMBL151451 4 39 7 167
CHEMBL147504 4 39 10 164
CHEMBL21395 1 42 4 170
CHEMBL354249 20 23 52 122
CHEMBL103558 2 41 3 171
CHEMBL7357 0 43 1 173
CHEMBL91866 22 21 36 138
CHEMBL336487 15 28 33 141
CHEMBL139430 7 36 11 163
CHEMBL297088 11 32 36 138
CHEMBL144200 7 36 13 161
CHEMBL168069 26 17 53 121
CHEMBL114354 12 31 18 156
CHEMBL93974 2 41 6 168
CHEMBL369258 12 31 22 152
CHEMBL34274 3 40 9 165
CHEMBL55764 2 41 3 171
CHEMBL145628 8 35 12 162
CHEMBL252132 18 25 31 143
CHEMBL1093230 0 43 1 173
CHEMBL32635 5 38 13 161
CHEMBL293512 3 40 10 164
CHEMBL388879 21 22 41 133
CHEMBL134561 2 41 8 166
CHEMBL82853 0 43 4 170
CHEMBL56101 5 38 7 167
CHEMBL296190 24 19 50 124
CHEMBL151611 7 36 10 164
CHEMBL1090897 2 41 2 172
CHEMBL264373 8 35 9 165
CHEMBL34641 0 43 4 170
CHEMBL608610 0 43 2 172
CHEMBL150607 15 28 46 128
CHEMBL357629 6 37 14 160
CHEMBL443763 28 15 43 131
CHEMBL1165306 1 42 4 170
CHEMBL109229 25 18 52 122
CHEMBL305177 20 23 50 124
CHEMBL121433 11 32 20 154
CHEMBL371860 24 19 33 141
CHEMBL18155 25 18 48 126
CHEMBL1091244 0 43 0 174
CHEMBL337603 6 37 12 162
CHEMBL33066 3 40 8 166
CHEMBL117602 16 27 34 140
CHEMBL97598 4 39 12 162
CHEMBL20424 2 41 2 172
CHEMBL575217 1 42 3 171
CHEMBL308758 1 42 9 165
CHEMBL595757 5 38 8 166
CHEMBL77758 6 37 11 163
CHEMBL55727 10 33 18 156
actives=231 actives_cnfs=7074 decoys=17169 decoys_cnfs=380750 ratio=0.0134544819151 EF_0.0025=26.4299649977 EF_0.01=9.52734634338
