# Supplementary material for: A fast topological analysis algorithm for large-scale similarity evaluations of ligands and binding pockets
Source: J Cheminform. 2015 Aug 20;7:42. doi: 10.1186/s13321-015-0091-5 (PMC4631714; doi:10.1186/s13321-015-0091-5)
Supplement: Additional file 3: — A tar archive containing the details of the enrichment results, including the individual query (uniquely retrieved actives and decoys at the 1% and 0.25% top fractions), averaged enrichment factors for all of the sets, number of unique ligands and decoys and the number of generated conformers. [file 13321_2015_91_MOESM3_ESM.gz › dude_rslts/egfr.log]

query_id pstv_0.25% ngtv_0.25% pstv_1.0% ngtv_1.0%
CHEMBL144760 10 78 36 319
CHEMBL144842 10 78 31 324
CHEMBL56142 5 83 12 343
CHEMBL438440 4 84 20 335
CHEMBL149512 5 83 10 345
CHEMBL355330 3 85 6 349
CHEMBL126623 13 75 25 330
CHEMBL517127 2 86 27 328
CHEMBL346863 13 75 23 332
CHEMBL178312 10 78 16 339
CHEMBL248114 2 86 4 351
CHEMBL304971 10 78 29 326
CHEMBL391778 11 77 17 338
CHEMBL56393 7 81 12 343
CHEMBL456758 2 86 15 340
CHEMBL179313 15 73 34 321
CHEMBL28148 5 83 8 347
CHEMBL448172 2 86 4 351
CHEMBL489897 18 70 34 321
CHEMBL606964 1 87 8 347
CHEMBL125086 0 88 3 352
CHEMBL105436 4 84 21 334
CHEMBL474524 8 80 18 337
CHEMBL153409 11 77 17 338
CHEMBL1082012 22 66 40 315
CHEMBL233324 11 77 20 335
CHEMBL137364 14 74 28 327
CHEMBL298679 10 78 23 332
CHEMBL245799 2 86 7 348
CHEMBL332906 4 84 9 346
CHEMBL592466 3 85 12 343
CHEMBL255866 2 86 14 341
CHEMBL176199 2 86 11 344
CHEMBL162719 1 87 6 349
CHEMBL175840 11 77 18 337
CHEMBL455434 2 86 13 342
CHEMBL193544 5 83 21 334
CHEMBL53898 6 82 17 338
CHEMBL569880 4 84 17 338
CHEMBL245800 1 87 2 353
CHEMBL312482 9 79 28 327
CHEMBL473553 6 82 12 343
CHEMBL516365 1 87 6 349
CHEMBL247024 3 85 11 344
CHEMBL138125 0 88 8 347
CHEMBL207869 14 74 26 329
CHEMBL216048 5 83 12 343
CHEMBL583218 7 81 12 343
CHEMBL399438 11 77 32 323
CHEMBL306315 12 76 17 338
CHEMBL379001 7 81 19 336
CHEMBL126384 10 78 26 329
CHEMBL565714 7 81 21 334
CHEMBL128987 9 79 22 333
CHEMBL387187 8 80 19 336
CHEMBL428741 6 82 16 339
CHEMBL566350 7 81 14 341
CHEMBL489058 14 74 24 331
CHEMBL566559 6 82 12 343
CHEMBL461811 23 65 39 316
CHEMBL601625 0 88 0 355
CHEMBL246073 8 80 14 341
CHEMBL258694 2 86 14 341
CHEMBL422066 7 81 18 337
CHEMBL207815 3 85 14 341
CHEMBL470011 4 84 14 341
CHEMBL342828 14 74 33 322
CHEMBL39320 4 84 10 345
CHEMBL63356 1 87 5 350
CHEMBL602728 0 88 6 349
CHEMBL250132 6 82 24 331
CHEMBL53299 5 83 15 340
CHEMBL165508 3 85 11 344
CHEMBL455433 18 70 38 317
CHEMBL475767 21 67 38 317
CHEMBL286343 6 82 16 339
CHEMBL204420 5 83 12 343
CHEMBL38199 2 86 4 351
CHEMBL144589 8 80 27 328
CHEMBL248044 2 86 5 350
CHEMBL511623 19 69 33 322
CHEMBL57347 8 80 21 334
CHEMBL90595 7 81 20 335
CHEMBL76444 3 85 9 346
CHEMBL251125 3 85 13 342
CHEMBL24138 4 84 18 337
CHEMBL399373 0 88 1 354
CHEMBL144908 6 82 15 340
CHEMBL95774 10 78 33 322
CHEMBL139307 9 79 25 330
CHEMBL489313 7 81 18 337
CHEMBL455208 2 86 11 344
CHEMBL265629 8 80 17 338
CHEMBL460746 5 83 18 337
CHEMBL126791 9 79 14 341
CHEMBL206783 14 74 29 326
CHEMBL121796 4 84 11 344
CHEMBL258940 11 77 25 330
CHEMBL32844 8 80 19 336
CHEMBL521887 4 84 24 331
CHEMBL182254 0 88 12 343
CHEMBL1081849 23 65 41 314
CHEMBL213560 0 88 5 350
CHEMBL124660 2 86 15 340
CHEMBL263528 1 87 7 348
CHEMBL67057 4 84 13 342
CHEMBL404405 8 80 15 340
CHEMBL36967 8 80 15 340
CHEMBL205045 8 80 18 337
CHEMBL215973 2 86 3 352
CHEMBL40130 2 86 3 352
CHEMBL356324 4 84 11 344
CHEMBL92356 11 77 23 332
CHEMBL268868 5 83 17 338
CHEMBL473320 13 75 29 326
CHEMBL417420 5 83 14 341
CHEMBL197640 7 81 22 333
CHEMBL453398 26 62 38 317
CHEMBL306732 0 88 0 355
CHEMBL610365 2 86 5 350
CHEMBL207674 6 82 9 346
CHEMBL67003 8 80 25 330
CHEMBL281872 7 81 17 338
CHEMBL570709 1 87 11 344
CHEMBL1172843 3 85 11 344
CHEMBL293991 1 87 6 349
CHEMBL304271 3 85 12 343
CHEMBL257814 6 82 18 337
CHEMBL253292 0 88 5 350
CHEMBL246072 7 81 15 340
CHEMBL204085 16 72 33 322
CHEMBL246493 7 81 16 339
CHEMBL395591 8 80 18 337
CHEMBL266995 1 87 8 347
CHEMBL257816 4 84 18 337
CHEMBL293749 6 82 23 332
CHEMBL516022 5 83 11 344
CHEMBL195204 8 80 25 330
CHEMBL53426 1 87 10 345
CHEMBL434828 0 88 0 355
CHEMBL402316 4 84 18 337
CHEMBL498133 5 83 18 337
CHEMBL489307 5 83 22 333
CHEMBL180227 6 82 18 337
CHEMBL245869 7 81 11 344
CHEMBL173498 8 80 12 343
CHEMBL94109 2 86 8 347
CHEMBL436511 8 80 29 326
CHEMBL355294 3 85 12 343
CHEMBL396079 5 83 15 340
CHEMBL584714 8 80 12 343
CHEMBL155100 3 85 9 346
CHEMBL121190 7 81 13 342
CHEMBL294475 2 86 6 349
CHEMBL524457 9 79 18 337
CHEMBL310853 0 88 2 353
CHEMBL461113 0 88 6 349
CHEMBL474147 1 87 5 350
CHEMBL1421 4 84 8 347
CHEMBL249511 2 86 8 347
CHEMBL246284 11 77 18 337
CHEMBL153170 6 82 14 341
CHEMBL552859 0 88 1 354
CHEMBL225929 7 81 15 340
CHEMBL225721 2 86 11 344
CHEMBL496174 9 79 31 324
CHEMBL345294 9 79 14 341
CHEMBL193681 12 76 31 324
CHEMBL257861 7 81 26 329
CHEMBL257860 7 81 20 335
CHEMBL257859 6 82 27 328
CHEMBL281467 6 82 11 344
CHEMBL51028 7 81 22 333
CHEMBL408683 6 82 10 345
CHEMBL205776 4 84 22 333
CHEMBL474343 5 83 11 344
CHEMBL299622 6 82 12 343
CHEMBL382041 2 86 17 338
CHEMBL75177 11 77 16 339
CHEMBL325589 1 87 6 349
CHEMBL205047 4 84 16 339
CHEMBL162981 4 84 17 338
CHEMBL475768 26 62 42 313
CHEMBL94066 5 83 16 339
CHEMBL402011 2 86 7 348
CHEMBL179310 5 83 11 344
CHEMBL176582 3 85 10 345
CHEMBL26641 10 78 13 342
CHEMBL93386 11 77 29 326
CHEMBL510597 11 77 30 325
CHEMBL178265 5 83 16 339
CHEMBL249927 9 79 22 333
CHEMBL217090 5 83 13 342
CHEMBL460722 15 73 33 322
CHEMBL460723 11 77 28 327
CHEMBL178199 10 78 21 334
CHEMBL180022 16 72 27 328
CHEMBL93784 11 77 21 334
CHEMBL193368 14 74 31 324
CHEMBL207130 5 83 14 341
CHEMBL153206 2 86 10 345
CHEMBL271705 8 80 24 331
CHEMBL207037 6 82 11 344
CHEMBL250523 5 83 19 336
CHEMBL429300 3 85 7 348
CHEMBL472746 6 82 14 341
CHEMBL1098120 1 87 11 344
CHEMBL406845 7 81 15 340
CHEMBL462162 4 84 11 344
CHEMBL250524 2 86 4 351
CHEMBL525725 4 84 17 338
CHEMBL402294 13 75 23 332
CHEMBL330323 4 84 11 344
CHEMBL251124 1 87 11 344
CHEMBL360958 8 80 13 342
CHEMBL305246 12 76 29 326
CHEMBL251700 5 83 9 346
CHEMBL283088 9 79 19 336
CHEMBL372246 3 85 16 339
CHEMBL472581 21 67 39 316
CHEMBL515082 22 66 39 316
CHEMBL93051 1 87 9 346
CHEMBL246492 3 85 22 333
CHEMBL272935 5 83 21 334
CHEMBL97162 2 86 14 341
CHEMBL217536 3 85 13 342
CHEMBL542891 3 85 14 341
CHEMBL1171792 0 88 1 354
CHEMBL279334 24 64 42 313
CHEMBL196438 6 82 17 338
CHEMBL1173655 12 76 29 326
CHEMBL328977 14 74 32 323
CHEMBL380972 5 83 14 341
CHEMBL79215 2 86 13 342
CHEMBL270448 6 82 24 331
CHEMBL381604 4 84 12 343
CHEMBL30432 8 80 17 338
CHEMBL278041 3 85 17 338
CHEMBL255438 4 84 15 340
CHEMBL251123 1 87 3 352
CHEMBL94019 7 81 12 343
CHEMBL205284 5 83 12 343
CHEMBL250924 7 81 12 343
CHEMBL220037 1 87 10 345
CHEMBL304442 7 81 20 335
CHEMBL474142 0 88 0 355
CHEMBL165574 16 72 36 319
CHEMBL398961 2 86 8 347
CHEMBL597200 5 83 23 332
CHEMBL451513 22 66 38 317
CHEMBL119977 7 81 13 342
CHEMBL467215 1 87 16 339
CHEMBL179607 3 85 9 346
CHEMBL179123 11 77 19 336
CHEMBL179577 10 78 13 342
CHEMBL593911 7 81 22 333
CHEMBL598007 1 87 4 351
CHEMBL449093 1 87 5 350
CHEMBL122068 3 85 14 341
CHEMBL258270 6 82 17 338
CHEMBL338114 5 83 15 340
CHEMBL118109 2 86 12 343
CHEMBL461967 8 80 15 340
CHEMBL67027 2 86 6 349
CHEMBL461114 0 88 0 355
CHEMBL116547 4 84 11 344
CHEMBL471058 14 74 30 325
CHEMBL291514 4 84 11 344
CHEMBL500217 13 75 37 318
CHEMBL366580 2 86 15 340
CHEMBL212965 10 78 23 332
CHEMBL307209 3 85 8 347
CHEMBL179458 5 83 15 340
CHEMBL607707 4 84 13 342
CHEMBL69629 10 78 34 321
CHEMBL169514 8 80 18 337
CHEMBL521601 5 83 19 336
CHEMBL66031 5 83 14 341
CHEMBL1080812 17 71 36 319
CHEMBL311129 4 84 8 347
CHEMBL256297 7 81 17 338
CHEMBL553137 1 87 7 348
CHEMBL179652 5 83 12 343
CHEMBL204268 5 83 18 337
CHEMBL326318 6 82 13 342
CHEMBL126996 6 82 17 338
CHEMBL203599 6 82 28 327
CHEMBL7866 3 85 6 349
CHEMBL131193 0 88 6 349
CHEMBL247127 7 81 17 338
CHEMBL247710 4 84 19 336
CHEMBL299672 5 83 13 342
CHEMBL489501 5 83 16 339
CHEMBL55729 6 82 14 341
CHEMBL399372 7 81 18 337
CHEMBL166307 6 82 18 337
CHEMBL583403 22 66 42 313
CHEMBL329867 2 86 9 346
CHEMBL248391 7 81 23 332
CHEMBL179633 6 82 23 332
CHEMBL202556 11 77 21 334
CHEMBL1095761 2 86 11 344
CHEMBL319620 2 86 10 345
CHEMBL451347 19 69 38 317
CHEMBL442749 0 88 5 350
CHEMBL162142 2 86 7 348
CHEMBL430571 1 87 4 351
CHEMBL290389 9 79 21 334
CHEMBL419137 10 78 23 332
CHEMBL245798 1 87 6 349
CHEMBL248393 4 84 17 338
CHEMBL490496 16 72 30 325
CHEMBL589588 4 84 35 320
CHEMBL120069 3 85 6 349
CHEMBL248222 3 85 19 336
CHEMBL592211 4 84 10 345
CHEMBL473944 0 88 6 349
CHEMBL472544 2 86 5 350
CHEMBL472545 1 87 9 346
CHEMBL474341 6 82 15 340
CHEMBL574738 1 87 18 337
CHEMBL53203 7 81 19 336
CHEMBL25579 3 85 16 339
CHEMBL219557 2 86 14 341
CHEMBL162223 4 84 10 345
CHEMBL111197 0 88 4 351
CHEMBL524117 2 86 8 347
CHEMBL169970 6 82 21 334
CHEMBL203779 5 83 12 343
CHEMBL53428 4 84 9 346
CHEMBL201307 19 69 43 312
CHEMBL355982 6 82 9 346
CHEMBL415738 2 86 8 347
CHEMBL554 14 74 26 329
CHEMBL444619 4 84 15 340
CHEMBL606403 4 84 15 340
CHEMBL284326 11 77 27 328
CHEMBL52882 3 85 10 345
CHEMBL1173814 0 88 1 354
CHEMBL248392 10 78 23 332
CHEMBL248220 0 88 4 351
CHEMBL179572 1 87 7 348
CHEMBL204467 5 83 15 340
CHEMBL248221 3 85 17 338
CHEMBL401054 1 87 7 348
CHEMBL567331 0 88 5 350
CHEMBL572881 3 85 15 340
CHEMBL205059 5 83 8 347
CHEMBL51485 5 83 21 334
CHEMBL14515 21 67 41 314
CHEMBL503418 22 66 41 314
CHEMBL7827 4 84 14 341
CHEMBL509914 1 87 1 354
CHEMBL24133 6 82 10 345
CHEMBL104244 5 83 24 331
CHEMBL359630 3 85 10 345
CHEMBL578255 15 73 33 322
CHEMBL511637 20 68 33 322
CHEMBL60826 6 82 17 338
CHEMBL25610 9 79 26 329
CHEMBL231875 12 76 15 340
CHEMBL56543 6 82 18 337
CHEMBL433305 10 78 16 339
CHEMBL153419 2 86 5 350
CHEMBL181275 3 85 9 346
CHEMBL473437 19 69 38 317
CHEMBL92006 3 85 18 337
CHEMBL300791 6 82 20 335
CHEMBL203661 12 76 36 319
CHEMBL213874 5 83 17 338
CHEMBL93537 16 72 28 327
CHEMBL504117 24 64 39 316
CHEMBL378370 7 81 19 336
CHEMBL45827 3 85 11 344
CHEMBL126192 2 86 5 350
CHEMBL57758 4 84 15 340
CHEMBL590109 0 88 3 352
CHEMBL80540 14 74 39 316
CHEMBL368702 10 78 18 337
CHEMBL122243 7 81 11 344
CHEMBL168366 9 79 20 335
CHEMBL168533 6 82 13 342
CHEMBL516375 2 86 12 343
CHEMBL470219 3 85 8 347
CHEMBL352583 6 82 16 339
CHEMBL179363 11 77 18 337
CHEMBL65376 3 85 12 343
CHEMBL327023 10 78 23 332
CHEMBL402553 7 81 23 332
CHEMBL28418 2 86 7 348
CHEMBL566337 17 71 34 321
CHEMBL255170 4 84 20 335
CHEMBL119156 9 79 15 340
CHEMBL338049 3 85 5 350
CHEMBL257411 7 81 29 326
CHEMBL127367 9 79 18 337
CHEMBL391738 4 84 19 336
CHEMBL480349 21 67 39 316
CHEMBL94068 4 84 10 345
CHEMBL76589 3 85 17 338
CHEMBL247709 5 83 14 341
CHEMBL424093 1 87 4 351
CHEMBL74722 12 76 16 339
CHEMBL578044 7 81 14 341
CHEMBL40734 3 85 11 344
CHEMBL105053 3 85 7 348
CHEMBL483321 9 79 24 331
CHEMBL152905 0 88 8 347
CHEMBL312753 5 83 14 341
CHEMBL372523 3 85 3 352
CHEMBL592457 9 79 15 340
CHEMBL76751 1 87 5 350
CHEMBL206955 5 83 16 339
CHEMBL172652 5 83 17 338
CHEMBL119982 5 83 10 345
CHEMBL1173718 0 88 1 354
CHEMBL475761 24 64 40 315
CHEMBL372112 2 86 9 346
CHEMBL179164 9 79 16 339
CHEMBL180175 4 84 8 347
CHEMBL508760 25 63 40 315
CHEMBL178096 9 79 20 335
CHEMBL94123 12 76 32 323
CHEMBL22978 3 85 20 335
CHEMBL246687 12 76 15 340
CHEMBL368234 3 85 18 337
CHEMBL1090357 1 87 15 340
CHEMBL248322 2 86 11 344
CHEMBL298637 0 88 10 345
CHEMBL51228 0 88 14 341
CHEMBL121954 3 85 5 350
CHEMBL31656 20 68 31 324
CHEMBL370934 3 85 8 347
CHEMBL194349 4 84 15 340
CHEMBL310740 6 82 12 343
CHEMBL69960 10 78 25 330
CHEMBL1090360 3 85 21 334
CHEMBL593860 19 69 43 312
CHEMBL180018 5 83 12 343
CHEMBL510845 25 63 39 316
CHEMBL394462 3 85 6 349
CHEMBL233325 7 81 15 340
CHEMBL371863 2 86 7 348
CHEMBL247101 2 86 12 343
CHEMBL340862 4 84 14 341
CHEMBL53711 5 83 10 345
CHEMBL399735 2 86 3 352
CHEMBL215152 6 82 25 330
CHEMBL248321 2 86 20 335
CHEMBL446250 2 86 9 346
CHEMBL56731 5 83 16 339
CHEMBL162622 9 79 18 337
CHEMBL431977 5 83 18 337
CHEMBL168915 8 80 16 339
CHEMBL417478 15 73 36 319
CHEMBL599863 0 88 4 351
CHEMBL39355 2 86 3 352
CHEMBL513418 4 84 16 339
CHEMBL485320 4 84 10 345
CHEMBL116595 7 81 18 337
CHEMBL53552 6 82 13 342
CHEMBL516979 6 82 16 339
CHEMBL175933 4 84 10 345
CHEMBL939 7 81 29 326
CHEMBL281543 11 77 36 319
CHEMBL91428 1 87 7 348
CHEMBL153525 6 82 10 345
CHEMBL506414 5 83 22 333
CHEMBL519757 5 83 16 339
CHEMBL135853 10 78 19 336
CHEMBL247916 2 86 8 347
CHEMBL332333 4 84 9 346
CHEMBL169390 3 85 8 347
CHEMBL555797 9 79 15 340
CHEMBL475769 28 60 39 316
CHEMBL245996 2 86 7 348
CHEMBL473427 6 82 22 333
CHEMBL311109 7 81 21 334
CHEMBL248116 0 88 6 349
CHEMBL248115 2 86 24 331
CHEMBL175556 11 77 27 328
CHEMBL294034 11 77 17 338
CHEMBL1077305 5 83 25 330
CHEMBL545541 11 77 17 338
CHEMBL293584 2 86 4 351
CHEMBL426051 11 77 17 338
CHEMBL177053 5 83 11 344
CHEMBL92902 12 76 21 334
CHEMBL81712 10 78 21 334
CHEMBL392664 10 78 17 338
CHEMBL567197 6 82 13 342
CHEMBL205798 4 84 19 336
CHEMBL554983 5 83 7 348
CHEMBL247468 2 86 8 347
CHEMBL243839 2 86 10 345
CHEMBL398154 2 86 6 349
CHEMBL179274 4 84 13 342
CHEMBL420059 2 86 9 346
CHEMBL179074 3 85 8 347
CHEMBL186580 1 87 14 341
CHEMBL250925 2 86 8 347
CHEMBL599047 0 88 2 353
CHEMBL250923 2 86 8 347
CHEMBL255376 6 82 19 336
CHEMBL398960 5 83 14 341
CHEMBL251498 5 83 21 334
CHEMBL101253 1 87 3 352
CHEMBL127223 4 84 9 346
CHEMBL234580 9 79 16 339
CHEMBL308593 7 81 9 346
CHEMBL138940 24 64 41 314
CHEMBL125920 4 84 18 337
CHEMBL514566 9 79 18 337
CHEMBL412367 8 80 26 329
CHEMBL330668 6 82 17 338
CHEMBL122245 3 85 8 347
CHEMBL435902 2 86 8 347
CHEMBL339416 3 85 12 343
CHEMBL135902 6 82 11 344
CHEMBL447331 3 85 8 347
CHEMBL603266 11 77 17 338
CHEMBL63786 2 86 6 349
CHEMBL247914 4 84 6 349
CHEMBL53404 6 82 10 345
CHEMBL213007 5 83 15 340
CHEMBL316127 15 73 28 327
CHEMBL132466 4 84 10 345
CHEMBL118419 3 85 10 345
CHEMBL51741 1 87 11 344
CHEMBL340484 4 84 19 336
CHEMBL171311 0 88 1 354
CHEMBL90541 5 83 13 342
CHEMBL312818 1 87 9 346
CHEMBL436137 0 88 0 355
CHEMBL31276 8 80 25 330
CHEMBL522134 0 88 4 351
CHEMBL337026 2 86 4 351
CHEMBL67535 5 83 22 333
CHEMBL448154 0 88 2 353
CHEMBL470012 16 72 31 324
CHEMBL489111 4 84 16 339
CHEMBL243410 6 82 19 336
actives=542 actives_cnfs=19046 decoys=35019 decoys_cnfs=786628 ratio=0.0154773123162 EF_0.0025=5.29939250018 EF_0.01=3.15645119952
