# Supplementary material for: A fast topological analysis algorithm for large-scale similarity evaluations of ligands and binding pockets
Source: J Cheminform. 2015 Aug 20;7:42. doi: 10.1186/s13321-015-0091-5 (PMC4631714; doi:10.1186/s13321-015-0091-5)
Supplement: Additional file 3: — A tar archive containing the details of the enrichment results, including the individual query (uniquely retrieved actives and decoys at the 1% and 0.25% top fractions), averaged enrichment factors for all of the sets, number of unique ligands and decoys and the number of generated conformers. [file 13321_2015_91_MOESM3_ESM.gz › dude_rslts/esr1.log]

query_id pstv_0.25% ngtv_0.25% pstv_1.0% ngtv_1.0%
CHEMBL193518 0 52 2 208
CHEMBL182342 51 1 113 97
CHEMBL6318 0 52 1 209
CHEMBL1082421 0 52 0 210
CHEMBL176509 51 1 109 101
CHEMBL64692 51 1 110 100
CHEMBL195212 41 11 96 114
CHEMBL297052 49 3 111 99
CHEMBL122208 15 37 42 168
CHEMBL155044 4 48 4 206
CHEMBL1082743 0 52 4 206
CHEMBL61026 6 46 7 203
CHEMBL328475 2 50 3 207
CHEMBL58330 6 46 7 203
CHEMBL214972 11 41 19 191
CHEMBL371072 6 46 19 191
CHEMBL414213 31 21 76 134
CHEMBL393179 2 50 12 198
CHEMBL100617 48 4 113 97
CHEMBL347560 1 51 7 203
CHEMBL144195 3 49 12 198
CHEMBL569766 3 49 10 200
CHEMBL66279 28 24 75 135
CHEMBL181248 31 21 53 157
CHEMBL184958 49 3 118 92
CHEMBL371012 10 42 37 173
CHEMBL81 51 1 111 99
CHEMBL356893 4 48 6 204
CHEMBL80124 10 42 38 172
CHEMBL400480 2 50 9 201
CHEMBL121879 12 40 27 183
CHEMBL388418 18 34 70 140
CHEMBL394357 29 23 76 134
CHEMBL231811 28 24 73 137
CHEMBL181191 6 46 18 192
CHEMBL103 2 50 8 202
CHEMBL178679 1 51 8 202
CHEMBL25228 28 24 68 142
CHEMBL315271 23 29 47 163
CHEMBL220609 1 51 5 205
CHEMBL93826 22 30 47 163
CHEMBL329312 3 49 19 191
CHEMBL125119 22 30 63 147
CHEMBL554789 33 19 95 115
CHEMBL99335 0 52 0 210
CHEMBL19535 1 51 5 205
CHEMBL221626 6 46 7 203
CHEMBL276660 16 36 104 106
CHEMBL200799 3 49 12 198
CHEMBL200021 3 49 12 198
CHEMBL184074 0 52 1 209
CHEMBL28211 16 36 85 125
CHEMBL56390 45 7 101 109
CHEMBL185383 3 49 7 203
CHEMBL202472 6 46 7 203
CHEMBL470993 14 38 24 186
CHEMBL362718 3 49 9 201
CHEMBL11389 0 52 1 209
CHEMBL123025 47 5 94 116
CHEMBL299942 30 22 88 122
CHEMBL381645 50 2 117 93
CHEMBL1086644 40 12 60 150
CHEMBL52598 33 19 77 133
CHEMBL371192 3 49 6 204
CHEMBL215409 0 52 0 210
CHEMBL151318 49 3 109 101
CHEMBL315866 8 44 9 201
CHEMBL603966 38 14 111 99
CHEMBL597498 2 50 15 195
CHEMBL31721 29 23 72 138
CHEMBL68055 48 4 84 126
CHEMBL551 6 46 17 193
CHEMBL417596 30 22 89 121
CHEMBL397344 2 50 9 201
CHEMBL241257 2 50 8 202
CHEMBL238960 4 48 9 201
CHEMBL42018 48 4 108 102
CHEMBL83060 31 21 78 132
CHEMBL328388 48 4 114 96
CHEMBL315761 2 50 24 186
CHEMBL361751 25 27 52 158
CHEMBL360872 49 3 120 90
CHEMBL93391 9 43 19 191
CHEMBL31127 4 48 19 191
CHEMBL89995 8 44 9 201
CHEMBL328675 8 44 8 202
CHEMBL417694 11 41 33 177
CHEMBL380359 10 42 35 175
CHEMBL98892 6 46 11 199
CHEMBL31089 47 5 111 99
CHEMBL184598 36 16 56 154
CHEMBL44426 47 5 113 97
CHEMBL191711 48 4 119 91
CHEMBL92027 6 46 7 203
CHEMBL199140 31 21 74 136
CHEMBL181368 23 29 55 155
CHEMBL189077 6 46 20 190
CHEMBL150735 45 7 109 101
CHEMBL362425 5 47 16 194
CHEMBL226003 0 52 0 210
CHEMBL426322 36 16 55 155
CHEMBL1084922 0 52 4 206
CHEMBL432371 37 15 66 144
CHEMBL1083194 5 47 19 191
CHEMBL209402 9 43 25 185
CHEMBL192539 2 50 3 207
CHEMBL150492 51 1 106 104
CHEMBL469511 47 5 113 97
CHEMBL10560 11 41 24 186
CHEMBL1087557 10 42 20 190
CHEMBL250110 0 52 0 210
CHEMBL424725 1 51 4 206
CHEMBL390021 19 33 36 174
CHEMBL394788 2 50 14 196
CHEMBL399143 3 49 12 198
CHEMBL250519 7 45 14 196
CHEMBL441366 1 51 3 207
CHEMBL400334 2 50 28 182
CHEMBL285483 19 33 33 177
CHEMBL212992 9 43 21 189
CHEMBL282292 31 21 59 151
CHEMBL204315 6 46 6 204
CHEMBL46740 47 5 113 97
CHEMBL378581 6 46 7 203
CHEMBL35073 6 46 21 189
CHEMBL71668 4 48 12 198
CHEMBL328810 47 5 113 97
CHEMBL418327 43 9 96 114
CHEMBL211800 5 47 8 202
CHEMBL209014 12 40 38 172
CHEMBL46408 48 4 89 121
CHEMBL362428 38 14 57 153
CHEMBL204922 1 51 6 204
CHEMBL183782 19 33 41 169
CHEMBL196131 51 1 121 89
CHEMBL434502 4 48 4 206
CHEMBL30996 31 21 110 100
CHEMBL46409 48 4 93 117
CHEMBL346401 4 48 5 205
CHEMBL335465 0 52 0 210
CHEMBL190038 19 33 48 162
CHEMBL377224 2 50 3 207
CHEMBL213838 2 50 4 206
CHEMBL178334 8 44 28 182
CHEMBL432454 46 6 73 137
CHEMBL77620 13 39 32 178
CHEMBL412907 8 44 8 202
CHEMBL73989 13 39 32 178
CHEMBL188051 15 37 33 177
CHEMBL278936 15 37 52 158
CHEMBL209429 8 44 28 182
CHEMBL235828 21 31 64 146
CHEMBL372029 22 30 54 156
CHEMBL1097377 40 12 101 109
CHEMBL210063 13 39 16 194
CHEMBL396947 12 40 30 180
CHEMBL1087546 26 26 46 164
CHEMBL204434 6 46 6 204
CHEMBL36037 4 48 14 196
CHEMBL135739 27 25 78 132
CHEMBL391910 2 50 11 199
CHEMBL490197 6 46 16 194
CHEMBL293599 15 37 46 164
CHEMBL58563 7 45 7 203
CHEMBL57150 31 21 73 137
CHEMBL44812 50 2 107 103
CHEMBL59146 1 51 6 204
CHEMBL361056 35 17 50 160
CHEMBL538148 0 52 0 210
CHEMBL30707 7 45 14 196
CHEMBL273663 30 22 106 104
CHEMBL364492 50 2 121 89
CHEMBL91452 4 48 7 203
CHEMBL195466 49 3 118 92
CHEMBL365779 2 50 4 206
CHEMBL1087545 43 9 68 142
CHEMBL198411 16 36 57 153
CHEMBL1083186 11 41 19 191
CHEMBL1087040 37 15 64 146
CHEMBL264216 49 3 111 99
CHEMBL35151 22 30 78 132
CHEMBL206680 38 14 54 156
CHEMBL211349 3 49 8 202
CHEMBL135 31 21 78 132
CHEMBL318473 0 52 0 210
CHEMBL370282 13 39 19 191
CHEMBL298398 5 47 20 190
CHEMBL124474 24 28 41 169
CHEMBL191646 50 2 115 95
CHEMBL184367 36 16 54 156
CHEMBL381566 14 38 47 163
CHEMBL215428 5 47 17 193
CHEMBL93326 3 49 7 203
CHEMBL480420 6 46 34 176
CHEMBL203061 6 46 7 203
CHEMBL205119 18 34 55 155
CHEMBL187311 10 42 25 185
CHEMBL535158 16 36 32 178
CHEMBL19687 6 46 13 197
CHEMBL214200 0 52 1 209
CHEMBL316132 13 39 38 172
CHEMBL235496 1 51 5 205
CHEMBL206547 3 49 13 197
CHEMBL214692 1 51 3 207
CHEMBL85650 21 31 48 162
CHEMBL209978 11 41 19 191
CHEMBL186598 9 43 34 176
CHEMBL1084265 1 51 2 208
CHEMBL1081361 25 27 65 145
CHEMBL12987 45 7 110 100
CHEMBL481189 4 48 20 190
CHEMBL145576 32 20 76 134
CHEMBL28 5 47 17 193
CHEMBL489585 5 47 15 195
CHEMBL178857 7 45 19 191
CHEMBL44643 4 48 11 199
CHEMBL379543 3 49 8 202
CHEMBL8395 0 52 0 210
CHEMBL1213617 3 49 6 204
CHEMBL380565 28 24 89 121
CHEMBL182237 3 49 4 206
CHEMBL411 32 20 77 133
CHEMBL431611 16 36 44 166
CHEMBL184360 35 17 52 158
CHEMBL1097284 4 48 14 196
CHEMBL51577 19 33 55 155
CHEMBL214291 4 48 9 201
CHEMBL185480 2 50 6 204
CHEMBL198803 50 2 112 98
CHEMBL214091 9 43 20 190
CHEMBL489 0 52 6 204
CHEMBL1098710 8 44 13 197
CHEMBL485712 9 43 33 177
CHEMBL117286 35 17 114 96
CHEMBL65929 1 51 1 209
CHEMBL93586 6 46 14 196
CHEMBL238959 5 47 10 200
CHEMBL394213 3 49 12 198
CHEMBL58449 7 45 8 202
CHEMBL100484 3 49 3 207
CHEMBL183685 48 4 101 109
CHEMBL368688 36 16 60 150
CHEMBL153395 2 50 12 198
CHEMBL153471 4 48 4 206
CHEMBL94280 48 4 113 97
CHEMBL47012 45 7 104 106
CHEMBL278315 4 48 24 186
CHEMBL85881 11 41 33 177
CHEMBL457035 0 52 2 208
CHEMBL380469 9 43 22 188
CHEMBL7855 0 52 0 210
CHEMBL520107 8 44 39 171
CHEMBL80560 8 44 9 201
CHEMBL80976 8 44 9 201
CHEMBL241256 6 46 8 202
CHEMBL241304 6 46 9 201
CHEMBL241303 6 46 10 200
CHEMBL241484 7 45 9 201
CHEMBL58486 8 44 10 200
CHEMBL245378 2 50 9 201
CHEMBL93230 3 49 4 206
CHEMBL390448 2 50 8 202
CHEMBL306878 30 22 74 136
CHEMBL296526 16 36 49 161
CHEMBL393982 6 46 10 200
CHEMBL241485 5 47 10 200
CHEMBL373743 0 52 0 210
CHEMBL369545 39 13 61 149
CHEMBL125362 32 20 61 149
CHEMBL135732 30 22 77 133
CHEMBL539849 51 1 120 90
CHEMBL231812 10 42 21 189
CHEMBL267385 47 5 119 91
CHEMBL182979 16 36 28 182
CHEMBL56306 50 2 106 104
CHEMBL14955 48 4 94 116
CHEMBL184202 40 12 60 150
CHEMBL244207 3 49 8 202
CHEMBL293297 46 6 100 110
CHEMBL219126 7 45 16 194
CHEMBL83451 31 21 76 134
CHEMBL378675 3 49 5 205
CHEMBL211666 4 48 8 202
CHEMBL184974 36 16 51 159
CHEMBL356668 5 47 5 205
CHEMBL94030 27 25 39 171
CHEMBL92900 28 24 63 147
CHEMBL46903 48 4 89 121
CHEMBL93792 3 49 7 203
CHEMBL537254 49 3 79 131
CHEMBL187105 7 45 30 180
CHEMBL234463 17 35 37 173
CHEMBL234462 17 35 40 170
CHEMBL234460 17 35 40 170
CHEMBL382873 6 46 7 203
CHEMBL181862 34 18 55 155
CHEMBL203860 7 45 7 203
CHEMBL101914 1 51 3 207
CHEMBL1086775 38 14 63 147
CHEMBL173397 50 2 121 89
CHEMBL309677 5 47 8 202
CHEMBL93207 20 32 49 161
CHEMBL184371 25 27 44 166
CHEMBL78526 7 45 9 201
CHEMBL312186 4 48 9 201
CHEMBL44940 50 2 123 87
CHEMBL442249 2 50 6 204
CHEMBL85090 15 37 38 172
CHEMBL423035 44 8 95 115
CHEMBL1083178 7 45 12 198
CHEMBL296226 51 1 121 89
CHEMBL59184 8 44 10 200
CHEMBL188516 9 43 25 185
CHEMBL106611 9 43 15 195
CHEMBL366928 43 9 93 117
CHEMBL180873 5 47 17 193
CHEMBL383372 5 47 13 197
CHEMBL191836 14 38 26 184
CHEMBL183162 45 7 103 107
CHEMBL296875 51 1 121 89
CHEMBL210699 4 48 8 202
CHEMBL433769 29 23 42 168
CHEMBL385358 5 47 10 200
CHEMBL395308 28 24 74 136
CHEMBL187314 1 51 6 204
CHEMBL370849 49 3 112 98
CHEMBL94225 17 35 31 179
CHEMBL153706 2 50 3 207
CHEMBL472469 0 52 2 208
CHEMBL511971 43 9 81 129
CHEMBL472468 44 8 79 131
CHEMBL57093 7 45 7 203
CHEMBL329902 2 50 6 204
CHEMBL90008 6 46 8 202
CHEMBL340111 9 43 29 181
CHEMBL135236 32 20 77 133
CHEMBL334096 22 30 63 147
CHEMBL113704 16 36 38 172
CHEMBL540584 38 14 86 124
CHEMBL426073 2 50 8 202
CHEMBL316292 32 20 68 142
CHEMBL389394 2 50 7 203
CHEMBL372808 48 4 113 97
CHEMBL278233 13 39 33 177
CHEMBL379008 11 41 19 191
CHEMBL185083 37 15 58 152
CHEMBL185231 29 23 43 167
CHEMBL150466 1 51 3 207
CHEMBL346455 2 50 9 201
CHEMBL218220 1 51 5 205
CHEMBL1087811 4 48 9 201
CHEMBL38171 48 4 86 124
CHEMBL398552 8 44 21 189
CHEMBL95882 1 51 1 209
CHEMBL222454 4 48 7 203
CHEMBL386502 0 52 6 204
CHEMBL30950 25 27 39 171
CHEMBL155510 1 51 7 203
CHEMBL195311 29 23 74 136
CHEMBL95938 3 49 3 207
CHEMBL83623 15 37 61 149
CHEMBL58688 48 4 109 101
CHEMBL313941 27 25 73 137
CHEMBL240230 6 46 7 203
CHEMBL385680 1 51 6 204
CHEMBL89994 0 52 2 208
CHEMBL93266 6 46 13 197
CHEMBL421368 3 49 7 203
CHEMBL234638 11 41 25 185
CHEMBL434525 5 47 5 205
CHEMBL420244 4 48 6 204
CHEMBL295907 45 7 96 114
CHEMBL44 6 46 16 194
CHEMBL183333 44 8 103 107
CHEMBL428926 5 47 17 193
CHEMBL122237 35 17 74 136
CHEMBL302362 2 50 3 207
CHEMBL315475 28 24 71 139
CHEMBL315474 27 25 47 163
CHEMBL290490 5 47 9 201
CHEMBL121978 7 45 12 198
CHEMBL311640 4 48 9 201
CHEMBL58714 4 48 4 206
actives=383 actives_cnfs=7779 decoys=20662 decoys_cnfs=365126 ratio=0.0185364437131 EF_0.0025=179.076088052 EF_0.01=17.3278963471
