# Supplementary material for: A fast topological analysis algorithm for large-scale similarity evaluations of ligands and binding pockets
Source: J Cheminform. 2015 Aug 20;7:42. doi: 10.1186/s13321-015-0091-5 (PMC4631714; doi:10.1186/s13321-015-0091-5)
Supplement: Additional file 3: — A tar archive containing the details of the enrichment results, including the individual query (uniquely retrieved actives and decoys at the 1% and 0.25% top fractions), averaged enrichment factors for all of the sets, number of unique ligands and decoys and the number of generated conformers. [file 13321_2015_91_MOESM3_ESM.gz › dude_rslts/esr2.log]

query_id pstv_0.25% ngtv_0.25% pstv_1.0% ngtv_1.0%
CHEMBL93230 2 49 2 203
CHEMBL93207 21 30 49 156
CHEMBL220609 1 50 4 201
CHEMBL93266 2 49 11 194
CHEMBL211358 2 49 2 203
CHEMBL421368 3 48 7 198
CHEMBL125119 21 30 63 142
CHEMBL554789 33 18 93 112
CHEMBL371463 1 50 4 201
CHEMBL434525 5 46 6 199
CHEMBL182342 51 0 108 97
CHEMBL431698 34 17 76 129
CHEMBL393278 5 46 13 192
CHEMBL19535 2 49 6 199
CHEMBL64692 49 2 106 99
CHEMBL246341 5 46 13 192
CHEMBL276660 22 29 108 97
CHEMBL426461 24 27 72 133
CHEMBL363902 9 42 18 187
CHEMBL200799 2 49 8 197
CHEMBL200021 1 50 8 197
CHEMBL184074 0 51 1 204
CHEMBL471626 39 12 74 131
CHEMBL363634 15 36 41 164
CHEMBL185383 3 48 8 197
CHEMBL77851 8 43 33 172
CHEMBL213337 11 40 14 191
CHEMBL144195 2 49 10 195
CHEMBL153471 6 45 6 199
CHEMBL192756 3 48 4 201
CHEMBL11389 1 50 1 204
CHEMBL123025 45 6 90 115
CHEMBL356893 5 46 7 198
CHEMBL187978 9 42 24 181
CHEMBL381645 48 3 115 90
CHEMBL1086644 35 16 59 146
CHEMBL192102 31 20 94 111
CHEMBL215409 0 51 1 204
CHEMBL184958 46 5 116 89
CHEMBL551 4 47 20 185
CHEMBL417596 30 21 83 122
CHEMBL371192 3 48 5 200
CHEMBL124482 48 3 100 105
CHEMBL206349 10 41 17 188
CHEMBL182850 5 46 19 186
CHEMBL296526 17 34 54 151
CHEMBL58330 4 47 4 201
CHEMBL315866 8 43 8 197
CHEMBL385514 9 42 29 176
CHEMBL91452 3 48 6 199
CHEMBL214972 10 41 17 188
CHEMBL42018 49 2 101 104
CHEMBL80124 13 38 33 172
CHEMBL222501 0 51 6 199
CHEMBL414213 37 14 76 129
CHEMBL195216 37 14 89 116
CHEMBL369337 1 50 9 196
CHEMBL316132 12 39 39 166
CHEMBL281499 36 15 75 130
CHEMBL425092 7 44 22 183
CHEMBL92027 7 44 8 197
CHEMBL361751 24 27 57 148
CHEMBL93391 6 45 13 192
CHEMBL1086776 37 14 57 148
CHEMBL89995 8 43 8 197
CHEMBL93826 20 31 45 160
CHEMBL299942 29 22 80 125
CHEMBL1083981 0 51 3 202
CHEMBL52598 30 21 73 132
CHEMBL151318 48 3 106 99
CHEMBL380359 10 41 33 172
CHEMBL360872 46 5 115 90
CHEMBL315761 4 47 22 183
CHEMBL192539 4 47 4 201
CHEMBL381697 0 51 1 204
CHEMBL184598 33 18 49 156
CHEMBL378675 4 47 7 198
CHEMBL511269 33 18 64 141
CHEMBL31127 3 48 15 190
CHEMBL470785 3 48 32 173
CHEMBL1087682 3 48 12 193
CHEMBL56865 15 36 41 164
CHEMBL328675 7 44 8 197
CHEMBL185783 8 43 19 186
CHEMBL44426 49 2 107 98
CHEMBL91758 17 34 33 172
CHEMBL189077 11 40 20 185
CHEMBL150735 47 4 105 100
CHEMBL239938 16 35 52 153
CHEMBL278703 16 35 39 166
CHEMBL441366 2 49 4 201
CHEMBL184202 36 15 56 149
CHEMBL51577 17 34 52 153
CHEMBL1087812 6 45 7 198
CHEMBL509051 2 49 18 187
CHEMBL315271 22 29 48 157
CHEMBL1083178 7 44 10 195
CHEMBL101382 42 9 104 101
CHEMBL1084922 0 51 4 201
CHEMBL489 0 51 5 200
CHEMBL71271 0 51 1 204
CHEMBL199140 35 16 75 130
CHEMBL1083194 6 45 18 187
CHEMBL181368 29 22 53 152
CHEMBL71668 1 50 8 197
CHEMBL150492 50 1 104 101
CHEMBL328810 46 5 111 94
CHEMBL249700 0 51 0 205
CHEMBL424725 3 48 4 201
CHEMBL46408 42 9 83 122
CHEMBL153113 8 43 9 196
CHEMBL30707 12 39 24 181
CHEMBL46740 48 3 106 99
CHEMBL46409 45 6 88 117
CHEMBL153303 5 46 12 193
CHEMBL73989 13 38 36 169
CHEMBL188051 16 35 32 173
CHEMBL209429 9 42 27 178
CHEMBL205119 17 34 52 153
CHEMBL418327 43 8 94 111
CHEMBL211800 5 46 8 197
CHEMBL213838 2 49 4 201
CHEMBL134938 21 30 73 132
CHEMBL58563 4 47 4 201
CHEMBL31738 31 20 109 96
CHEMBL278936 12 39 44 161
CHEMBL209014 12 39 35 170
CHEMBL196131 50 1 117 88
CHEMBL68055 49 2 77 128
CHEMBL472469 0 51 2 203
CHEMBL93792 3 48 7 198
CHEMBL206680 38 13 51 154
CHEMBL370282 12 39 16 189
CHEMBL184421 37 14 52 153
CHEMBL434502 5 46 6 199
CHEMBL30996 31 20 109 96
CHEMBL377224 1 50 3 202
CHEMBL396948 9 42 24 181
CHEMBL153765 5 46 18 187
CHEMBL1087041 34 17 55 150
CHEMBL1087547 33 18 59 146
CHEMBL362718 4 47 9 196
CHEMBL361078 2 49 8 197
CHEMBL25228 23 28 58 147
CHEMBL306878 36 15 76 129
CHEMBL432454 42 9 69 136
CHEMBL365779 3 48 5 200
CHEMBL59146 2 49 7 198
CHEMBL194265 9 42 23 182
CHEMBL454173 0 51 0 205
CHEMBL211349 4 47 8 197
CHEMBL361056 32 19 50 155
CHEMBL393035 14 37 37 168
CHEMBL124474 20 31 37 168
CHEMBL235828 14 37 55 150
CHEMBL210063 12 39 18 187
CHEMBL184367 32 19 51 154
CHEMBL362020 9 42 14 191
CHEMBL33808 17 34 27 178
CHEMBL1088483 16 35 33 172
CHEMBL74758 10 41 33 172
CHEMBL241301 2 49 6 199
CHEMBL315474 28 23 45 160
CHEMBL340606 41 10 70 135
CHEMBL193518 0 51 0 205
CHEMBL57150 33 18 72 133
CHEMBL490197 5 46 14 191
CHEMBL44812 47 4 102 103
CHEMBL412907 8 43 8 197
CHEMBL1097377 35 16 94 111
CHEMBL1097284 3 48 9 196
CHEMBL185480 2 49 5 200
CHEMBL368688 34 17 55 150
CHEMBL346401 4 47 8 197
CHEMBL80560 8 43 9 196
CHEMBL198803 51 0 106 99
CHEMBL28 7 44 19 186
CHEMBL273663 31 20 111 94
CHEMBL195466 48 3 116 89
CHEMBL65929 0 51 0 205
CHEMBL93586 6 45 10 195
CHEMBL264216 47 4 109 96
CHEMBL178857 6 45 15 190
CHEMBL316080 45 6 104 101
CHEMBL298398 3 48 15 190
CHEMBL334096 25 26 63 142
CHEMBL209623 4 47 8 197
CHEMBL183685 48 3 95 110
CHEMBL191646 48 3 111 94
CHEMBL93326 2 49 4 201
CHEMBL187313 1 50 5 200
CHEMBL390448 3 48 10 195
CHEMBL535158 14 37 34 171
CHEMBL191711 49 2 115 90
CHEMBL215428 4 47 13 192
CHEMBL153395 5 46 18 187
CHEMBL31128 1 50 5 200
CHEMBL360019 3 48 15 190
CHEMBL214692 1 50 2 203
CHEMBL187311 12 39 25 180
CHEMBL362425 6 45 11 194
CHEMBL19687 6 45 10 195
CHEMBL85650 19 32 49 156
CHEMBL214200 0 51 1 204
CHEMBL235496 1 50 5 200
CHEMBL379821 10 41 20 185
CHEMBL209978 11 40 14 191
CHEMBL1084265 1 50 1 204
CHEMBL196742 10 41 19 186
CHEMBL428926 5 46 19 186
CHEMBL12987 46 5 108 97
CHEMBL267385 44 7 115 90
CHEMBL310972 0 51 0 205
CHEMBL489585 2 49 10 195
CHEMBL44643 4 47 12 193
CHEMBL244207 4 47 10 195
CHEMBL7855 0 51 0 205
CHEMBL1087683 11 40 45 160
CHEMBL431611 15 36 46 159
CHEMBL319765 0 51 0 205
CHEMBL95938 2 49 2 203
CHEMBL8395 0 51 0 205
CHEMBL184974 33 18 49 156
CHEMBL1098710 5 46 9 196
CHEMBL278233 10 41 31 174
CHEMBL184360 33 18 50 155
CHEMBL411 34 17 74 131
CHEMBL372411 0 51 0 205
CHEMBL199599 2 49 3 202
CHEMBL100484 2 49 2 203
CHEMBL423035 44 7 87 118
CHEMBL80976 8 43 10 195
CHEMBL198499 11 40 33 172
CHEMBL241484 0 51 0 205
CHEMBL58486 5 46 5 200
CHEMBL390021 19 32 30 175
CHEMBL94280 48 3 110 95
CHEMBL182979 14 37 25 180
CHEMBL278315 3 48 20 185
CHEMBL200903 2 49 2 203
CHEMBL85881 10 41 31 174
CHEMBL392029 16 35 50 155
CHEMBL432371 37 14 61 144
CHEMBL56306 48 3 99 106
CHEMBL14955 47 4 87 118
CHEMBL380469 10 41 21 184
CHEMBL293599 16 35 47 158
CHEMBL309677 5 46 9 196
CHEMBL78526 7 44 9 196
CHEMBL293297 44 7 98 107
CHEMBL85090 14 37 40 165
CHEMBL56390 44 7 96 109
CHEMBL511812 1 50 12 193
CHEMBL397344 5 46 14 191
CHEMBL211666 4 47 8 197
CHEMBL383372 3 48 13 192
CHEMBL356668 6 45 8 197
CHEMBL46903 46 5 90 115
CHEMBL187105 9 42 27 178
CHEMBL234463 17 34 40 165
CHEMBL234462 16 35 41 164
CHEMBL234460 15 36 40 165
CHEMBL173397 50 1 115 90
CHEMBL312186 6 45 14 191
CHEMBL44940 51 0 116 89
CHEMBL296226 51 0 115 90
CHEMBL153405 5 46 20 185
CHEMBL1082421 0 51 0 205
CHEMBL245378 5 46 13 192
CHEMBL398456 0 51 9 196
CHEMBL191836 10 41 22 183
CHEMBL397343 5 46 10 195
CHEMBL369545 36 15 56 149
CHEMBL296875 51 0 114 91
CHEMBL135732 35 16 75 130
CHEMBL539849 50 1 117 88
CHEMBL180146 33 18 51 154
CHEMBL433769 29 22 39 166
CHEMBL364345 7 44 17 188
CHEMBL152970 3 48 5 200
CHEMBL231810 10 41 25 180
CHEMBL370849 49 2 106 99
CHEMBL203072 4 47 12 193
CHEMBL219126 10 41 19 186
CHEMBL195560 15 36 29 176
CHEMBL92900 27 24 60 145
CHEMBL47012 42 9 102 103
CHEMBL153706 2 49 8 197
CHEMBL394788 6 45 22 183
CHEMBL57093 4 47 4 201
CHEMBL511971 37 14 74 131
CHEMBL537254 49 2 77 128
CHEMBL472468 42 9 74 131
CHEMBL426073 2 49 7 198
CHEMBL192765 10 41 53 152
CHEMBL206648 7 44 14 191
CHEMBL372808 50 1 106 99
CHEMBL122208 12 39 38 167
CHEMBL182237 2 49 3 202
CHEMBL101914 1 50 3 202
CHEMBL90008 6 45 8 197
CHEMBL202996 11 40 28 177
CHEMBL135236 35 16 76 129
CHEMBL379008 10 41 16 189
CHEMBL1086774 40 11 60 145
CHEMBL426322 36 15 51 154
CHEMBL184371 25 26 40 165
CHEMBL185231 28 23 41 164
CHEMBL188516 13 38 27 178
CHEMBL366928 41 10 90 115
CHEMBL210699 5 46 9 196
CHEMBL491499 0 51 3 202
CHEMBL450613 4 47 11 194
CHEMBL94225 16 35 30 175
CHEMBL329902 2 49 5 200
CHEMBL155510 0 51 7 198
CHEMBL540584 38 13 83 122
CHEMBL583543 0 51 1 204
CHEMBL128227 0 51 0 205
CHEMBL152916 6 45 14 191
CHEMBL60538 48 3 108 97
CHEMBL313941 32 19 70 135
CHEMBL89994 0 51 2 203
CHEMBL98892 9 42 14 191
CHEMBL185083 36 15 53 152
CHEMBL420244 2 49 4 201
CHEMBL295907 44 7 96 109
CHEMBL150466 0 51 6 199
CHEMBL208324 12 39 25 180
CHEMBL44 14 37 25 180
CHEMBL183333 43 8 101 104
CHEMBL122237 34 17 70 135
CHEMBL302362 2 49 4 201
CHEMBL315475 30 21 69 136
CHEMBL311640 9 42 15 190
CHEMBL509360 10 41 22 183
CHEMBL291136 11 40 30 175
CHEMBL290490 2 49 6 199
CHEMBL28211 18 33 86 119
CHEMBL58714 2 49 2 203
CHEMBL6318 0 51 1 204
CHEMBL176509 51 0 103 102
CHEMBL195212 40 11 90 115
CHEMBL202007 3 48 10 195
CHEMBL297052 49 2 104 101
CHEMBL155044 6 45 6 199
CHEMBL181248 31 20 53 152
CHEMBL371012 12 39 30 175
CHEMBL81 50 1 103 102
CHEMBL232023 10 41 29 176
CHEMBL394357 37 14 76 129
CHEMBL231811 37 14 78 127
CHEMBL231812 12 39 22 183
CHEMBL346455 3 48 15 190
CHEMBL218220 1 50 3 202
CHEMBL394614 19 32 48 157
CHEMBL203724 10 41 16 189
CHEMBL103 5 46 12 193
CHEMBL465879 0 51 1 204
CHEMBL382734 44 7 98 107
CHEMBL183162 44 7 100 105
CHEMBL121720 37 14 70 135
CHEMBL83623 17 34 65 140
CHEMBL356834 5 46 20 185
CHEMBL200483 2 49 2 203
CHEMBL385680 1 50 6 199
CHEMBL179518 45 6 100 105
actives=367 actives_cnfs=7428 decoys=20181 decoys_cnfs=362428 ratio=0.0181854219315 EF_0.0025=nan EF_0.01=17.2735863824
