# Supplementary material for: A fast topological analysis algorithm for large-scale similarity evaluations of ligands and binding pockets
Source: J Cheminform. 2015 Aug 20;7:42. doi: 10.1186/s13321-015-0091-5 (PMC4631714; doi:10.1186/s13321-015-0091-5)
Supplement: Additional file 3: — A tar archive containing the details of the enrichment results, including the individual query (uniquely retrieved actives and decoys at the 1% and 0.25% top fractions), averaged enrichment factors for all of the sets, number of unique ligands and decoys and the number of generated conformers. [file 13321_2015_91_MOESM3_ESM.gz › dude_rslts/fa10.log]

query_id pstv_0.25% ngtv_0.25% pstv_1.0% ngtv_1.0%
CHEMBL444809 5 46 9 196
CHEMBL1095032 6 45 11 194
CHEMBL515520 4 47 7 198
CHEMBL400504 9 42 26 179
CHEMBL252341 7 44 28 177
CHEMBL182597 7 44 9 196
CHEMBL255053 9 42 30 175
CHEMBL423417 1 50 3 202
CHEMBL470721 13 38 30 175
CHEMBL470720 8 43 22 183
CHEMBL579107 8 43 26 179
CHEMBL211764 1 50 1 204
CHEMBL472609 13 38 30 175
CHEMBL277657 6 45 19 186
CHEMBL428899 9 42 14 191
CHEMBL233963 6 45 19 186
CHEMBL426071 7 44 16 189
CHEMBL152514 7 44 30 175
CHEMBL233964 5 46 26 179
CHEMBL255052 6 45 17 188
CHEMBL294703 0 51 1 204
CHEMBL233755 4 47 18 187
CHEMBL105819 7 44 27 178
CHEMBL400816 4 47 20 185
CHEMBL55035 1 50 5 200
CHEMBL24460 5 46 13 192
CHEMBL463385 7 44 17 188
CHEMBL163543 0 51 3 202
CHEMBL75544 2 49 4 201
CHEMBL402836 9 42 20 185
CHEMBL235367 10 41 18 187
CHEMBL380356 7 44 11 194
CHEMBL259603 2 49 7 198
CHEMBL460681 6 45 26 179
CHEMBL254831 10 41 29 176
CHEMBL235150 6 45 22 183
CHEMBL198735 1 50 7 198
CHEMBL187097 8 43 32 173
CHEMBL158933 5 46 23 182
CHEMBL295010 3 48 9 196
CHEMBL1095187 5 46 7 198
CHEMBL85938 8 43 21 184
CHEMBL175779 8 43 17 188
CHEMBL402064 4 47 9 196
CHEMBL296046 2 49 6 199
CHEMBL366731 4 47 6 199
CHEMBL237705 4 47 14 191
CHEMBL156161 8 43 20 185
CHEMBL558198 11 40 27 178
CHEMBL473969 12 39 36 169
CHEMBL234172 12 39 25 180
CHEMBL74199 2 49 5 200
CHEMBL117672 5 46 19 186
CHEMBL39297 13 38 29 176
CHEMBL299009 1 50 12 193
CHEMBL124834 7 44 21 184
CHEMBL503584 8 43 22 183
CHEMBL524732 4 47 13 192
CHEMBL25073 14 37 36 169
CHEMBL538905 9 42 18 187
CHEMBL123033 5 46 20 185
CHEMBL510030 5 46 17 188
CHEMBL174731 0 51 5 200
CHEMBL401444 9 42 19 186
CHEMBL400226 6 45 13 192
CHEMBL182577 4 47 8 197
CHEMBL237707 6 45 11 194
CHEMBL378093 12 39 30 175
CHEMBL367953 10 41 36 169
CHEMBL403629 3 48 11 194
CHEMBL257966 2 49 17 188
CHEMBL212974 3 48 11 194
CHEMBL181952 5 46 22 183
CHEMBL205383 10 41 25 180
CHEMBL252453 1 50 5 200
CHEMBL271015 5 46 11 194
CHEMBL513954 18 33 44 161
CHEMBL296005 9 42 36 169
CHEMBL366358 5 46 28 177
CHEMBL515066 7 44 19 186
CHEMBL407973 4 47 12 193
CHEMBL24780 8 43 42 163
CHEMBL25068 8 43 46 159
CHEMBL157299 8 43 29 176
CHEMBL233994 5 46 18 187
CHEMBL361607 5 46 22 183
CHEMBL153134 12 39 31 174
CHEMBL453208 1 50 2 203
CHEMBL159816 5 46 21 184
CHEMBL183003 3 48 7 198
CHEMBL252651 9 42 21 184
CHEMBL163213 7 44 27 178
CHEMBL427952 2 49 7 198
CHEMBL368285 16 35 30 175
CHEMBL256573 2 49 9 196
CHEMBL160958 13 38 35 170
CHEMBL399163 4 47 20 185
CHEMBL133326 5 46 11 194
CHEMBL156924 14 37 37 168
CHEMBL1096791 4 47 5 200
CHEMBL364580 6 45 17 188
CHEMBL398380 9 42 20 185
CHEMBL402761 11 40 22 183
CHEMBL470735 7 44 21 184
CHEMBL211410 13 38 26 179
CHEMBL186272 3 48 10 195
CHEMBL124658 1 50 5 200
CHEMBL219006 0 51 3 202
CHEMBL152599 5 46 15 190
CHEMBL365022 6 45 16 189
CHEMBL420546 2 49 7 198
CHEMBL328893 1 50 3 202
CHEMBL434356 8 43 8 197
CHEMBL461454 4 47 12 193
CHEMBL91999 10 41 39 166
CHEMBL593603 12 39 20 185
CHEMBL434521 1 50 11 194
CHEMBL232566 4 47 10 195
CHEMBL323583 0 51 2 203
CHEMBL379036 7 44 10 195
CHEMBL21250 4 47 5 200
CHEMBL185909 7 44 28 177
CHEMBL396122 4 47 18 187
CHEMBL426313 11 40 20 185
CHEMBL44048 2 49 9 196
CHEMBL386203 1 50 2 203
CHEMBL106743 6 45 19 186
CHEMBL194193 1 50 6 199
CHEMBL20496 3 48 7 198
CHEMBL260086 6 45 17 188
CHEMBL263784 5 46 14 191
CHEMBL305809 1 50 12 193
CHEMBL323309 17 34 51 154
CHEMBL395970 3 48 15 190
CHEMBL396087 7 44 21 184
CHEMBL272349 9 42 13 192
CHEMBL394517 3 48 9 196
CHEMBL605310 7 44 8 197
CHEMBL236228 9 42 20 185
CHEMBL270178 0 51 3 202
CHEMBL61951 10 41 27 178
CHEMBL442079 10 41 23 182
CHEMBL235148 4 47 16 189
CHEMBL399332 2 49 7 198
CHEMBL476187 1 50 15 190
CHEMBL154322 5 46 20 185
CHEMBL387481 6 45 17 188
CHEMBL594539 3 48 3 202
CHEMBL399722 10 41 33 172
CHEMBL362229 5 46 10 195
CHEMBL45106 8 43 21 184
CHEMBL176830 2 49 9 196
CHEMBL456676 1 50 12 193
CHEMBL431985 13 38 35 170
CHEMBL191394 3 48 3 202
CHEMBL248724 11 40 18 187
CHEMBL428982 3 48 11 194
CHEMBL238148 5 46 17 188
CHEMBL48813 4 47 22 183
CHEMBL592401 3 48 17 188
CHEMBL360806 5 46 13 192
CHEMBL475682 1 50 10 195
CHEMBL461667 7 44 17 188
CHEMBL25461 9 42 14 191
CHEMBL136100 2 49 14 191
CHEMBL246323 4 47 13 192
CHEMBL459136 3 48 8 197
CHEMBL455932 9 42 29 176
CHEMBL369023 15 36 24 181
CHEMBL362173 3 48 7 198
CHEMBL318566 2 49 11 194
CHEMBL593604 8 43 22 183
CHEMBL592400 3 48 16 189
CHEMBL66583 4 47 22 183
CHEMBL275901 3 48 11 194
CHEMBL373528 3 48 8 197
CHEMBL185707 9 42 27 178
CHEMBL160115 4 47 20 185
CHEMBL485876 3 48 11 194
CHEMBL350499 20 31 49 156
CHEMBL237419 7 44 18 187
CHEMBL316213 8 43 26 179
CHEMBL92530 3 48 6 199
CHEMBL17735 4 47 15 190
CHEMBL465794 14 37 26 179
CHEMBL25034 10 41 19 186
CHEMBL460056 1 50 7 198
CHEMBL198820 1 50 3 202
CHEMBL173994 11 40 28 177
CHEMBL346825 9 42 33 172
CHEMBL404346 5 46 12 193
CHEMBL358180 0 51 0 205
CHEMBL211875 2 49 5 200
CHEMBL25527 12 39 33 172
CHEMBL271687 6 45 15 190
CHEMBL244640 12 39 42 163
CHEMBL162399 7 44 29 176
CHEMBL382559 8 43 16 189
CHEMBL1221673 7 44 21 184
CHEMBL157417 10 41 33 172
CHEMBL179665 4 47 18 187
CHEMBL79529 3 48 7 198
CHEMBL46618 4 47 17 188
CHEMBL442292 4 47 8 197
CHEMBL158219 11 40 20 185
CHEMBL471550 4 47 16 189
CHEMBL197377 2 49 9 196
CHEMBL332157 15 36 43 162
CHEMBL564248 1 50 2 203
CHEMBL263252 3 48 11 194
CHEMBL427421 10 41 29 176
CHEMBL196733 1 50 3 202
CHEMBL99629 12 39 28 177
CHEMBL399593 7 44 17 188
CHEMBL194414 2 49 7 198
CHEMBL237228 9 42 15 190
CHEMBL161309 2 49 22 183
CHEMBL427842 11 40 20 185
CHEMBL426439 15 36 26 179
CHEMBL506772 5 46 18 187
CHEMBL194486 2 49 10 195
CHEMBL309879 1 50 7 198
CHEMBL122023 1 50 3 202
CHEMBL55139 10 41 27 178
CHEMBL73737 8 43 28 177
CHEMBL403106 7 44 15 190
CHEMBL403196 6 45 18 187
CHEMBL253093 9 42 15 190
CHEMBL606699 9 42 15 190
CHEMBL231779 5 46 21 184
CHEMBL567048 14 37 29 176
CHEMBL565588 18 33 30 175
CHEMBL585283 6 45 18 187
CHEMBL176210 3 48 25 180
CHEMBL395372 9 42 24 181
CHEMBL233542 9 42 19 186
CHEMBL72318 7 44 20 185
CHEMBL327213 3 48 27 178
CHEMBL210175 6 45 19 186
CHEMBL211123 3 48 13 192
CHEMBL395373 3 48 16 189
CHEMBL599613 6 45 17 188
CHEMBL44111 2 49 10 195
CHEMBL355376 9 42 22 183
CHEMBL423284 7 44 20 185
CHEMBL212770 6 45 26 179
CHEMBL162710 2 49 7 198
CHEMBL380431 6 45 15 190
CHEMBL171854 6 45 20 185
CHEMBL27228 6 45 17 188
CHEMBL450578 4 47 8 197
CHEMBL233754 10 41 22 183
CHEMBL320269 5 46 15 190
CHEMBL18767 3 48 18 187
CHEMBL260160 6 45 14 191
CHEMBL389960 0 51 6 199
CHEMBL174995 6 45 26 179
CHEMBL367386 6 45 22 183
CHEMBL174735 13 38 34 171
CHEMBL435510 12 39 27 178
CHEMBL221475 7 44 12 193
CHEMBL333270 13 38 30 175
CHEMBL172360 9 42 23 182
CHEMBL163799 9 42 26 179
CHEMBL161881 6 45 13 192
CHEMBL421312 5 46 14 191
CHEMBL76443 1 50 4 201
CHEMBL119966 3 48 7 198
CHEMBL606812 2 49 3 202
CHEMBL183785 9 42 22 183
CHEMBL373593 6 45 14 191
CHEMBL551991 1 50 7 198
CHEMBL73193 9 42 24 181
CHEMBL514798 4 47 8 197
CHEMBL248661 0 51 2 203
CHEMBL260369 5 46 12 193
CHEMBL46969 9 42 27 178
CHEMBL470906 8 43 18 187
CHEMBL351735 0 51 1 204
CHEMBL247756 3 48 16 189
CHEMBL231940 2 49 14 191
CHEMBL45307 6 45 35 170
CHEMBL116341 5 46 21 184
CHEMBL461091 5 46 7 198
CHEMBL591955 3 48 19 186
CHEMBL18225 12 39 32 173
CHEMBL430028 5 46 13 192
CHEMBL461090 5 46 8 197
CHEMBL156505 12 39 28 177
CHEMBL526504 6 45 15 190
CHEMBL524548 6 45 16 189
CHEMBL279091 3 48 9 196
CHEMBL20391 5 46 11 194
CHEMBL251158 12 39 24 181
CHEMBL367451 4 47 10 195
CHEMBL194316 0 51 1 204
CHEMBL150739 3 48 9 196
CHEMBL250560 8 43 25 180
CHEMBL279212 4 47 19 186
CHEMBL257741 6 45 12 193
CHEMBL327331 5 46 23 182
CHEMBL373457 8 43 11 194
CHEMBL172532 13 38 34 171
CHEMBL1221913 3 48 12 193
CHEMBL391640 0 51 2 203
CHEMBL258328 3 48 7 198
CHEMBL336661 10 41 34 171
CHEMBL350629 6 45 16 189
CHEMBL351755 9 42 26 179
CHEMBL473571 12 39 24 181
CHEMBL223787 0 51 1 204
CHEMBL516356 8 43 24 181
CHEMBL174330 7 44 35 170
CHEMBL436684 15 36 45 160
CHEMBL316070 5 46 27 178
CHEMBL456498 7 44 23 182
CHEMBL397310 1 50 5 200
CHEMBL525274 5 46 16 189
CHEMBL593315 4 47 8 197
CHEMBL231393 5 46 8 197
CHEMBL476618 4 47 11 194
CHEMBL515107 1 50 4 201
CHEMBL350666 1 50 3 202
CHEMBL220171 6 45 10 195
CHEMBL177652 5 46 8 197
CHEMBL185232 3 48 15 190
CHEMBL62656 2 49 9 196
CHEMBL386463 3 48 14 191
CHEMBL62279 4 47 22 183
CHEMBL228983 5 46 9 196
CHEMBL599614 3 48 9 196
CHEMBL604887 2 49 3 202
CHEMBL294121 2 49 18 187
CHEMBL552166 5 46 11 194
CHEMBL84638 2 49 7 198
CHEMBL184988 6 45 9 196
CHEMBL233543 4 47 16 189
CHEMBL204260 1 50 3 202
CHEMBL247192 5 46 17 188
CHEMBL17248 4 47 9 196
CHEMBL595710 13 38 26 179
CHEMBL105532 9 42 30 175
CHEMBL125499 1 50 2 203
CHEMBL138709 7 44 28 177
CHEMBL404219 3 48 8 197
CHEMBL21065 2 49 11 194
CHEMBL551393 2 49 7 198
CHEMBL252853 4 47 16 189
CHEMBL153640 8 43 27 178
CHEMBL185118 6 45 8 197
CHEMBL198978 8 43 13 192
CHEMBL292305 2 49 19 186
CHEMBL175130 2 49 20 185
CHEMBL346857 7 44 22 183
CHEMBL604268 10 41 18 187
CHEMBL1086965 3 48 8 197
CHEMBL229036 0 51 4 201
CHEMBL309810 1 50 5 200
CHEMBL432306 8 43 17 188
CHEMBL254141 1 50 4 201
CHEMBL234590 6 45 9 196
CHEMBL21562 7 44 14 191
CHEMBL46708 1 50 10 195
CHEMBL565788 16 35 28 177
CHEMBL67692 5 46 23 182
CHEMBL399418 5 46 21 184
CHEMBL404833 3 48 12 193
CHEMBL596107 8 43 24 181
CHEMBL212202 3 48 17 188
CHEMBL44831 5 46 19 186
CHEMBL577962 2 49 7 198
CHEMBL420688 1 50 7 198
CHEMBL404058 11 40 34 171
CHEMBL177142 9 42 34 171
CHEMBL20299 0 51 4 201
CHEMBL347838 12 39 40 165
CHEMBL351688 8 43 28 177
CHEMBL604500 8 43 23 182
CHEMBL179964 13 38 30 175
CHEMBL98858 7 44 22 183
CHEMBL393815 8 43 22 183
CHEMBL422706 3 48 3 202
CHEMBL475185 5 46 19 186
CHEMBL72621 9 42 34 171
CHEMBL471774 9 42 23 182
CHEMBL471775 14 37 28 177
CHEMBL514501 5 46 18 187
CHEMBL254124 3 48 6 199
CHEMBL395142 2 49 6 199
CHEMBL279287 9 42 22 183
CHEMBL205653 3 48 21 184
CHEMBL439214 2 49 5 200
CHEMBL184868 7 44 16 189
CHEMBL593354 5 46 22 183
CHEMBL396088 4 47 16 189
CHEMBL1162978 5 46 11 194
CHEMBL593461 6 45 13 192
CHEMBL271659 11 40 22 183
CHEMBL163251 10 41 32 173
CHEMBL270592 3 48 14 191
CHEMBL8018 10 41 36 169
CHEMBL175033 8 43 29 176
CHEMBL120438 1 50 6 199
CHEMBL416722 2 49 12 193
CHEMBL402167 1 50 7 198
CHEMBL230134 4 47 13 192
CHEMBL18578 11 40 40 165
CHEMBL233173 1 50 10 195
CHEMBL151144 3 48 5 200
CHEMBL257933 1 50 5 200
CHEMBL540198 9 42 15 190
CHEMBL318405 2 49 20 185
CHEMBL399345 12 39 23 182
CHEMBL368927 7 44 13 192
CHEMBL374068 4 47 15 190
CHEMBL479925 14 37 36 169
CHEMBL384140 7 44 19 186
CHEMBL185301 11 40 29 176
CHEMBL452524 7 44 13 192
CHEMBL185411 4 47 20 185
CHEMBL513062 8 43 24 181
CHEMBL406940 11 40 22 183
CHEMBL505189 5 46 15 190
CHEMBL438647 7 44 14 191
CHEMBL295454 2 49 8 197
CHEMBL186076 5 46 10 195
CHEMBL222074 5 46 28 177
CHEMBL281141 5 46 8 197
CHEMBL384129 0 51 10 195
CHEMBL507020 6 45 23 182
CHEMBL507279 12 39 33 172
CHEMBL423959 12 39 34 171
CHEMBL331807 3 48 13 192
CHEMBL308400 4 47 21 184
CHEMBL221906 8 43 34 171
CHEMBL235265 6 45 17 188
CHEMBL140290 13 38 45 160
CHEMBL254123 3 48 6 199
CHEMBL341979 5 46 22 183
CHEMBL366135 3 48 10 195
CHEMBL223457 4 47 5 200
CHEMBL160515 8 43 23 182
CHEMBL445385 5 46 18 187
CHEMBL81521 11 40 29 176
CHEMBL380618 7 44 13 192
CHEMBL402359 4 47 10 195
CHEMBL380617 8 43 11 194
CHEMBL253942 4 47 10 195
CHEMBL204416 8 43 9 196
CHEMBL252454 10 41 23 182
CHEMBL110903 8 43 20 185
CHEMBL404218 3 48 18 187
CHEMBL402031 6 45 14 191
CHEMBL173650 4 47 8 197
CHEMBL595049 4 47 10 195
CHEMBL20660 5 46 17 188
CHEMBL360197 8 43 33 172
CHEMBL173832 3 48 7 198
CHEMBL87947 6 45 19 186
CHEMBL163174 11 40 30 175
CHEMBL20918 3 48 10 195
CHEMBL162443 5 46 12 193
CHEMBL43699 6 45 28 177
CHEMBL209483 7 44 19 186
CHEMBL403111 11 40 19 186
CHEMBL93210 13 38 41 164
CHEMBL345492 2 49 6 199
CHEMBL402166 11 40 24 181
CHEMBL212279 1 50 6 199
CHEMBL383361 1 50 2 203
CHEMBL76408 1 50 3 202
CHEMBL235907 6 45 22 183
CHEMBL1087230 2 49 5 200
CHEMBL473772 8 43 17 188
CHEMBL358918 1 50 1 204
CHEMBL514312 7 44 31 174
CHEMBL595707 7 44 16 189
CHEMBL252650 10 41 24 181
CHEMBL473771 11 40 31 174
CHEMBL218609 7 44 16 189
CHEMBL473161 14 37 29 176
CHEMBL514616 14 37 35 170
CHEMBL122102 0 51 1 204
CHEMBL183002 5 46 15 190
CHEMBL253503 3 48 13 192
CHEMBL347606 14 37 36 169
CHEMBL212371 0 51 8 197
CHEMBL212422 6 45 10 195
CHEMBL254337 6 45 14 191
CHEMBL398795 2 49 12 193
CHEMBL398998 3 48 13 192
CHEMBL305828 2 49 6 199
CHEMBL595663 13 38 31 174
CHEMBL122902 5 46 15 190
CHEMBL235694 3 48 20 185
CHEMBL270862 6 45 16 189
CHEMBL235906 1 50 5 200
CHEMBL397049 0 51 3 202
CHEMBL257862 5 46 21 184
CHEMBL384682 5 46 11 194
CHEMBL400227 3 48 6 199
CHEMBL362362 14 37 27 178
CHEMBL332388 2 49 6 199
CHEMBL332322 1 50 7 198
CHEMBL152281 9 42 34 171
CHEMBL85282 4 47 14 191
CHEMBL395371 17 34 41 164
CHEMBL426416 3 48 11 194
CHEMBL318112 15 36 47 158
CHEMBL218428 5 46 9 196
CHEMBL271904 2 49 6 199
CHEMBL218131 4 47 17 188
CHEMBL332189 4 47 12 193
CHEMBL369251 10 41 36 169
CHEMBL42825 6 45 18 187
CHEMBL43166 6 45 24 181
CHEMBL346834 8 43 25 180
CHEMBL397124 11 40 24 181
CHEMBL85238 8 43 22 183
CHEMBL246738 5 46 12 193
CHEMBL275428 8 43 20 185
CHEMBL246946 1 50 7 198
CHEMBL343495 6 45 30 175
CHEMBL438066 3 48 12 193
CHEMBL605507 5 46 9 196
CHEMBL359695 9 42 21 184
CHEMBL550586 1 50 6 199
CHEMBL400017 11 40 23 182
CHEMBL236643 10 41 17 188
CHEMBL526193 5 46 17 188
CHEMBL44113 16 35 40 165
CHEMBL236227 8 43 25 180
CHEMBL257863 8 43 17 188
CHEMBL277679 3 48 10 195
CHEMBL63041 10 41 24 181
CHEMBL213352 1 50 3 202
CHEMBL213636 0 51 7 198
actives=537 actives_cnfs=16757 decoys=20061 decoys_cnfs=486474 ratio=0.027 EF_0.0025=5.27338278831 EF_0.01=3.55209495257
