# Supplementary material for: A fast topological analysis algorithm for large-scale similarity evaluations of ligands and binding pockets
Source: J Cheminform. 2015 Aug 20;7:42. doi: 10.1186/s13321-015-0091-5 (PMC4631714; doi:10.1186/s13321-015-0091-5)
Supplement: Additional file 3: — A tar archive containing the details of the enrichment results, including the individual query (uniquely retrieved actives and decoys at the 1% and 0.25% top fractions), averaged enrichment factors for all of the sets, number of unique ligands and decoys and the number of generated conformers. [file 13321_2015_91_MOESM3_ESM.gz › dude_rslts/fa7.log]

query_id pstv_0.25% ngtv_0.25% pstv_1.0% ngtv_1.0%
CHEMBL178616 8 7 12 51
CHEMBL506240 3 12 11 52
CHEMBL194689 4 11 7 56
CHEMBL339880 6 9 11 52
CHEMBL209946 7 8 18 45
CHEMBL332753 3 12 11 52
CHEMBL198844 4 11 10 53
CHEMBL204723 7 8 14 49
CHEMBL372847 4 11 6 57
CHEMBL430990 7 8 13 50
CHEMBL35754 0 15 14 49
CHEMBL382572 3 12 3 60
CHEMBL197032 0 15 4 59
CHEMBL205123 3 12 3 60
CHEMBL377280 3 12 4 59
CHEMBL208951 6 9 13 50
CHEMBL378108 5 10 18 45
CHEMBL193985 1 14 1 62
CHEMBL193745 3 12 7 56
CHEMBL142205 8 7 17 46
CHEMBL380813 0 15 5 58
CHEMBL341487 6 9 14 49
CHEMBL371815 5 10 7 56
CHEMBL204654 1 14 5 58
CHEMBL199268 3 12 12 51
CHEMBL197563 2 13 8 55
CHEMBL206232 9 6 15 48
CHEMBL215436 4 11 13 50
CHEMBL378366 7 8 13 50
CHEMBL199277 3 12 6 57
CHEMBL523575 2 13 14 49
CHEMBL526453 6 9 16 47
CHEMBL122151 1 14 1 62
CHEMBL122854 6 9 12 51
CHEMBL209022 0 15 2 61
CHEMBL435972 3 12 6 57
CHEMBL386638 6 9 13 50
CHEMBL208670 6 9 10 53
CHEMBL290334 2 13 7 56
CHEMBL207393 5 10 11 52
CHEMBL195314 0 15 6 57
CHEMBL382879 4 11 7 56
CHEMBL265315 2 13 7 56
CHEMBL282830 1 14 1 62
CHEMBL379809 7 8 12 51
CHEMBL196182 3 12 12 51
CHEMBL179983 5 10 9 54
CHEMBL199271 0 15 7 56
CHEMBL338641 6 9 10 53
CHEMBL203668 4 11 8 55
CHEMBL177450 1 14 5 58
CHEMBL377368 6 9 8 55
CHEMBL130346 6 9 11 52
CHEMBL498660 4 11 14 49
CHEMBL383717 5 10 7 56
CHEMBL195238 2 13 4 59
CHEMBL195032 4 11 7 56
CHEMBL330943 6 9 12 51
CHEMBL204228 5 10 13 50
CHEMBL377956 2 13 7 56
CHEMBL208702 1 14 3 60
CHEMBL33705 5 10 10 53
CHEMBL202433 0 15 0 63
CHEMBL429152 2 13 12 51
CHEMBL199236 3 12 6 57
CHEMBL204858 4 11 7 56
CHEMBL380534 3 12 5 58
CHEMBL204653 4 11 6 57
CHEMBL180857 2 13 13 50
CHEMBL204602 4 11 7 56
CHEMBL126012 2 13 3 60
CHEMBL206310 6 9 12 51
CHEMBL208701 7 8 8 55
CHEMBL133623 5 10 16 47
CHEMBL199235 2 13 6 57
CHEMBL383382 9 6 16 47
CHEMBL376806 1 14 5 58
CHEMBL214352 3 12 9 54
CHEMBL122599 4 11 9 54
CHEMBL35586 2 13 3 60
CHEMBL199211 6 9 14 49
CHEMBL382064 4 11 9 54
CHEMBL27852 0 15 1 62
CHEMBL284436 0 15 4 59
CHEMBL390662 0 15 0 63
CHEMBL382278 1 14 6 57
CHEMBL125781 7 8 16 47
CHEMBL140009 6 9 15 48
CHEMBL122916 4 11 15 48
CHEMBL137487 8 7 16 47
CHEMBL339200 6 9 10 53
CHEMBL73737 3 12 9 54
CHEMBL210633 5 10 6 57
CHEMBL198631 5 10 13 50
CHEMBL122548 5 10 11 52
CHEMBL201853 3 12 4 59
CHEMBL202010 0 15 1 62
CHEMBL206387 7 8 10 53
CHEMBL192738 9 6 16 47
CHEMBL132151 4 11 11 52
CHEMBL542434 2 13 9 54
CHEMBL332983 3 12 15 48
CHEMBL224485 3 12 4 59
CHEMBL421426 3 12 6 57
CHEMBL386870 5 10 11 52
CHEMBL360313 2 13 8 55
CHEMBL76325 6 9 7 56
CHEMBL373187 1 14 1 62
CHEMBL123336 5 10 16 47
CHEMBL198637 0 15 2 61
CHEMBL441030 2 13 4 59
CHEMBL73178 6 9 11 52
CHEMBL542435 1 14 9 54
CHEMBL46148 0 15 1 62
actives=114 actives_cnfs=4826 decoys=6244 decoys_cnfs=146581 ratio=0.0182575272261 EF_0.0025=21.9013643072 EF_0.01=9.33081285227
