# Supplementary material for: A fast topological analysis algorithm for large-scale similarity evaluations of ligands and binding pockets
Source: J Cheminform. 2015 Aug 20;7:42. doi: 10.1186/s13321-015-0091-5 (PMC4631714; doi:10.1186/s13321-015-0091-5)
Supplement: Additional file 3: — A tar archive containing the details of the enrichment results, including the individual query (uniquely retrieved actives and decoys at the 1% and 0.25% top fractions), averaged enrichment factors for all of the sets, number of unique ligands and decoys and the number of generated conformers. [file 13321_2015_91_MOESM3_ESM.gz › dude_rslts/fabp4.log]

query_id pstv_0.25% ngtv_0.25% pstv_1.0% ngtv_1.0%
CHEMBL515905 3 3 6 21
CHEMBL1077990 0 6 0 27
CHEMBL474744 6 0 10 17
CHEMBL184136 0 6 0 27
CHEMBL394440 0 6 2 25
CHEMBL378857 1 5 2 25
CHEMBL247920 6 0 9 18
CHEMBL394966 0 6 3 24
CHEMBL247529 2 4 6 21
CHEMBL516023 2 4 7 20
CHEMBL8659 1 5 1 26
CHEMBL248145 2 4 5 22
CHEMBL475549 5 1 11 16
CHEMBL518180 6 0 11 16
CHEMBL460749 6 0 11 16
CHEMBL82293 1 5 2 25
CHEMBL518181 4 2 7 20
CHEMBL248120 3 3 6 21
CHEMBL460750 5 1 8 19
CHEMBL514969 4 2 4 23
CHEMBL459902 4 2 5 22
CHEMBL245284 6 0 9 18
CHEMBL378181 0 6 3 24
CHEMBL397385 0 6 2 25
CHEMBL459901 2 4 2 25
CHEMBL245282 6 0 10 17
CHEMBL396698 6 0 9 18
CHEMBL452596 4 2 5 22
CHEMBL267484 0 6 2 25
CHEMBL516469 3 3 5 22
CHEMBL501361 3 3 6 21
CHEMBL245653 6 0 10 17
CHEMBL116533 0 6 1 26
CHEMBL126078 3 3 6 21
CHEMBL246902 1 5 7 20
CHEMBL245857 6 0 10 17
CHEMBL474944 6 0 9 18
CHEMBL212860 2 4 8 19
CHEMBL247298 0 6 2 25
CHEMBL184795 0 6 1 26
CHEMBL474942 6 0 9 18
CHEMBL185595 1 5 2 25
CHEMBL474743 6 0 11 16
CHEMBL285527 0 6 0 27
CHEMBL248144 2 4 5 22
CHEMBL437489 1 5 1 26
CHEMBL514666 4 2 8 19
actives=47 actives_cnfs=529 decoys=2748 decoys_cnfs=40659 ratio=0.0171033478894 EF_0.0025=nan EF_0.01=11.3317031778
