# Supplementary material for: A fast topological analysis algorithm for large-scale similarity evaluations of ligands and binding pockets
Source: J Cheminform. 2015 Aug 20;7:42. doi: 10.1186/s13321-015-0091-5 (PMC4631714; doi:10.1186/s13321-015-0091-5)
Supplement: Additional file 3: — A tar archive containing the details of the enrichment results, including the individual query (uniquely retrieved actives and decoys at the 1% and 0.25% top fractions), averaged enrichment factors for all of the sets, number of unique ligands and decoys and the number of generated conformers. [file 13321_2015_91_MOESM3_ESM.gz › dude_rslts/fak1.log]

query_id pstv_0.25% ngtv_0.25% pstv_1.0% ngtv_1.0%
CHEMBL1084546 3 10 9 45
CHEMBL382809 4 9 4 50
CHEMBL207131 2 11 5 49
CHEMBL475817 0 13 0 54
CHEMBL208370 7 6 14 40
CHEMBL208468 5 8 9 45
CHEMBL471357 7 6 9 45
CHEMBL471526 1 12 4 50
CHEMBL425418 10 3 18 36
CHEMBL380424 4 9 4 50
CHEMBL207721 4 9 7 47
CHEMBL459729 0 13 2 52
CHEMBL514554 2 11 4 50
CHEMBL208419 5 8 9 45
CHEMBL378811 4 9 8 46
CHEMBL439154 5 8 9 45
CHEMBL208368 3 10 5 49
CHEMBL208384 6 7 15 39
CHEMBL207147 2 11 5 49
CHEMBL470314 0 13 0 54
CHEMBL207820 7 6 11 43
CHEMBL482968 0 13 0 54
CHEMBL488089 7 6 11 43
CHEMBL162 0 13 0 54
CHEMBL383006 5 8 5 49
CHEMBL379837 2 11 6 48
CHEMBL511152 1 12 2 52
CHEMBL487246 2 11 5 49
CHEMBL207444 1 12 8 46
CHEMBL488446 3 10 11 43
CHEMBL208939 5 8 15 39
CHEMBL205942 4 9 4 50
CHEMBL207126 4 9 5 49
CHEMBL383241 2 11 5 49
CHEMBL452341 3 10 7 47
CHEMBL382608 0 13 4 50
CHEMBL472211 4 9 6 48
CHEMBL207614 3 10 5 49
CHEMBL382354 4 9 8 46
CHEMBL205588 5 8 10 44
CHEMBL379279 2 11 7 47
CHEMBL460746 1 12 2 52
CHEMBL377957 1 12 1 53
CHEMBL208734 5 8 14 40
CHEMBL471520 2 11 5 49
CHEMBL470317 4 9 7 47
CHEMBL518905 1 12 3 51
CHEMBL207935 3 10 3 51
CHEMBL206853 0 13 2 52
CHEMBL529889 1 12 4 50
CHEMBL206876 3 10 11 43
CHEMBL382192 3 10 5 49
CHEMBL207834 2 11 5 49
CHEMBL206797 4 9 4 50
CHEMBL206524 4 9 6 48
CHEMBL204686 0 13 3 51
CHEMBL204933 0 13 6 48
CHEMBL470316 1 12 2 52
CHEMBL377708 0 13 1 53
CHEMBL206255 4 9 6 48
CHEMBL207499 2 11 6 48
CHEMBL207259 4 9 9 45
CHEMBL207232 2 11 6 48
CHEMBL535 0 13 0 54
CHEMBL207015 4 9 8 46
CHEMBL207605 1 12 2 52
CHEMBL488247 1 12 6 48
CHEMBL401930 0 13 0 54
CHEMBL513744 2 11 4 50
CHEMBL564417 3 10 6 48
CHEMBL201511 1 12 4 50
CHEMBL208042 1 12 1 53
CHEMBL472212 7 6 9 45
CHEMBL380515 9 4 11 43
CHEMBL380683 4 9 13 41
CHEMBL206731 3 10 8 46
CHEMBL383300 1 12 4 50
CHEMBL380226 6 7 13 41
CHEMBL206927 5 8 14 40
CHEMBL379655 4 9 6 48
CHEMBL455680 1 12 1 53
CHEMBL207491 8 5 15 39
CHEMBL207084 0 13 6 48
CHEMBL209044 3 10 6 48
CHEMBL487229 6 7 11 43
CHEMBL426311 9 4 13 41
CHEMBL379118 0 13 1 53
CHEMBL382637 4 9 4 50
CHEMBL514409 0 13 0 54
CHEMBL380312 5 8 16 38
CHEMBL206322 0 13 2 52
CHEMBL487227 3 10 8 46
CHEMBL378661 5 8 10 44
CHEMBL383672 3 10 7 47
CHEMBL205316 6 7 12 42
CHEMBL207961 2 11 5 49
CHEMBL207737 0 13 2 52
CHEMBL562724 5 8 8 46
CHEMBL205098 2 11 5 49
CHEMBL520059 2 11 6 48
actives=100 actives_cnfs=3132 decoys=5350 decoys_cnfs=150268 ratio=0.019 EF_0.0025=21.8920571789 EF_0.01=7.59880136909
