# Supplementary material for: A fast topological analysis algorithm for large-scale similarity evaluations of ligands and binding pockets
Source: J Cheminform. 2015 Aug 20;7:42. doi: 10.1186/s13321-015-0091-5 (PMC4631714; doi:10.1186/s13321-015-0091-5)
Supplement: Additional file 3: — A tar archive containing the details of the enrichment results, including the individual query (uniquely retrieved actives and decoys at the 1% and 0.25% top fractions), averaged enrichment factors for all of the sets, number of unique ligands and decoys and the number of generated conformers. [file 13321_2015_91_MOESM3_ESM.gz › dude_rslts/fkb1a.log]

query_id pstv_0.25% ngtv_0.25% pstv_1.0% ngtv_1.0%
CHEMBL119228 13 1 25 34
CHEMBL414675 3 11 6 53
CHEMBL56278 0 14 5 54
CHEMBL33094 3 11 8 51
CHEMBL300752 14 0 34 25
CHEMBL300040 14 0 30 29
CHEMBL203094 2 12 6 53
CHEMBL285079 4 10 8 51
CHEMBL126300 9 5 20 39
CHEMBL34739 5 9 6 53
CHEMBL324792 2 12 9 50
CHEMBL346171 13 1 28 31
CHEMBL343212 4 10 9 50
CHEMBL30694 4 10 11 48
CHEMBL419598 14 0 32 27
CHEMBL150062 1 13 2 57
CHEMBL149314 8 6 18 41
CHEMBL357091 14 0 31 28
CHEMBL6714 5 9 8 51
CHEMBL201714 2 12 8 51
CHEMBL286152 10 4 26 33
CHEMBL148517 5 9 10 49
CHEMBL334179 12 2 25 34
CHEMBL372099 1 13 1 58
CHEMBL120518 13 1 27 32
CHEMBL120303 3 11 8 51
CHEMBL149669 2 12 9 50
CHEMBL285557 10 4 21 38
CHEMBL202123 2 12 3 56
CHEMBL146204 12 2 28 31
CHEMBL417908 12 2 33 26
CHEMBL287350 3 11 6 53
CHEMBL50795 13 1 26 33
CHEMBL200999 1 13 3 56
CHEMBL107698 14 0 30 29
CHEMBL51710 4 10 9 50
CHEMBL381509 5 9 7 52
CHEMBL148446 0 14 2 57
CHEMBL381637 1 13 2 57
CHEMBL201359 2 12 7 52
CHEMBL33860 6 8 12 47
CHEMBL33299 12 2 31 28
CHEMBL417192 13 1 32 27
CHEMBL342735 3 11 3 56
CHEMBL436478 1 13 5 54
CHEMBL201214 1 13 4 55
CHEMBL119571 1 13 4 55
CHEMBL202655 4 10 8 51
CHEMBL372288 4 10 10 49
CHEMBL126031 8 6 22 37
CHEMBL341856 1 13 7 52
CHEMBL127050 14 0 27 32
CHEMBL151327 8 6 19 40
CHEMBL127368 0 14 3 56
CHEMBL338272 14 0 32 27
CHEMBL119580 14 0 35 24
CHEMBL340105 0 14 4 55
CHEMBL357727 0 14 1 58
CHEMBL406996 2 12 3 56
CHEMBL14903 2 12 3 56
CHEMBL148621 3 11 8 51
CHEMBL326317 4 10 5 54
CHEMBL202171 0 14 0 59
CHEMBL295091 0 14 0 59
CHEMBL150100 0 14 6 53
CHEMBL146527 14 0 28 31
CHEMBL298173 13 1 32 27
CHEMBL356461 0 14 0 59
CHEMBL435686 2 12 5 54
CHEMBL381691 1 13 3 56
CHEMBL146203 4 10 9 50
CHEMBL118978 14 0 30 29
CHEMBL370367 3 11 5 54
CHEMBL118884 14 0 28 31
CHEMBL118937 5 9 13 46
CHEMBL146919 5 9 5 54
CHEMBL149373 7 7 13 46
CHEMBL286230 9 5 10 49
CHEMBL432085 5 9 10 49
CHEMBL372289 3 11 5 54
CHEMBL149707 14 0 27 32
CHEMBL126088 12 2 27 32
CHEMBL120630 11 3 21 38
CHEMBL417492 12 2 27 32
CHEMBL52541 4 10 9 50
CHEMBL201785 1 13 4 55
CHEMBL150229 5 9 8 51
CHEMBL148494 14 0 32 27
CHEMBL284069 6 8 12 47
CHEMBL119280 14 0 33 26
CHEMBL120311 14 0 34 25
CHEMBL148435 13 1 32 27
CHEMBL151517 6 8 12 47
CHEMBL433871 13 1 28 31
CHEMBL202000 6 8 9 50
CHEMBL423033 5 9 11 48
CHEMBL370582 0 14 3 56
CHEMBL440799 7 7 11 48
CHEMBL326794 14 0 33 26
CHEMBL202048 1 13 3 56
CHEMBL118858 2 12 8 51
CHEMBL108247 4 10 8 51
CHEMBL30416 1 13 2 57
CHEMBL119155 0 14 1 58
CHEMBL149011 13 1 35 24
CHEMBL146804 12 2 26 33
CHEMBL148982 0 14 0 59
CHEMBL150120 0 14 1 58
CHEMBL34109 4 10 10 49
CHEMBL147712 0 14 1 58
CHEMBL371424 7 7 12 47
actives=111 actives_cnfs=4152 decoys=5799 decoys_cnfs=123210 ratio=0.0191412312468 EF_0.0025=nan EF_0.01=15.5810185682
