# Supplementary material for: A fast topological analysis algorithm for large-scale similarity evaluations of ligands and binding pockets
Source: J Cheminform. 2015 Aug 20;7:42. doi: 10.1186/s13321-015-0091-5 (PMC4631714; doi:10.1186/s13321-015-0091-5)
Supplement: Additional file 3: — A tar archive containing the details of the enrichment results, including the individual query (uniquely retrieved actives and decoys at the 1% and 0.25% top fractions), averaged enrichment factors for all of the sets, number of unique ligands and decoys and the number of generated conformers. [file 13321_2015_91_MOESM3_ESM.gz › dude_rslts/fnta.log]

query_id pstv_0.25% ngtv_0.25% pstv_1.0% ngtv_1.0%
CHEMBL140139 2 128 18 502
CHEMBL121010 27 103 45 475
CHEMBL360525 12 118 24 496
CHEMBL331496 17 113 39 481
CHEMBL28588 9 121 23 497
CHEMBL61785 5 125 12 508
CHEMBL330655 16 114 32 488
CHEMBL80661 3 127 5 515
CHEMBL440365 0 130 1 519
CHEMBL28707 15 115 43 477
CHEMBL282161 7 123 20 500
CHEMBL365742 20 110 42 478
CHEMBL118669 30 100 46 474
CHEMBL197255 19 111 33 487
CHEMBL10902 2 128 6 514
CHEMBL10912 2 128 6 514
CHEMBL430296 3 127 14 506
CHEMBL355483 2 128 11 509
CHEMBL337751 14 116 29 491
CHEMBL184537 15 115 43 477
CHEMBL312137 5 125 12 508
CHEMBL170860 1 129 13 507
CHEMBL120548 6 124 16 504
CHEMBL299606 1 129 8 512
CHEMBL421889 3 127 12 508
CHEMBL38802 1 129 3 517
CHEMBL90471 6 124 16 504
CHEMBL178430 1 129 2 518
CHEMBL423241 2 128 2 518
CHEMBL177340 0 130 1 519
CHEMBL424338 5 125 15 505
CHEMBL434396 6 124 15 505
CHEMBL312584 12 118 22 498
CHEMBL22547 3 127 4 516
CHEMBL336370 3 127 10 510
CHEMBL383236 0 130 0 520
CHEMBL441623 1 129 1 519
CHEMBL379900 3 127 9 511
CHEMBL432008 16 114 39 481
CHEMBL10877 1 129 7 513
CHEMBL421253 6 124 13 507
CHEMBL121759 2 128 4 516
CHEMBL443816 9 121 16 504
CHEMBL450336 8 122 18 502
CHEMBL418513 2 128 9 511
CHEMBL192244 23 107 42 478
CHEMBL82004 16 114 45 475
CHEMBL305138 10 120 31 489
CHEMBL118496 6 124 17 503
CHEMBL170955 2 128 7 513
CHEMBL310586 9 121 25 495
CHEMBL439846 24 106 44 476
CHEMBL299568 2 128 6 514
CHEMBL161476 11 119 31 489
CHEMBL440732 4 126 10 510
CHEMBL339230 5 125 12 508
CHEMBL36192 2 128 5 515
CHEMBL366672 15 115 32 488
CHEMBL293015 2 128 13 507
CHEMBL423677 20 110 46 474
CHEMBL415246 10 120 22 498
CHEMBL51804 2 128 5 515
CHEMBL418572 2 128 6 514
CHEMBL282001 4 126 6 514
CHEMBL171164 1 129 6 514
CHEMBL280847 18 112 60 460
CHEMBL27141 12 118 20 500
CHEMBL282368 6 124 21 499
CHEMBL344687 16 114 38 482
CHEMBL43455 21 109 38 482
CHEMBL359950 3 127 8 512
CHEMBL341393 5 125 16 504
CHEMBL425133 5 125 16 504
CHEMBL183372 2 128 8 512
CHEMBL370049 21 109 33 487
CHEMBL29503 8 122 21 499
CHEMBL286899 3 127 5 515
CHEMBL121454 11 119 24 496
CHEMBL361246 17 113 31 489
CHEMBL156629 12 118 25 495
CHEMBL101788 11 119 30 490
CHEMBL10572 15 115 27 493
CHEMBL205891 4 126 13 507
CHEMBL119685 1 129 1 519
CHEMBL112079 2 128 6 514
CHEMBL112956 4 126 22 498
CHEMBL186617 7 123 14 506
CHEMBL54352 2 128 5 515
CHEMBL160223 2 128 13 507
CHEMBL52610 0 130 3 517
CHEMBL100302 1 129 2 518
CHEMBL170295 1 129 1 519
CHEMBL338697 5 125 15 505
CHEMBL132564 7 123 16 504
CHEMBL201044 2 128 4 516
CHEMBL99381 5 125 16 504
CHEMBL327946 14 116 43 477
CHEMBL365718 8 122 20 500
CHEMBL170887 6 124 11 509
CHEMBL422557 17 113 29 491
CHEMBL292568 1 129 6 514
CHEMBL359959 3 127 7 513
CHEMBL277489 4 126 6 514
CHEMBL179902 2 128 10 510
CHEMBL76139 3 127 20 500
CHEMBL311780 2 128 7 513
CHEMBL22703 15 115 28 492
CHEMBL311033 11 119 23 497
CHEMBL440564 6 124 27 493
CHEMBL106900 1 129 1 519
CHEMBL26771 4 126 10 510
CHEMBL326434 2 128 24 496
CHEMBL424023 3 127 21 499
CHEMBL333423 6 124 13 507
CHEMBL433529 11 119 21 499
CHEMBL353289 15 115 29 491
CHEMBL202232 0 130 1 519
CHEMBL334004 5 125 16 504
CHEMBL163444 2 128 8 512
CHEMBL348838 6 124 12 508
CHEMBL414880 4 126 20 500
CHEMBL113221 1 129 5 515
CHEMBL322890 7 123 22 498
CHEMBL323114 13 117 34 486
CHEMBL67122 1 129 3 517
CHEMBL353897 5 125 15 505
CHEMBL316726 12 118 42 478
CHEMBL194172 5 125 13 507
CHEMBL380451 0 130 1 519
CHEMBL333700 3 127 5 515
CHEMBL23460 5 125 14 506
CHEMBL381084 0 130 1 519
CHEMBL348395 6 124 11 509
CHEMBL97973 8 122 13 507
CHEMBL112189 3 127 12 508
CHEMBL423109 2 128 9 511
CHEMBL163383 16 114 32 488
CHEMBL360557 15 115 29 491
CHEMBL280384 5 125 32 488
CHEMBL122103 5 125 13 507
CHEMBL1160340 1 129 8 512
CHEMBL100798 17 113 44 476
CHEMBL201066 2 128 8 512
CHEMBL355773 14 116 29 491
CHEMBL201299 5 125 13 507
CHEMBL348280 4 126 9 511
CHEMBL200193 1 129 5 515
CHEMBL29980 14 116 27 493
CHEMBL22718 18 112 32 488
CHEMBL430450 17 113 39 481
CHEMBL132547 4 126 16 504
CHEMBL342827 3 127 12 508
CHEMBL162959 8 122 27 493
CHEMBL163559 12 118 25 495
CHEMBL200343 3 127 6 514
CHEMBL163331 9 121 27 493
CHEMBL336915 2 128 8 512
CHEMBL163270 15 115 30 490
CHEMBL151851 2 128 15 505
CHEMBL26720 0 130 5 515
CHEMBL186641 13 117 27 493
CHEMBL381432 2 128 13 507
CHEMBL336824 10 120 31 489
CHEMBL169130 4 126 12 508
CHEMBL99371 8 122 15 505
CHEMBL122882 1 129 3 517
CHEMBL159400 5 125 17 503
CHEMBL336615 8 122 22 498
CHEMBL343998 13 117 25 495
CHEMBL353495 4 126 11 509
CHEMBL163739 4 126 13 507
CHEMBL289228 19 111 41 479
CHEMBL99435 7 123 27 493
CHEMBL135711 2 128 10 510
CHEMBL102031 2 128 12 508
CHEMBL358363 4 126 7 513
CHEMBL434997 9 121 22 498
CHEMBL334694 0 130 3 517
CHEMBL171484 13 117 33 487
CHEMBL184707 20 110 52 468
CHEMBL35677 5 125 8 512
CHEMBL290745 21 109 39 481
CHEMBL350566 11 119 19 501
CHEMBL134396 5 125 9 511
CHEMBL194143 21 109 55 465
CHEMBL164480 1 129 11 509
CHEMBL315988 2 128 10 510
CHEMBL184805 10 120 31 489
CHEMBL28970 14 116 30 490
CHEMBL356840 25 105 36 484
CHEMBL28367 9 121 24 496
CHEMBL203737 1 129 3 517
CHEMBL333575 3 127 12 508
CHEMBL171751 8 122 31 489
CHEMBL370381 2 128 6 514
CHEMBL95848 2 128 3 517
CHEMBL203005 2 128 7 513
CHEMBL383966 20 110 54 466
CHEMBL155310 4 126 12 508
CHEMBL98361 0 130 1 519
CHEMBL421269 11 119 29 491
CHEMBL38615 6 124 14 506
CHEMBL305136 2 128 4 516
CHEMBL347961 9 121 24 496
CHEMBL183953 4 126 14 506
CHEMBL331654 9 121 13 507
CHEMBL311561 4 126 20 500
CHEMBL545570 4 126 17 503
CHEMBL32817 2 128 7 513
CHEMBL25968 3 127 6 514
CHEMBL119993 2 128 12 508
CHEMBL41515 5 125 15 505
CHEMBL155232 9 121 17 503
CHEMBL364067 20 110 31 489
CHEMBL421235 24 106 59 461
CHEMBL282793 4 126 13 507
CHEMBL204787 1 129 3 517
CHEMBL28490 20 110 47 473
CHEMBL334073 5 125 13 507
CHEMBL29748 6 124 10 510
CHEMBL358957 12 118 37 483
CHEMBL133121 16 114 32 488
CHEMBL39274 15 115 28 492
CHEMBL184169 11 119 31 489
CHEMBL380554 13 117 38 482
CHEMBL124403 7 123 13 507
CHEMBL415739 1 129 11 509
CHEMBL169997 5 125 15 505
CHEMBL114086 8 122 18 502
CHEMBL30670 0 130 1 519
CHEMBL362475 24 106 42 478
CHEMBL184488 5 125 12 508
CHEMBL22800 4 126 9 511
CHEMBL38567 4 126 13 507
CHEMBL102435 4 126 28 492
CHEMBL30270 1 129 5 515
CHEMBL310450 3 127 10 510
CHEMBL180710 25 105 44 476
CHEMBL326131 1 129 6 514
CHEMBL30059 13 117 33 487
CHEMBL201904 1 129 2 518
CHEMBL299621 3 127 12 508
CHEMBL92336 7 123 15 505
CHEMBL289417 17 113 38 482
CHEMBL128116 4 126 17 503
CHEMBL35732 1 129 1 519
CHEMBL30118 14 116 36 484
CHEMBL10762 2 128 4 516
CHEMBL183499 13 117 36 484
CHEMBL277413 3 127 4 516
CHEMBL55497 3 127 13 507
CHEMBL347003 13 117 29 491
CHEMBL38595 14 116 39 481
CHEMBL367172 16 114 46 474
CHEMBL157570 14 116 21 499
CHEMBL363025 0 130 1 519
CHEMBL126270 17 113 39 481
CHEMBL282959 27 103 52 468
CHEMBL368218 7 123 27 493
CHEMBL103387 24 106 48 472
CHEMBL382828 13 117 26 494
CHEMBL128572 10 120 24 496
CHEMBL354262 0 130 0 520
CHEMBL122086 4 126 10 510
CHEMBL22568 4 126 10 510
CHEMBL171214 13 117 30 490
CHEMBL82402 1 129 6 514
CHEMBL194072 11 119 27 493
CHEMBL331766 3 127 10 510
CHEMBL383114 14 116 26 494
CHEMBL130185 11 119 20 500
CHEMBL128501 10 120 24 496
CHEMBL423459 9 121 23 497
CHEMBL43631 7 123 18 502
CHEMBL348110 2 128 7 513
CHEMBL100566 12 118 26 494
CHEMBL81889 4 126 14 506
CHEMBL123019 2 128 11 509
CHEMBL312034 7 123 24 496
CHEMBL352727 4 126 9 511
CHEMBL24985 8 122 14 506
CHEMBL102293 4 126 10 510
CHEMBL322850 11 119 23 497
CHEMBL105014 14 116 26 494
CHEMBL123687 14 116 22 498
CHEMBL311434 1 129 4 516
CHEMBL36361 5 125 8 512
CHEMBL22454 8 122 17 503
CHEMBL332495 8 122 18 502
CHEMBL360694 4 126 8 512
CHEMBL81532 8 122 16 504
CHEMBL184916 3 127 7 513
CHEMBL159928 10 120 15 505
CHEMBL188127 10 120 41 479
CHEMBL133370 3 127 10 510
CHEMBL352653 2 128 5 515
CHEMBL156462 1 129 8 512
CHEMBL29633 6 124 32 488
CHEMBL159390 7 123 23 497
CHEMBL32705 0 130 1 519
CHEMBL363041 7 123 17 503
CHEMBL317520 4 126 8 512
CHEMBL362338 18 112 52 468
CHEMBL293587 3 127 6 514
CHEMBL345449 3 127 7 513
CHEMBL347798 5 125 14 506
CHEMBL55431 17 113 34 486
CHEMBL364165 1 129 7 513
CHEMBL283208 3 127 9 511
CHEMBL186714 2 128 13 507
CHEMBL105592 8 122 27 493
CHEMBL26246 16 114 38 482
CHEMBL315599 15 115 54 466
CHEMBL365362 9 121 19 501
CHEMBL61174 3 127 12 508
CHEMBL97635 3 127 4 516
CHEMBL101978 8 122 20 500
CHEMBL37194 8 122 15 505
CHEMBL124470 22 108 34 486
CHEMBL38080 6 124 13 507
CHEMBL102107 11 119 23 497
CHEMBL25621 11 119 30 490
CHEMBL23163 4 126 4 516
CHEMBL172387 6 124 18 502
CHEMBL65257 1 129 6 514
CHEMBL29356 0 130 1 519
CHEMBL27486 4 126 10 510
CHEMBL151094 13 117 19 501
CHEMBL185053 24 106 69 451
CHEMBL321241 2 128 6 514
CHEMBL361353 0 130 2 518
CHEMBL183832 3 127 7 513
CHEMBL338853 18 112 52 468
CHEMBL53037 8 122 21 499
CHEMBL98711 11 119 32 488
CHEMBL22440 5 125 8 512
CHEMBL151497 30 100 45 475
CHEMBL192898 8 122 26 494
CHEMBL347435 6 124 10 510
CHEMBL128760 11 119 28 492
CHEMBL283203 0 130 2 518
CHEMBL352208 7 123 18 502
CHEMBL28252 11 119 27 493
CHEMBL358448 15 115 22 498
CHEMBL23578 18 112 38 482
CHEMBL182813 20 110 47 473
CHEMBL352022 11 119 19 501
CHEMBL112883 1 129 2 518
CHEMBL330815 11 119 29 491
CHEMBL122794 3 127 11 509
CHEMBL350180 20 110 31 489
CHEMBL359849 25 105 43 477
CHEMBL27843 13 117 36 484
CHEMBL26923 1 129 6 514
CHEMBL125907 20 110 49 471
CHEMBL431632 3 127 4 516
CHEMBL183759 6 124 17 503
CHEMBL347625 2 128 9 511
CHEMBL321796 6 124 14 506
CHEMBL340122 10 120 23 497
CHEMBL39324 19 111 38 482
CHEMBL164259 7 123 15 505
CHEMBL63366 1 129 3 517
CHEMBL131739 4 126 30 490
CHEMBL372017 9 121 31 489
CHEMBL183773 13 117 27 493
CHEMBL23753 0 130 2 518
CHEMBL195553 9 121 41 479
CHEMBL345474 0 130 0 520
CHEMBL165285 9 121 22 498
CHEMBL154138 4 126 21 499
CHEMBL32863 0 130 0 520
CHEMBL424119 1 129 4 516
CHEMBL420833 12 118 32 488
CHEMBL23248 5 125 21 499
CHEMBL32973 0 130 0 520
CHEMBL164366 11 119 19 501
CHEMBL304869 1 129 4 516
CHEMBL165895 11 119 18 502
CHEMBL187037 19 111 44 476
CHEMBL32725 5 125 8 512
CHEMBL371423 0 130 0 520
CHEMBL287729 11 119 30 490
CHEMBL361521 0 130 0 520
CHEMBL25734 0 130 8 512
CHEMBL157551 4 126 8 512
CHEMBL140126 4 126 12 508
CHEMBL98692 4 126 8 512
CHEMBL345846 4 126 14 506
CHEMBL183544 24 106 44 476
CHEMBL183217 24 106 41 479
CHEMBL414819 4 126 10 510
CHEMBL205473 4 126 16 504
CHEMBL112324 19 111 37 483
CHEMBL181442 11 119 31 489
CHEMBL123792 19 111 44 476
CHEMBL334635 12 118 29 491
CHEMBL384373 25 105 51 469
CHEMBL25606 4 126 9 511
CHEMBL56774 3 127 9 511
CHEMBL199468 0 130 3 517
CHEMBL181102 11 119 36 484
CHEMBL39618 26 104 40 480
CHEMBL379766 9 121 24 496
CHEMBL31828 0 130 2 518
CHEMBL364792 20 110 46 474
CHEMBL313090 4 126 11 509
CHEMBL355453 9 121 24 496
CHEMBL41518 3 127 4 516
CHEMBL158139 10 120 21 499
CHEMBL183810 24 106 53 467
CHEMBL372208 5 125 11 509
CHEMBL290760 10 120 19 501
CHEMBL417481 1 129 4 516
CHEMBL355842 2 128 6 514
CHEMBL41748 13 117 39 481
CHEMBL290161 8 122 18 502
CHEMBL114403 2 128 4 516
CHEMBL299245 4 126 13 507
CHEMBL141513 18 112 38 482
CHEMBL85141 5 125 17 503
CHEMBL325998 2 128 4 516
CHEMBL87345 7 123 16 504
CHEMBL112044 1 129 7 513
CHEMBL426056 1 129 2 518
CHEMBL85670 2 128 4 516
CHEMBL315067 14 116 40 480
CHEMBL41951 4 126 15 505
CHEMBL439917 3 127 7 513
CHEMBL183386 19 111 43 477
CHEMBL368295 12 118 33 487
CHEMBL366324 8 122 24 496
CHEMBL353493 16 114 36 484
CHEMBL426961 0 130 0 520
CHEMBL446112 1 129 3 517
CHEMBL169986 13 117 31 489
CHEMBL343393 1 129 1 519
CHEMBL200829 4 126 17 503
CHEMBL355654 17 113 29 491
CHEMBL184044 17 113 41 479
CHEMBL419048 7 123 24 496
CHEMBL310782 3 127 8 512
CHEMBL160670 22 108 54 466
CHEMBL338930 10 120 26 494
CHEMBL349443 4 126 14 506
CHEMBL335609 20 110 41 479
CHEMBL22819 17 113 36 484
CHEMBL348850 10 120 15 505
CHEMBL132283 3 127 18 502
CHEMBL363524 13 117 29 491
CHEMBL282166 3 127 6 514
CHEMBL331521 5 125 13 507
CHEMBL122678 14 116 37 483
CHEMBL183480 0 130 2 518
CHEMBL187146 10 120 34 486
CHEMBL282349 16 114 39 481
CHEMBL336597 5 125 24 496
CHEMBL22659 19 111 47 473
CHEMBL24733 10 120 24 496
CHEMBL214610 24 106 50 470
CHEMBL322435 3 127 8 512
CHEMBL542189 1 129 5 515
CHEMBL103799 3 127 6 514
CHEMBL52859 1 129 2 518
CHEMBL158586 1 129 3 517
CHEMBL385845 7 123 20 500
CHEMBL64183 15 115 29 491
CHEMBL169069 11 119 40 480
CHEMBL440520 1 129 1 519
CHEMBL25620 13 117 26 494
CHEMBL55639 6 124 20 500
CHEMBL80702 10 120 24 496
CHEMBL22959 5 125 12 508
CHEMBL101708 13 117 34 486
CHEMBL127697 2 128 16 504
CHEMBL290456 20 110 28 492
CHEMBL155434 6 124 20 500
CHEMBL286196 5 125 8 512
CHEMBL284508 3 127 11 509
CHEMBL147502 25 105 45 475
CHEMBL60804 6 124 19 501
CHEMBL325995 17 113 32 488
CHEMBL53154 5 125 11 509
CHEMBL149923 8 122 28 492
CHEMBL316830 3 127 6 514
CHEMBL273987 3 127 11 509
CHEMBL159171 3 127 5 515
CHEMBL184425 18 112 45 475
CHEMBL38974 3 127 6 514
CHEMBL24159 20 110 38 482
CHEMBL288838 7 123 21 499
CHEMBL187374 6 124 17 503
CHEMBL354677 13 117 25 495
CHEMBL319294 10 120 21 499
CHEMBL371435 0 130 8 512
CHEMBL136633 16 114 23 497
CHEMBL82505 15 115 37 483
CHEMBL386292 8 122 13 507
CHEMBL54212 11 119 25 495
CHEMBL352665 16 114 27 493
CHEMBL349329 3 127 8 512
CHEMBL327278 2 128 4 516
CHEMBL345575 7 123 16 504
CHEMBL41473 16 114 50 470
CHEMBL422815 12 118 21 499
CHEMBL423303 10 120 23 497
CHEMBL169326 20 110 34 486
CHEMBL52921 2 128 4 516
CHEMBL360574 8 122 19 501
CHEMBL281738 16 114 35 485
CHEMBL162323 3 127 14 506
CHEMBL125162 18 112 52 468
CHEMBL59465 2 128 9 511
CHEMBL180307 25 105 46 474
CHEMBL52073 3 127 12 508
CHEMBL430778 3 127 27 493
CHEMBL187254 15 115 45 475
CHEMBL363751 10 120 39 481
CHEMBL106883 1 129 1 519
CHEMBL420336 2 128 7 513
CHEMBL114025 12 118 38 482
CHEMBL99997 1 129 4 516
CHEMBL298392 3 127 14 506
CHEMBL40088 14 116 23 497
CHEMBL26492 2 128 8 512
CHEMBL33704 5 125 8 512
CHEMBL159764 3 127 18 502
CHEMBL123339 4 126 17 503
CHEMBL187128 2 128 4 516
CHEMBL62387 9 121 23 497
CHEMBL362519 19 111 47 473
CHEMBL181318 5 125 15 505
CHEMBL171650 6 124 26 494
CHEMBL195597 2 128 5 515
CHEMBL182888 14 116 36 484
CHEMBL25439 1 129 3 517
CHEMBL138528 0 130 2 518
CHEMBL288853 17 113 39 481
CHEMBL288449 11 119 32 488
CHEMBL362381 5 125 16 504
CHEMBL127617 7 123 23 497
CHEMBL131165 7 123 18 502
CHEMBL156166 0 130 0 520
CHEMBL335885 6 124 13 507
CHEMBL23155 16 114 25 495
CHEMBL118526 4 126 18 502
CHEMBL131542 5 125 17 503
CHEMBL419877 1 129 7 513
CHEMBL370984 0 130 10 510
CHEMBL182389 4 126 9 511
CHEMBL182180 3 127 6 514
CHEMBL365463 11 119 25 495
CHEMBL38941 11 119 20 500
CHEMBL330945 5 125 18 502
CHEMBL424564 5 125 6 514
CHEMBL24888 0 130 14 506
CHEMBL75632 13 117 29 491
CHEMBL156989 10 120 14 506
CHEMBL421722 6 124 8 512
CHEMBL27449 9 121 23 497
CHEMBL365269 17 113 35 485
CHEMBL124229 4 126 14 506
CHEMBL103357 6 124 12 508
CHEMBL341586 10 120 30 490
CHEMBL367008 1 129 2 518
CHEMBL426274 14 116 26 494
CHEMBL348861 21 109 52 468
CHEMBL182816 4 126 8 512
CHEMBL343435 2 128 7 513
CHEMBL101889 4 126 8 512
CHEMBL318943 14 116 49 471
CHEMBL351869 5 125 12 508
CHEMBL363823 6 124 18 502
CHEMBL347650 0 130 1 519
CHEMBL41934 17 113 49 471
CHEMBL309483 20 110 50 470
CHEMBL348576 12 118 16 504
CHEMBL168643 9 121 21 499
CHEMBL372904 6 124 13 507
CHEMBL180411 25 105 45 475
CHEMBL431828 13 117 28 492
CHEMBL199965 1 129 4 516
CHEMBL360330 22 108 51 469
CHEMBL352414 3 127 13 507
CHEMBL365549 10 120 27 493
CHEMBL300206 3 127 10 510
CHEMBL138192 5 125 13 507
CHEMBL433519 9 121 23 497
CHEMBL432538 0 130 0 520
CHEMBL95690 0 130 0 520
CHEMBL93335 9 121 29 491
CHEMBL169934 4 126 10 510
actives=592 actives_cnfs=18998 decoys=51429 decoys_cnfs=1178154 ratio=0.011511015186 EF_0.0025=5.92520301179 EF_0.01=3.45066407376
