# Supplementary material for: A fast topological analysis algorithm for large-scale similarity evaluations of ligands and binding pockets
Source: J Cheminform. 2015 Aug 20;7:42. doi: 10.1186/s13321-015-0091-5 (PMC4631714; doi:10.1186/s13321-015-0091-5)
Supplement: Additional file 3: — A tar archive containing the details of the enrichment results, including the individual query (uniquely retrieved actives and decoys at the 1% and 0.25% top fractions), averaged enrichment factors for all of the sets, number of unique ligands and decoys and the number of generated conformers. [file 13321_2015_91_MOESM3_ESM.gz › dude_rslts/fpps.log]

query_id pstv_0.25% ngtv_0.25% pstv_1.0% ngtv_1.0%
CHEMBL98719 1 21 3 86
CHEMBL55959 9 13 21 68
CHEMBL55886 11 11 12 77
CHEMBL56073 2 20 5 84
CHEMBL416301 5 17 8 81
CHEMBL294191 0 22 0 89
CHEMBL997 5 17 9 80
CHEMBL238046 2 20 4 85
CHEMBL52137 21 1 41 48
CHEMBL198510 17 5 46 43
CHEMBL924 6 16 18 71
CHEMBL54480 10 12 20 69
CHEMBL98110 11 11 23 66
CHEMBL394758 11 11 22 67
CHEMBL56253 21 1 44 45
CHEMBL452354 1 21 1 88
CHEMBL291736 15 7 40 49
CHEMBL457423 5 17 9 80
CHEMBL870 15 7 39 50
CHEMBL55856 21 1 52 37
CHEMBL237589 1 21 2 87
CHEMBL58830 21 1 39 50
CHEMBL56255 17 5 45 44
CHEMBL298852 5 17 8 81
CHEMBL55464 5 17 9 80
CHEMBL406820 22 0 51 38
CHEMBL298771 14 8 41 48
CHEMBL55608 21 1 52 37
CHEMBL291727 17 5 33 56
CHEMBL923 12 10 23 66
CHEMBL55140 9 13 15 74
CHEMBL235690 3 19 5 84
CHEMBL504429 0 22 0 89
CHEMBL299717 20 2 53 36
CHEMBL100483 16 6 43 46
CHEMBL99553 10 12 14 75
CHEMBL437758 11 11 19 70
CHEMBL55264 18 4 49 40
CHEMBL319144 3 19 4 85
CHEMBL53950 21 1 46 43
CHEMBL293116 13 9 29 60
CHEMBL301244 4 18 7 82
CHEMBL259729 21 1 56 33
CHEMBL340034 3 19 9 80
CHEMBL99369 9 13 27 62
CHEMBL294192 3 19 9 80
CHEMBL301247 3 19 3 86
CHEMBL55837 2 20 4 85
CHEMBL412889 20 2 44 45
CHEMBL834 8 14 18 71
CHEMBL54472 21 1 39 50
CHEMBL301065 14 8 27 62
CHEMBL317573 12 10 24 65
CHEMBL55572 2 20 3 86
CHEMBL55352 20 2 49 40
CHEMBL280463 19 3 47 42
CHEMBL54926 19 3 39 50
CHEMBL55358 9 13 19 70
CHEMBL110971 9 13 14 75
CHEMBL55214 7 15 21 68
CHEMBL417549 6 16 8 81
CHEMBL56011 21 1 51 38
CHEMBL434024 18 4 47 42
CHEMBL298547 14 8 25 64
CHEMBL316844 0 22 0 89
CHEMBL55557 21 1 54 35
CHEMBL408608 19 3 48 41
CHEMBL54004 8 14 11 78
CHEMBL322551 20 2 44 45
CHEMBL54537 3 19 5 84
CHEMBL54714 15 7 37 52
CHEMBL394759 11 11 22 67
CHEMBL299988 18 4 51 38
CHEMBL56556 17 5 43 46
CHEMBL54747 1 21 7 82
CHEMBL100154 6 16 14 75
CHEMBL294478 22 0 50 39
CHEMBL293522 8 14 12 77
CHEMBL111695 11 11 14 75
CHEMBL457424 1 21 2 87
CHEMBL56254 12 10 25 64
CHEMBL322081 12 10 28 61
CHEMBL235059 12 10 26 63
CHEMBL414849 14 8 27 62
CHEMBL446734 5 17 17 72
actives=85 actives_cnfs=4585 decoys=8847 decoys_cnfs=177483 ratio=0.010 EF_0.0025=nan EF_0.01=53.722692941
