# Supplementary material for: A fast topological analysis algorithm for large-scale similarity evaluations of ligands and binding pockets
Source: J Cheminform. 2015 Aug 20;7:42. doi: 10.1186/s13321-015-0091-5 (PMC4631714; doi:10.1186/s13321-015-0091-5)
Supplement: Additional file 3: — A tar archive containing the details of the enrichment results, including the individual query (uniquely retrieved actives and decoys at the 1% and 0.25% top fractions), averaged enrichment factors for all of the sets, number of unique ligands and decoys and the number of generated conformers. [file 13321_2015_91_MOESM3_ESM.gz › dude_rslts/gcr.log]

query_id pstv_0.25% ngtv_0.25% pstv_1.0% ngtv_1.0%
CHEMBL436848 2 36 11 141
CHEMBL231413 2 36 11 141
CHEMBL444286 2 36 9 143
CHEMBL428011 7 31 13 139
CHEMBL403173 14 24 35 117
CHEMBL1393 6 32 24 128
CHEMBL403178 4 34 10 142
CHEMBL231967 6 32 10 142
CHEMBL404192 21 17 46 106
CHEMBL251303 4 34 9 143
CHEMBL48308 11 27 15 137
CHEMBL65469 1 37 4 148
CHEMBL357651 6 32 12 140
CHEMBL400047 12 26 31 121
CHEMBL134277 6 32 11 141
CHEMBL258193 8 30 15 137
CHEMBL500897 4 34 5 147
CHEMBL247234 3 35 8 144
CHEMBL268568 0 38 0 152
CHEMBL1084013 1 37 3 149
CHEMBL219140 4 34 11 141
CHEMBL564332 1 37 1 151
CHEMBL236202 5 33 14 138
CHEMBL363200 7 31 8 144
CHEMBL551816 1 37 3 149
CHEMBL395051 7 31 7 145
CHEMBL474381 0 38 0 152
CHEMBL569543 14 24 19 133
CHEMBL231502 2 36 2 150
CHEMBL130141 4 34 12 140
CHEMBL559547 0 38 0 152
CHEMBL372181 7 31 7 145
CHEMBL312399 20 18 32 120
CHEMBL1093055 3 35 4 148
CHEMBL230885 1 37 1 151
CHEMBL396253 2 36 2 150
CHEMBL78646 3 35 6 146
CHEMBL568868 5 33 11 141
CHEMBL381387 7 31 9 143
CHEMBL234602 2 36 6 146
CHEMBL49632 11 27 14 138
CHEMBL36564 1 37 10 142
CHEMBL414449 4 34 10 142
CHEMBL195990 2 36 5 147
CHEMBL228932 6 32 8 144
CHEMBL392091 6 32 10 142
CHEMBL465919 2 36 3 149
CHEMBL228274 2 36 8 144
CHEMBL236201 19 19 30 122
CHEMBL473801 1 37 4 148
CHEMBL1094797 0 38 0 152
CHEMBL47463 11 27 15 137
CHEMBL232223 4 34 7 145
CHEMBL65498 5 33 7 145
CHEMBL457035 4 34 8 144
CHEMBL184313 8 30 14 138
CHEMBL294800 4 34 5 147
CHEMBL519240 0 38 0 152
CHEMBL232376 3 35 6 146
CHEMBL437556 4 34 6 146
CHEMBL144841 4 34 5 147
CHEMBL197552 7 31 9 143
CHEMBL572329 12 26 15 137
CHEMBL257079 6 32 20 132
CHEMBL386916 9 29 11 141
CHEMBL402362 8 30 15 137
CHEMBL82546 8 30 21 131
CHEMBL182842 13 25 31 121
CHEMBL220955 9 29 20 132
CHEMBL382102 3 35 8 144
CHEMBL184109 14 24 27 125
CHEMBL205414 3 35 8 144
CHEMBL1215549 0 38 3 149
CHEMBL365818 24 14 45 107
CHEMBL232828 8 30 16 136
CHEMBL392501 1 37 4 148
CHEMBL373497 8 30 10 142
CHEMBL230247 1 37 1 151
CHEMBL429913 6 32 21 131
CHEMBL305393 4 34 10 142
CHEMBL572212 7 31 18 134
CHEMBL336169 5 33 11 141
CHEMBL364015 10 28 24 128
CHEMBL1090477 5 33 8 144
CHEMBL65929 2 36 9 143
CHEMBL132889 8 30 17 135
CHEMBL65690 6 32 16 136
CHEMBL1091054 3 35 5 147
CHEMBL194745 0 38 2 150
CHEMBL243657 6 32 10 142
CHEMBL220023 3 35 11 141
CHEMBL231974 1 37 9 143
CHEMBL205978 7 31 8 144
CHEMBL233389 8 30 21 131
CHEMBL257461 22 16 42 110
CHEMBL455662 3 35 4 148
CHEMBL182961 6 32 11 141
CHEMBL231770 8 30 10 142
CHEMBL426262 0 38 0 152
CHEMBL190225 1 37 6 146
CHEMBL514185 2 36 7 145
CHEMBL72182 1 37 1 151
CHEMBL384467 3 35 11 141
CHEMBL49694 11 27 14 138
CHEMBL196929 1 37 3 149
CHEMBL231772 3 35 6 146
CHEMBL1091440 5 33 5 147
CHEMBL219084 7 31 9 143
CHEMBL430004 6 32 8 144
CHEMBL291610 5 33 7 145
CHEMBL1091439 4 34 5 147
CHEMBL419158 11 27 16 136
CHEMBL403179 5 33 11 141
CHEMBL397920 6 32 9 143
CHEMBL361245 1 37 9 143
CHEMBL1082780 3 35 4 148
CHEMBL246834 9 29 22 130
CHEMBL442744 2 36 3 149
CHEMBL186683 21 17 35 117
CHEMBL219068 4 34 11 141
CHEMBL292970 1 37 6 146
CHEMBL1086484 2 36 4 148
CHEMBL397191 7 31 15 137
CHEMBL1083487 1 37 3 149
CHEMBL429592 23 15 45 107
CHEMBL569044 15 23 25 127
CHEMBL250425 7 31 19 133
CHEMBL195967 20 18 36 116
CHEMBL231975 4 34 9 143
CHEMBL429618 3 35 8 144
CHEMBL230030 1 37 5 147
CHEMBL71405 1 37 1 151
CHEMBL158091 5 33 16 136
CHEMBL1093774 3 35 5 147
CHEMBL402284 2 36 8 144
CHEMBL258191 1 37 9 143
CHEMBL503041 4 34 4 148
CHEMBL1201025 10 28 23 129
CHEMBL186948 20 18 30 122
CHEMBL438503 1 37 2 150
CHEMBL216272 2 36 6 146
CHEMBL409835 6 32 18 134
CHEMBL78704 6 32 20 132
CHEMBL302366 1 37 5 147
CHEMBL219207 9 29 13 139
CHEMBL1676 2 36 16 136
CHEMBL231399 2 36 2 150
CHEMBL230988 1 37 1 151
CHEMBL197100 2 36 6 146
CHEMBL243455 6 32 11 141
CHEMBL219015 8 30 12 140
CHEMBL218976 1 37 2 150
CHEMBL566823 14 24 27 125
CHEMBL525442 3 35 6 146
CHEMBL337112 11 27 15 137
CHEMBL371376 4 34 11 141
CHEMBL273658 2 36 5 147
CHEMBL303094 0 38 2 150
CHEMBL1094208 2 36 6 146
CHEMBL235206 1 37 5 147
CHEMBL379024 2 36 8 144
CHEMBL193798 3 35 5 147
CHEMBL232573 7 31 13 139
CHEMBL1089350 0 38 0 152
CHEMBL246835 3 35 4 148
CHEMBL375348 2 36 3 149
CHEMBL239957 3 35 10 142
CHEMBL219314 9 29 12 140
CHEMBL77779 4 34 18 134
CHEMBL373498 7 31 9 143
CHEMBL70381 9 29 20 132
CHEMBL295475 11 27 14 138
CHEMBL195451 14 24 26 126
CHEMBL1094209 1 37 2 150
CHEMBL132363 5 33 15 137
CHEMBL247235 2 36 9 143
CHEMBL583859 7 31 14 138
CHEMBL247604 5 33 16 136
CHEMBL440227 5 33 16 136
CHEMBL469944 3 35 6 146
CHEMBL195972 19 19 30 122
CHEMBL343135 11 27 16 136
CHEMBL238044 1 37 2 150
CHEMBL1093772 1 37 6 146
CHEMBL470783 3 35 7 145
CHEMBL303071 5 33 7 145
CHEMBL232390 2 36 5 147
CHEMBL394344 6 32 8 144
CHEMBL437166 8 30 18 134
CHEMBL255570 16 22 39 113
CHEMBL182827 4 34 7 145
CHEMBL186805 19 19 30 122
CHEMBL65570 1 37 3 149
CHEMBL310570 23 15 44 108
CHEMBL264560 11 27 14 138
CHEMBL28157 6 32 14 138
CHEMBL273143 3 35 6 146
CHEMBL363137 7 31 8 144
CHEMBL1089743 0 38 0 152
CHEMBL549778 5 33 12 140
CHEMBL271263 0 38 0 152
CHEMBL270668 22 16 35 117
CHEMBL366182 1 37 7 145
CHEMBL572355 13 25 25 127
CHEMBL565320 13 25 18 134
CHEMBL555872 3 35 7 145
CHEMBL510216 6 32 9 143
CHEMBL501080 2 36 5 147
CHEMBL197846 6 32 12 140
CHEMBL489788 1 37 4 148
CHEMBL562337 0 38 1 151
CHEMBL196347 21 17 44 108
CHEMBL131681 5 33 17 135
CHEMBL232434 9 29 15 137
CHEMBL196232 0 38 7 145
CHEMBL232762 5 33 9 143
CHEMBL522432 3 35 6 146
CHEMBL403334 11 27 21 131
CHEMBL141524 11 27 15 137
CHEMBL503848 4 34 5 147
CHEMBL457036 3 35 6 146
CHEMBL231757 2 36 6 146
CHEMBL411825 22 16 41 111
CHEMBL293388 5 33 7 145
CHEMBL481784 1 37 2 150
CHEMBL392500 0 38 1 151
CHEMBL1084360 1 37 5 147
CHEMBL394168 0 38 0 152
CHEMBL197161 6 32 8 144
CHEMBL66582 2 36 6 146
CHEMBL131855 9 29 14 138
CHEMBL216273 11 27 15 137
CHEMBL134260 9 29 14 138
CHEMBL427554 7 31 10 142
CHEMBL222515 5 33 13 139
CHEMBL247006 3 35 7 145
CHEMBL386915 9 29 11 141
CHEMBL64095 1 37 3 149
CHEMBL569290 1 37 4 148
CHEMBL583625 15 23 27 125
CHEMBL196374 1 37 6 146
CHEMBL551863 0 38 3 149
CHEMBL520276 1 37 3 149
CHEMBL514630 0 38 0 152
CHEMBL344763 3 35 8 144
CHEMBL584522 18 20 31 121
CHEMBL271853 22 16 36 116
CHEMBL32603 5 33 11 141
CHEMBL310180 3 35 6 146
CHEMBL302147 1 37 2 150
CHEMBL404496 7 31 14 138
CHEMBL259820 7 31 12 140
CHEMBL569544 11 27 18 134
CHEMBL247601 0 38 1 151
CHEMBL233789 18 20 33 119
CHEMBL270588 5 33 7 145
CHEMBL569100 8 30 16 136
CHEMBL195962 2 36 9 143
actives=258 actives_cnfs=4175 decoys=14986 decoys_cnfs=303971 ratio=0.0172160683304 EF_0.0025=13.5353685512 EF_0.01=5.12387282532
