# Supplementary material for: A fast topological analysis algorithm for large-scale similarity evaluations of ligands and binding pockets
Source: J Cheminform. 2015 Aug 20;7:42. doi: 10.1186/s13321-015-0091-5 (PMC4631714; doi:10.1186/s13321-015-0091-5)
Supplement: Additional file 3: — A tar archive containing the details of the enrichment results, including the individual query (uniquely retrieved actives and decoys at the 1% and 0.25% top fractions), averaged enrichment factors for all of the sets, number of unique ligands and decoys and the number of generated conformers. [file 13321_2015_91_MOESM3_ESM.gz › dude_rslts/glcm.log]

query_id pstv_0.25% ngtv_0.25% pstv_1.0% ngtv_1.0%
CHEMBL10131 0 9 0 38
CHEMBL406704 4 5 8 30
CHEMBL115510 4 5 8 30
CHEMBL280973 0 9 1 37
CHEMBL590070 0 9 0 38
CHEMBL407994 2 7 3 35
CHEMBL345129 3 6 4 34
CHEMBL59041 1 8 4 34
CHEMBL258515 5 4 8 30
CHEMBL421040 1 8 4 34
CHEMBL408500 4 5 5 33
CHEMBL259330 0 9 0 38
CHEMBL316609 3 6 8 30
CHEMBL422734 5 4 8 30
CHEMBL10478 2 7 3 35
CHEMBL260582 1 8 1 37
CHEMBL9745 2 7 3 35
CHEMBL259854 4 5 6 32
CHEMBL117074 2 7 4 34
CHEMBL1085393 2 7 2 36
CHEMBL1084109 2 7 5 33
CHEMBL10219 2 7 3 35
CHEMBL354193 6 3 9 29
CHEMBL1090540 3 6 5 33
CHEMBL27760 0 9 0 38
CHEMBL170431 3 6 5 33
CHEMBL27943 0 9 0 38
CHEMBL429079 1 8 1 37
CHEMBL176679 4 5 7 31
CHEMBL236925 3 6 4 34
CHEMBL57496 3 6 3 35
CHEMBL1082596 2 7 5 33
CHEMBL1091214 2 7 5 33
CHEMBL406121 0 9 1 37
CHEMBL274669 2 7 2 36
CHEMBL441134 2 7 4 34
CHEMBL1089185 2 7 2 36
CHEMBL237350 0 9 2 36
CHEMBL35833 0 9 1 37
CHEMBL427852 1 8 1 37
CHEMBL57497 3 6 3 35
CHEMBL1086532 2 7 6 32
CHEMBL426933 3 6 5 33
CHEMBL264147 2 7 6 32
CHEMBL86865 0 9 0 38
CHEMBL237560 2 7 4 34
CHEMBL260291 3 6 6 32
CHEMBL10437 2 7 2 36
CHEMBL1083795 2 7 7 31
CHEMBL260290 4 5 9 29
CHEMBL403714 2 7 7 31
CHEMBL259853 2 7 5 33
CHEMBL325028 2 7 2 36
CHEMBL60801 1 8 4 34
actives=54 actives_cnfs=5220 decoys=3798 decoys_cnfs=66235 ratio=0.0142180094787 EF_0.0025=26.3936067019 EF_0.01=8.52403691828
