# Supplementary material for: A fast topological analysis algorithm for large-scale similarity evaluations of ligands and binding pockets
Source: J Cheminform. 2015 Aug 20;7:42. doi: 10.1186/s13321-015-0091-5 (PMC4631714; doi:10.1186/s13321-015-0091-5)
Supplement: Additional file 3: — A tar archive containing the details of the enrichment results, including the individual query (uniquely retrieved actives and decoys at the 1% and 0.25% top fractions), averaged enrichment factors for all of the sets, number of unique ligands and decoys and the number of generated conformers. [file 13321_2015_91_MOESM3_ESM.gz › dude_rslts/gria2.log]

query_id pstv_0.25% ngtv_0.25% pstv_1.0% ngtv_1.0%
CHEMBL543706 6 23 9 110
CHEMBL277340 1 28 1 118
CHEMBL297442 3 26 3 116
CHEMBL192014 11 18 13 106
CHEMBL387049 0 29 0 119
CHEMBL195474 13 16 13 106
CHEMBL25214 1 28 2 117
CHEMBL441460 0 29 1 118
CHEMBL22248 4 25 5 114
CHEMBL553232 7 22 9 110
CHEMBL310897 1 28 1 118
CHEMBL293206 7 22 9 110
CHEMBL276624 4 25 15 104
CHEMBL277002 8 21 14 105
CHEMBL1097939 2 27 2 117
CHEMBL299179 0 29 2 117
CHEMBL146119 0 29 0 119
CHEMBL310286 4 25 17 102
CHEMBL282842 2 27 7 112
CHEMBL105076 2 27 3 116
CHEMBL536466 1 28 3 116
CHEMBL303068 5 24 7 112
CHEMBL347566 0 29 1 118
CHEMBL556986 2 27 4 115
CHEMBL90242 6 23 14 105
CHEMBL24875 1 28 2 117
CHEMBL331696 2 27 4 115
CHEMBL345094 3 26 6 113
CHEMBL12696 3 26 3 116
CHEMBL154355 2 27 3 116
CHEMBL50267 0 29 1 118
CHEMBL22371 6 23 10 109
CHEMBL329066 3 26 3 116
CHEMBL421990 2 27 3 116
CHEMBL410513 8 21 10 109
CHEMBL23648 13 16 14 105
CHEMBL142872 5 24 11 108
CHEMBL98166 2 27 3 116
CHEMBL330795 0 29 1 118
CHEMBL543708 0 29 2 117
CHEMBL128118 4 25 6 113
CHEMBL361515 3 26 5 114
CHEMBL315547 4 25 7 112
CHEMBL553628 6 23 9 110
CHEMBL414411 1 28 2 117
CHEMBL310892 0 29 4 115
CHEMBL326506 2 27 7 112
CHEMBL155075 2 27 4 115
CHEMBL104208 0 29 2 117
CHEMBL13260 3 26 8 111
CHEMBL294781 4 25 7 112
CHEMBL450008 5 24 13 106
CHEMBL142391 5 24 8 111
CHEMBL79348 0 29 0 119
CHEMBL162757 3 26 9 110
CHEMBL23651 11 18 14 105
CHEMBL315554 2 27 3 116
CHEMBL24980 1 28 5 114
CHEMBL129086 4 25 7 112
CHEMBL214833 0 29 0 119
CHEMBL47554 0 29 0 119
CHEMBL276709 0 29 1 118
CHEMBL81874 1 28 7 112
CHEMBL341209 4 25 9 110
CHEMBL330594 2 27 3 116
CHEMBL63108 3 26 8 111
CHEMBL192429 12 17 15 104
CHEMBL129285 2 27 2 117
CHEMBL275334 0 29 2 117
CHEMBL33287 1 28 1 118
CHEMBL492630 1 28 4 115
CHEMBL388746 0 29 0 119
CHEMBL492629 1 28 1 118
CHEMBL418535 2 27 3 116
CHEMBL25529 1 28 5 114
CHEMBL275040 2 27 2 117
CHEMBL24507 0 29 1 118
CHEMBL534682 3 26 5 114
CHEMBL325878 1 28 1 118
CHEMBL131766 2 27 5 114
CHEMBL23652 13 16 14 105
CHEMBL28472 1 28 3 116
CHEMBL384010 0 29 0 119
CHEMBL113270 0 29 0 119
CHEMBL19955 0 29 0 119
CHEMBL553466 8 21 10 109
CHEMBL125440 2 27 5 114
CHEMBL298791 0 29 1 118
CHEMBL8829 0 29 4 115
CHEMBL1094129 2 27 4 115
CHEMBL1214202 2 27 2 117
CHEMBL13017 0 29 2 117
CHEMBL427734 5 24 12 107
CHEMBL25922 0 29 3 116
CHEMBL423498 0 29 3 116
CHEMBL76232 3 26 6 113
CHEMBL64772 4 25 7 112
CHEMBL333463 7 22 10 109
CHEMBL420396 0 29 1 118
CHEMBL277894 0 29 1 118
CHEMBL293613 3 26 7 112
CHEMBL27653 0 29 0 119
CHEMBL14712 0 29 1 118
CHEMBL222418 1 28 4 115
CHEMBL155029 2 27 3 116
CHEMBL94807 2 27 2 117
CHEMBL12747 0 29 2 117
CHEMBL12989 3 26 3 116
CHEMBL213186 10 19 11 108
CHEMBL123132 0 29 3 116
CHEMBL279956 2 27 3 116
CHEMBL192130 8 21 11 108
CHEMBL131614 2 27 6 113
CHEMBL298073 2 27 3 116
CHEMBL192106 12 17 14 105
CHEMBL557167 5 24 5 114
CHEMBL222519 5 24 9 110
CHEMBL90950 3 26 3 116
CHEMBL14935 2 27 6 113
CHEMBL13018 0 29 0 119
CHEMBL194224 12 17 13 106
CHEMBL215090 0 29 1 118
CHEMBL25440 8 21 13 106
CHEMBL283157 11 18 14 105
CHEMBL19857 3 26 5 114
CHEMBL144724 0 29 0 119
CHEMBL283350 0 29 2 117
CHEMBL217826 0 29 5 114
CHEMBL327936 4 25 12 107
CHEMBL49199 1 28 2 117
CHEMBL556378 4 25 9 110
CHEMBL12431 0 29 0 119
CHEMBL402444 0 29 3 116
CHEMBL281393 2 27 3 116
CHEMBL554024 5 24 10 109
CHEMBL326542 2 27 2 117
CHEMBL492469 0 29 3 116
CHEMBL268445 1 28 1 118
CHEMBL33751 3 26 6 113
CHEMBL117771 2 27 2 117
CHEMBL273569 0 29 0 119
CHEMBL282417 0 29 1 118
CHEMBL537164 4 25 4 115
CHEMBL1214335 2 27 3 116
CHEMBL128155 2 27 5 114
CHEMBL192253 12 17 14 105
CHEMBL79454 5 24 10 109
CHEMBL90251 7 22 12 107
CHEMBL128157 2 27 9 110
CHEMBL552793 0 29 1 118
CHEMBL22366 4 25 5 114
CHEMBL347246 2 27 3 116
CHEMBL19892 2 27 6 113
CHEMBL19939 3 26 7 112
CHEMBL440455 0 29 1 118
CHEMBL192321 13 16 13 106
CHEMBL301759 0 29 0 119
CHEMBL47230 2 27 2 117
actives=158 actives_cnfs=2947 decoys=11831 decoys_cnfs=240433 ratio=0.0133547460063 EF_0.0025=10.2277019666 EF_0.01=3.49733767753
