# Supplementary material for: A fast topological analysis algorithm for large-scale similarity evaluations of ligands and binding pockets
Source: J Cheminform. 2015 Aug 20;7:42. doi: 10.1186/s13321-015-0091-5 (PMC4631714; doi:10.1186/s13321-015-0091-5)
Supplement: Additional file 3: — A tar archive containing the details of the enrichment results, including the individual query (uniquely retrieved actives and decoys at the 1% and 0.25% top fractions), averaged enrichment factors for all of the sets, number of unique ligands and decoys and the number of generated conformers. [file 13321_2015_91_MOESM3_ESM.gz › dude_rslts/grik1.log]

query_id pstv_0.25% ngtv_0.25% pstv_1.0% ngtv_1.0%
CHEMBL138085 2 14 3 63
CHEMBL427186 3 13 5 61
CHEMBL64772 1 15 1 65
CHEMBL63927 0 16 0 66
CHEMBL121915 6 10 11 55
CHEMBL155265 1 15 1 65
CHEMBL122054 6 10 9 57
CHEMBL223841 3 13 6 60
CHEMBL553028 4 12 8 58
CHEMBL14712 0 16 1 65
CHEMBL277281 1 15 3 63
CHEMBL337577 4 12 5 61
CHEMBL122082 7 9 9 57
CHEMBL121771 7 9 9 57
CHEMBL273675 1 15 1 65
CHEMBL12696 0 16 0 66
CHEMBL429540 0 16 1 65
CHEMBL61751 5 11 6 60
CHEMBL125484 1 15 1 65
CHEMBL14639 0 16 0 66
CHEMBL65729 1 15 4 62
CHEMBL299180 7 9 12 54
CHEMBL28472 2 14 6 60
CHEMBL60406 8 8 10 56
CHEMBL125440 1 15 2 64
CHEMBL482080 1 15 1 65
CHEMBL222521 5 11 7 59
CHEMBL84142 0 16 0 66
CHEMBL293206 4 12 7 59
CHEMBL333463 2 14 5 61
CHEMBL288166 5 11 11 55
CHEMBL303415 0 16 2 64
CHEMBL59551 2 14 2 64
CHEMBL222418 1 15 3 63
CHEMBL222519 0 16 2 64
CHEMBL482097 1 15 3 63
CHEMBL305346 0 16 0 66
CHEMBL492469 1 15 5 61
CHEMBL388746 3 13 5 61
CHEMBL14935 2 14 3 63
CHEMBL370038 4 12 4 62
CHEMBL492630 5 11 6 60
CHEMBL12465 4 12 7 59
CHEMBL492629 3 13 5 61
CHEMBL63861 0 16 0 66
CHEMBL220822 4 12 8 58
CHEMBL14861 1 15 1 65
CHEMBL508818 5 11 6 60
CHEMBL432224 1 15 1 65
CHEMBL64684 0 16 0 66
CHEMBL65293 3 13 3 63
CHEMBL301536 4 12 8 58
CHEMBL220509 4 12 4 62
CHEMBL121388 4 12 6 60
CHEMBL193087 4 12 4 62
CHEMBL302680 3 13 5 61
CHEMBL58095 5 11 5 61
CHEMBL221321 4 12 8 58
CHEMBL299291 5 11 7 59
CHEMBL275040 6 10 9 57
CHEMBL59284 0 16 1 65
CHEMBL13378 0 16 2 64
CHEMBL62086 1 15 2 64
CHEMBL268284 0 16 0 66
CHEMBL379442 4 12 5 61
CHEMBL291491 0 16 2 64
CHEMBL62472 1 15 5 61
CHEMBL293118 5 11 6 60
CHEMBL279956 0 16 1 65
CHEMBL500042 1 15 1 65
CHEMBL373429 4 12 7 59
CHEMBL67828 1 15 1 65
CHEMBL479804 0 16 0 66
CHEMBL375004 3 13 4 62
CHEMBL51660 4 12 12 54
CHEMBL51054 6 10 10 56
CHEMBL373428 4 12 6 60
CHEMBL51395 7 9 9 57
CHEMBL15002 0 16 0 66
CHEMBL540067 3 13 5 61
CHEMBL125536 1 15 1 65
CHEMBL294792 3 13 5 61
CHEMBL277059 0 16 0 66
CHEMBL300368 0 16 0 66
CHEMBL122313 3 13 5 61
CHEMBL292896 2 14 2 64
CHEMBL301915 4 12 5 61
CHEMBL13260 0 16 2 64
CHEMBL374553 3 13 6 60
CHEMBL449296 3 13 6 60
CHEMBL13076 0 16 1 65
CHEMBL294139 3 13 5 61
CHEMBL372643 3 13 4 62
CHEMBL542242 1 15 3 63
CHEMBL416685 0 16 1 65
CHEMBL27130 8 8 10 56
CHEMBL58590 4 12 5 61
CHEMBL40807 6 10 11 55
CHEMBL14725 0 16 0 66
CHEMBL372797 3 13 6 60
CHEMBL370941 4 12 4 62
actives=101 actives_cnfs=1691 decoys=6546 decoys_cnfs=146674 ratio=0.0154292697831 EF_0.0025=14.9727142054 EF_0.01=4.64489579498
