# Supplementary material for: A fast topological analysis algorithm for large-scale similarity evaluations of ligands and binding pockets
Source: J Cheminform. 2015 Aug 20;7:42. doi: 10.1186/s13321-015-0091-5 (PMC4631714; doi:10.1186/s13321-015-0091-5)
Supplement: Additional file 3: — A tar archive containing the details of the enrichment results, including the individual query (uniquely retrieved actives and decoys at the 1% and 0.25% top fractions), averaged enrichment factors for all of the sets, number of unique ligands and decoys and the number of generated conformers. [file 13321_2015_91_MOESM3_ESM.gz › dude_rslts/hdac2.log]

query_id pstv_0.25% ngtv_0.25% pstv_1.0% ngtv_1.0%
CHEMBL126274 3 23 7 97
CHEMBL95881 7 19 28 76
CHEMBL27556 7 19 20 84
CHEMBL197577 0 26 1 103
CHEMBL393242 0 26 2 102
CHEMBL272980 5 21 7 97
CHEMBL143497 6 20 8 96
CHEMBL294194 8 18 30 74
CHEMBL57106 11 15 39 65
CHEMBL236902 3 23 9 95
CHEMBL16847 3 23 4 100
CHEMBL279636 2 24 11 93
CHEMBL143283 21 5 54 50
CHEMBL468595 7 19 30 74
CHEMBL340721 4 22 9 95
CHEMBL322504 8 18 21 83
CHEMBL332246 9 17 28 76
CHEMBL518957 8 18 14 90
CHEMBL54409 12 14 31 73
CHEMBL485514 11 15 35 69
CHEMBL320497 14 12 39 65
CHEMBL487741 9 17 41 63
CHEMBL140900 17 9 32 72
CHEMBL342474 2 24 11 93
CHEMBL162344 8 18 25 79
CHEMBL373049 13 13 33 71
CHEMBL16481 4 22 4 100
CHEMBL99 4 22 24 80
CHEMBL338816 4 22 20 84
CHEMBL99392 7 19 22 82
CHEMBL127627 5 21 19 85
CHEMBL340725 9 17 33 71
CHEMBL483893 6 20 26 78
CHEMBL482358 4 22 10 94
CHEMBL152543 9 17 23 81
CHEMBL423515 7 19 29 75
CHEMBL329977 9 17 29 75
CHEMBL12760 2 24 13 91
CHEMBL1091475 8 18 29 75
CHEMBL471824 3 23 3 101
CHEMBL398420 3 23 10 94
CHEMBL139836 21 5 50 54
CHEMBL190014 5 21 14 90
CHEMBL127953 7 19 26 78
CHEMBL317614 9 17 31 73
CHEMBL146250 2 24 4 100
CHEMBL123626 9 17 34 70
CHEMBL143255 16 10 33 71
CHEMBL140530 20 6 40 64
CHEMBL389687 13 13 43 61
CHEMBL343068 14 12 33 71
CHEMBL198140 6 20 23 81
CHEMBL594544 8 18 27 77
CHEMBL609583 1 25 5 99
CHEMBL511715 5 21 13 91
CHEMBL318616 12 14 31 73
CHEMBL217651 1 25 1 103
CHEMBL147655 11 15 39 65
CHEMBL26844 6 20 16 88
CHEMBL346525 18 8 35 69
CHEMBL235191 4 22 10 94
CHEMBL357231 18 8 34 70
CHEMBL189912 3 23 17 87
CHEMBL389688 10 16 31 73
CHEMBL310279 4 22 18 86
CHEMBL126465 0 26 0 104
CHEMBL127360 8 18 32 72
CHEMBL261831 14 12 40 64
CHEMBL226224 1 25 3 101
CHEMBL140505 11 15 37 67
CHEMBL481805 4 22 13 91
CHEMBL336935 8 18 16 88
CHEMBL1097278 0 26 3 101
CHEMBL140899 20 6 45 59
CHEMBL127328 7 19 17 87
CHEMBL437029 0 26 6 98
CHEMBL561212 0 26 0 104
CHEMBL253868 3 23 5 99
CHEMBL146446 11 15 35 69
CHEMBL123905 15 11 33 71
CHEMBL142120 9 17 22 82
CHEMBL140811 18 8 45 59
CHEMBL28280 8 18 21 83
CHEMBL511797 1 25 5 99
CHEMBL424189 1 25 5 99
CHEMBL335812 20 6 40 64
CHEMBL1213458 4 22 27 77
CHEMBL235674 3 23 7 97
CHEMBL125416 12 14 27 77
CHEMBL55719 5 21 21 83
CHEMBL278639 3 23 5 99
CHEMBL483693 7 19 34 70
CHEMBL56782 13 13 32 72
CHEMBL1095096 2 24 4 100
CHEMBL491316 13 13 28 76
CHEMBL218027 16 10 34 70
CHEMBL142931 20 6 39 65
CHEMBL255805 1 25 3 101
CHEMBL466215 4 22 7 97
CHEMBL126289 6 20 16 88
CHEMBL55234 11 15 37 67
CHEMBL408513 17 9 32 72
CHEMBL487742 17 9 45 59
CHEMBL256440 1 25 1 103
CHEMBL481802 14 12 38 66
CHEMBL406927 2 24 7 97
CHEMBL152133 5 21 27 77
CHEMBL112340 11 15 20 84
CHEMBL274270 4 22 7 97
CHEMBL192098 6 20 18 86
CHEMBL189137 6 20 15 89
CHEMBL235413 7 19 13 91
CHEMBL214049 1 25 3 101
CHEMBL235192 5 21 17 87
CHEMBL539156 19 7 44 60
CHEMBL340885 5 21 7 97
CHEMBL402363 1 25 4 100
CHEMBL152538 10 16 36 68
CHEMBL197480 13 13 32 72
CHEMBL400482 7 19 29 75
CHEMBL127351 10 16 21 83
CHEMBL248798 8 18 30 74
CHEMBL113034 4 22 19 85
CHEMBL251144 1 25 10 94
CHEMBL192870 7 19 26 78
CHEMBL235411 6 20 17 87
CHEMBL275380 9 17 19 85
CHEMBL250005 10 16 21 83
CHEMBL127606 5 21 8 96
CHEMBL479842 6 20 17 87
CHEMBL513568 2 24 3 101
CHEMBL114184 6 20 26 78
CHEMBL347734 6 20 18 86
CHEMBL1097651 0 26 7 97
CHEMBL341601 20 6 35 69
CHEMBL56770 13 13 29 75
CHEMBL140014 11 15 30 74
CHEMBL96051 11 15 24 80
CHEMBL339796 10 16 29 75
CHEMBL483254 18 8 35 69
CHEMBL198934 14 12 41 63
CHEMBL1094710 6 20 18 86
CHEMBL141087 17 9 46 58
CHEMBL399388 5 21 11 93
CHEMBL1213492 7 19 13 91
CHEMBL388174 2 24 3 101
CHEMBL143179 15 11 45 59
CHEMBL261735 0 26 4 100
CHEMBL1095095 5 21 9 95
CHEMBL347068 14 12 33 71
CHEMBL124282 12 14 44 60
CHEMBL598797 11 15 35 69
CHEMBL1093033 3 23 17 87
CHEMBL336674 10 16 33 71
CHEMBL141236 17 9 35 69
CHEMBL1094707 9 17 26 78
CHEMBL420300 8 18 19 85
CHEMBL402341 0 26 0 104
CHEMBL343448 0 26 0 104
CHEMBL468513 1 25 8 96
CHEMBL149606 12 14 32 72
CHEMBL1213490 2 24 5 99
CHEMBL126777 6 20 32 72
CHEMBL127179 6 20 16 88
CHEMBL124650 9 17 26 78
CHEMBL421934 6 20 36 68
CHEMBL1213457 10 16 34 70
CHEMBL470225 3 23 6 98
CHEMBL143329 11 15 20 84
CHEMBL341826 5 21 8 96
CHEMBL27759 4 22 14 90
CHEMBL211802 1 25 7 97
CHEMBL140525 12 14 21 83
CHEMBL197774 7 19 29 75
CHEMBL511432 4 22 19 85
CHEMBL484073 7 19 19 85
CHEMBL272401 1 25 2 102
CHEMBL466644 2 24 6 98
CHEMBL392747 4 22 13 91
CHEMBL16071 4 22 6 98
CHEMBL112984 1 25 9 95
CHEMBL487107 8 18 40 64
CHEMBL198990 4 22 17 87
CHEMBL317734 14 12 37 67
CHEMBL348256 14 12 37 67
actives=185 actives_cnfs=7532 decoys=10298 decoys_cnfs=198263 ratio=0.0179646533307 EF_0.0025=34.500617484 EF_0.01=16.3711385327
