# Supplementary material for: A fast topological analysis algorithm for large-scale similarity evaluations of ligands and binding pockets
Source: J Cheminform. 2015 Aug 20;7:42. doi: 10.1186/s13321-015-0091-5 (PMC4631714; doi:10.1186/s13321-015-0091-5)
Supplement: Additional file 3: — A tar archive containing the details of the enrichment results, including the individual query (uniquely retrieved actives and decoys at the 1% and 0.25% top fractions), averaged enrichment factors for all of the sets, number of unique ligands and decoys and the number of generated conformers. [file 13321_2015_91_MOESM3_ESM.gz › dude_rslts/hdac8.log]

query_id pstv_0.25% ngtv_0.25% pstv_1.0% ngtv_1.0%
CHEMBL1213490 0 26 5 101
CHEMBL1095450 9 17 24 82
CHEMBL127953 10 16 31 75
CHEMBL342474 1 25 10 96
CHEMBL16071 4 22 4 102
CHEMBL604178 5 21 12 94
CHEMBL1097369 5 21 16 90
CHEMBL190014 2 24 8 98
CHEMBL59316 13 13 35 71
CHEMBL16847 3 23 3 103
CHEMBL279636 3 23 9 97
CHEMBL1097017 21 5 51 55
CHEMBL373049 12 14 34 72
CHEMBL28280 6 20 18 88
CHEMBL1095972 17 9 45 61
CHEMBL516600 11 15 34 72
CHEMBL1095718 11 15 22 84
CHEMBL347734 5 21 9 97
CHEMBL487107 12 14 41 65
CHEMBL406800 0 26 0 106
CHEMBL1099096 22 4 52 54
CHEMBL278639 3 23 4 102
CHEMBL483892 6 20 34 72
CHEMBL390452 11 15 35 71
CHEMBL485514 17 9 48 58
CHEMBL126777 7 19 30 76
CHEMBL261831 16 10 42 64
CHEMBL1096705 21 5 48 58
CHEMBL112234 6 20 16 90
CHEMBL1096033 22 4 59 47
CHEMBL1213492 7 19 11 95
CHEMBL95881 6 20 28 78
CHEMBL598797 14 12 40 66
CHEMBL320497 20 6 42 64
CHEMBL127351 11 15 17 89
CHEMBL198934 17 9 46 60
CHEMBL1095719 22 4 53 53
CHEMBL96051 11 15 27 79
CHEMBL347068 14 12 41 65
CHEMBL338816 8 18 20 86
CHEMBL162344 8 18 21 85
CHEMBL468595 13 13 36 70
CHEMBL143179 16 10 49 57
CHEMBL214049 1 25 3 103
CHEMBL146446 10 16 40 66
CHEMBL341826 4 22 9 97
CHEMBL56770 14 12 29 77
CHEMBL343068 18 8 45 61
CHEMBL152538 11 15 37 69
CHEMBL140525 3 23 8 98
CHEMBL470843 18 8 39 67
CHEMBL242533 12 14 21 85
CHEMBL423515 11 15 30 76
CHEMBL481726 11 15 24 82
CHEMBL318616 11 15 32 74
CHEMBL26844 4 22 10 96
CHEMBL16481 4 22 4 102
CHEMBL518957 7 19 13 93
CHEMBL197577 0 26 1 105
CHEMBL140900 17 9 27 79
CHEMBL1098067 24 2 58 48
CHEMBL141502 12 14 25 81
CHEMBL1095437 12 14 30 76
CHEMBL1096432 15 11 41 65
CHEMBL140899 21 5 50 56
CHEMBL125416 12 14 17 89
CHEMBL274270 2 24 4 102
CHEMBL141236 17 9 28 78
CHEMBL340725 14 12 27 79
CHEMBL143329 3 23 14 92
CHEMBL317614 10 16 34 72
CHEMBL1094077 12 14 23 83
CHEMBL140811 20 6 44 62
CHEMBL1094094 20 6 51 55
CHEMBL1095120 22 4 52 54
CHEMBL192098 4 22 11 95
CHEMBL1097761 23 3 52 54
CHEMBL127606 3 23 5 101
CHEMBL310279 5 21 11 95
CHEMBL1095136 22 4 55 51
CHEMBL143283 21 5 50 56
CHEMBL335812 21 5 53 53
CHEMBL419758 9 17 14 92
CHEMBL189912 5 21 17 89
CHEMBL99 10 16 38 68
CHEMBL320323 4 22 12 94
CHEMBL424189 1 25 4 102
CHEMBL472631 16 10 50 56
CHEMBL139836 21 5 53 53
CHEMBL143255 22 4 51 55
CHEMBL99392 5 21 21 85
CHEMBL336935 2 24 5 101
CHEMBL127328 9 17 20 86
CHEMBL1096034 21 5 55 51
CHEMBL1093033 4 22 18 88
CHEMBL1095075 4 22 9 97
CHEMBL487742 19 7 41 65
CHEMBL609583 2 24 10 96
CHEMBL143497 3 23 9 97
CHEMBL142120 18 8 42 64
CHEMBL471042 20 6 53 53
CHEMBL152133 5 21 22 84
CHEMBL270887 9 17 21 85
CHEMBL189137 6 20 12 94
CHEMBL140505 23 3 55 51
CHEMBL329977 9 17 29 77
CHEMBL488747 6 20 24 82
CHEMBL388195 3 23 17 89
CHEMBL197480 13 13 35 71
CHEMBL218027 13 13 33 73
CHEMBL402341 0 26 0 106
CHEMBL312206 1 25 9 97
CHEMBL340721 3 23 9 97
CHEMBL1095076 4 22 9 97
CHEMBL141087 16 10 48 58
CHEMBL1083742 13 13 31 75
CHEMBL152543 5 21 22 84
CHEMBL191227 7 19 16 90
CHEMBL346525 17 9 43 63
CHEMBL388174 1 25 3 103
CHEMBL156887 0 26 0 106
CHEMBL270249 7 19 19 87
CHEMBL198140 4 22 15 91
CHEMBL1099048 15 11 33 73
CHEMBL197774 15 11 45 61
CHEMBL147655 17 9 46 60
CHEMBL140530 21 5 52 54
CHEMBL1099057 10 16 18 88
CHEMBL140014 19 7 51 55
CHEMBL594544 12 14 35 71
CHEMBL348256 20 6 50 56
CHEMBL149606 15 11 38 68
CHEMBL192870 4 22 22 84
CHEMBL483893 5 21 20 86
CHEMBL127627 2 24 12 94
CHEMBL1099058 25 1 64 42
CHEMBL357231 17 9 45 61
CHEMBL27556 5 21 16 90
CHEMBL1213457 11 15 43 63
CHEMBL57792 9 17 33 73
CHEMBL126465 0 26 0 106
CHEMBL211802 0 26 8 98
CHEMBL1094085 21 5 53 53
CHEMBL1213458 3 23 16 90
CHEMBL1096433 21 5 44 62
CHEMBL12760 5 21 11 95
CHEMBL198990 5 21 22 84
CHEMBL481802 15 11 49 57
CHEMBL322504 9 17 16 90
CHEMBL332246 10 16 28 78
CHEMBL55234 14 12 43 63
CHEMBL336674 16 10 44 62
CHEMBL226224 1 25 3 103
CHEMBL491316 14 12 38 68
CHEMBL1095085 23 3 57 49
CHEMBL1094793 13 13 28 78
CHEMBL314389 12 14 48 58
CHEMBL1095451 14 12 29 77
CHEMBL421934 15 11 42 64
CHEMBL126289 3 23 12 94
CHEMBL113421 7 19 15 91
CHEMBL142931 22 4 49 57
CHEMBL275380 6 20 11 95
CHEMBL341601 20 6 51 55
CHEMBL569446 3 23 4 102
CHEMBL585939 10 16 41 65
CHEMBL178779 11 15 24 82
CHEMBL127179 6 20 19 87
CHEMBL317734 14 12 38 68
CHEMBL482358 4 22 18 88
actives=170 actives_cnfs=6839 decoys=10450 decoys_cnfs=224032 ratio=0.016 EF_0.0025=92.5410522143 EF_0.01=26.6652365025
