# Supplementary material for: A fast topological analysis algorithm for large-scale similarity evaluations of ligands and binding pockets
Source: J Cheminform. 2015 Aug 20;7:42. doi: 10.1186/s13321-015-0091-5 (PMC4631714; doi:10.1186/s13321-015-0091-5)
Supplement: Additional file 3: — A tar archive containing the details of the enrichment results, including the individual query (uniquely retrieved actives and decoys at the 1% and 0.25% top fractions), averaged enrichment factors for all of the sets, number of unique ligands and decoys and the number of generated conformers. [file 13321_2015_91_MOESM3_ESM.gz › dude_rslts/hivint.log]

query_id pstv_0.25% ngtv_0.25% pstv_1.0% ngtv_1.0%
CHEMBL366356 1 15 5 62
CHEMBL357646 1 15 1 66
CHEMBL209958 5 11 8 59
CHEMBL209307 4 12 11 56
CHEMBL441250 1 15 1 66
CHEMBL32865 0 16 0 67
CHEMBL35109 1 15 1 66
CHEMBL386710 5 11 12 55
CHEMBL108760 2 14 2 65
CHEMBL419981 6 10 8 59
CHEMBL209854 2 14 5 62
CHEMBL129148 5 11 12 55
CHEMBL415678 0 16 3 64
CHEMBL179 0 16 2 65
CHEMBL421353 1 15 5 62
CHEMBL312608 0 16 0 67
CHEMBL198160 6 10 12 55
CHEMBL368084 2 14 6 61
CHEMBL441683 6 10 18 49
CHEMBL129964 3 13 7 60
CHEMBL143614 0 16 2 65
CHEMBL371007 3 13 10 57
CHEMBL212982 4 12 9 58
CHEMBL193759 0 16 1 66
CHEMBL414850 8 8 16 51
CHEMBL385951 1 15 1 66
CHEMBL212412 5 11 13 54
CHEMBL212921 9 7 16 51
CHEMBL175266 0 16 4 63
CHEMBL385825 0 16 0 67
CHEMBL190009 3 13 7 60
CHEMBL196391 0 16 0 67
CHEMBL63592 2 14 5 62
CHEMBL199874 1 15 5 62
CHEMBL216874 7 9 10 57
CHEMBL211110 1 15 3 64
CHEMBL370620 0 16 1 66
CHEMBL202166 0 16 0 67
CHEMBL217285 6 10 8 59
CHEMBL288097 0 16 1 66
CHEMBL209872 1 15 4 63
CHEMBL204656 1 15 3 64
CHEMBL377501 4 12 10 57
CHEMBL1159989 1 15 3 64
CHEMBL204751 0 16 0 67
CHEMBL216389 7 9 11 56
CHEMBL320261 0 16 0 67
CHEMBL321391 0 16 0 67
CHEMBL379382 2 14 7 60
CHEMBL472863 5 11 6 61
CHEMBL35842 1 15 1 66
CHEMBL212213 2 14 10 57
CHEMBL379974 3 13 8 59
CHEMBL378029 5 11 6 61
CHEMBL377621 3 13 9 58
CHEMBL129073 5 11 11 56
CHEMBL431948 1 15 5 62
CHEMBL1159990 0 16 4 63
CHEMBL380034 3 13 11 56
CHEMBL164 4 12 5 62
CHEMBL210233 1 15 6 61
CHEMBL87764 3 13 8 59
CHEMBL86448 3 13 7 60
CHEMBL36303 0 16 0 67
CHEMBL36070 2 14 2 65
CHEMBL611459 0 16 1 66
CHEMBL211028 1 15 1 66
CHEMBL142072 0 16 0 67
CHEMBL378395 1 15 4 63
CHEMBL68013 4 12 6 61
CHEMBL206604 0 16 1 66
CHEMBL144613 0 16 2 65
CHEMBL413552 0 16 7 60
CHEMBL18635 3 13 6 61
CHEMBL108253 0 16 1 66
CHEMBL553067 0 16 1 66
CHEMBL209614 0 16 0 67
CHEMBL111182 0 16 0 67
CHEMBL212000 7 9 13 54
CHEMBL130911 7 9 11 56
CHEMBL213852 5 11 11 56
CHEMBL209488 7 9 13 54
CHEMBL59548 0 16 6 61
CHEMBL378373 0 16 2 65
CHEMBL407451 9 7 15 52
CHEMBL198001 2 14 3 64
CHEMBL86133 2 14 9 58
CHEMBL340775 5 11 13 54
CHEMBL148364 2 14 4 63
CHEMBL149674 4 12 6 61
CHEMBL210234 7 9 10 57
CHEMBL267578 2 14 8 59
CHEMBL1159988 1 15 2 65
CHEMBL232801 0 16 1 66
CHEMBL217020 6 10 7 60
CHEMBL217776 8 8 16 51
CHEMBL437708 1 15 1 66
CHEMBL386515 10 6 15 52
CHEMBL379658 4 12 7 60
CHEMBL339815 2 14 7 60
actives=100 actives_cnfs=3496 decoys=6643 decoys_cnfs=172046 ratio=0.015053439711 EF_0.0025=16.8202175758 EF_0.01=6.72073854273
