# Supplementary material for: A fast topological analysis algorithm for large-scale similarity evaluations of ligands and binding pockets
Source: J Cheminform. 2015 Aug 20;7:42. doi: 10.1186/s13321-015-0091-5 (PMC4631714; doi:10.1186/s13321-015-0091-5)
Supplement: Additional file 3: — A tar archive containing the details of the enrichment results, including the individual query (uniquely retrieved actives and decoys at the 1% and 0.25% top fractions), averaged enrichment factors for all of the sets, number of unique ligands and decoys and the number of generated conformers. [file 13321_2015_91_MOESM3_ESM.gz › dude_rslts/hivpr.log]

query_id pstv_0.25% ngtv_0.25% pstv_1.0% ngtv_1.0%
CHEMBL124731 18 72 27 335
CHEMBL171551 23 67 36 326
CHEMBL353086 9 81 31 331
CHEMBL169878 4 86 15 347
CHEMBL378588 8 82 26 336
CHEMBL292791 3 87 12 350
CHEMBL324144 10 80 28 334
CHEMBL98096 21 69 40 322
CHEMBL99607 18 72 45 317
CHEMBL122768 2 88 4 358
CHEMBL113958 4 86 26 336
CHEMBL124841 8 82 25 337
CHEMBL163390 2 88 3 359
CHEMBL159602 3 87 6 356
CHEMBL123186 11 79 23 339
CHEMBL143758 22 68 31 331
CHEMBL313110 1 89 5 357
CHEMBL125948 15 75 26 336
CHEMBL128696 11 79 23 339
CHEMBL359477 0 90 0 362
CHEMBL74275 16 74 25 337
CHEMBL414648 14 76 29 333
CHEMBL337895 9 81 30 332
CHEMBL343163 27 63 44 318
CHEMBL132548 4 86 14 348
CHEMBL306534 22 68 48 314
CHEMBL68904 20 70 36 326
CHEMBL36725 2 88 4 358
CHEMBL430692 20 70 37 325
CHEMBL35271 15 75 29 333
CHEMBL210885 5 85 8 354
CHEMBL29089 2 88 4 358
CHEMBL288513 12 78 28 334
CHEMBL342772 2 88 3 359
CHEMBL383924 20 70 44 318
CHEMBL143385 17 73 29 333
CHEMBL306932 16 74 28 334
CHEMBL312809 1 89 1 361
CHEMBL135365 1 89 10 352
CHEMBL265588 16 74 42 320
CHEMBL144742 0 90 6 356
CHEMBL380028 3 87 5 357
CHEMBL137138 18 72 24 338
CHEMBL95467 15 75 41 321
CHEMBL122936 8 82 17 345
CHEMBL99016 20 70 35 327
CHEMBL187776 10 80 32 330
CHEMBL132606 1 89 12 350
CHEMBL13205 4 86 19 343
CHEMBL273577 12 78 22 340
CHEMBL356174 12 78 16 346
CHEMBL332043 13 77 26 336
CHEMBL124672 0 90 5 357
CHEMBL332564 4 86 19 343
CHEMBL416783 14 76 26 336
CHEMBL143773 20 70 37 325
CHEMBL294097 1 89 3 359
CHEMBL133804 18 72 30 332
CHEMBL22164 23 67 33 329
CHEMBL132577 12 78 19 343
CHEMBL362510 4 86 13 349
CHEMBL217771 13 77 38 324
CHEMBL191880 10 80 20 342
CHEMBL384436 10 80 28 334
CHEMBL124161 7 83 16 346
CHEMBL286159 10 80 19 343
CHEMBL103217 0 90 0 362
CHEMBL276704 16 74 28 334
CHEMBL132973 3 87 10 352
CHEMBL317103 16 74 25 337
CHEMBL98710 18 72 46 316
CHEMBL75118 19 71 44 318
CHEMBL83002 4 86 17 345
CHEMBL338756 11 79 32 330
CHEMBL275546 20 70 26 336
CHEMBL180913 5 85 12 350
CHEMBL181972 12 78 19 343
CHEMBL333924 9 81 19 343
CHEMBL420883 6 84 9 353
CHEMBL318217 12 78 23 339
CHEMBL167402 11 79 22 340
CHEMBL354379 13 77 29 333
CHEMBL86959 22 68 32 330
CHEMBL16564 6 84 12 350
CHEMBL333101 11 79 28 334
CHEMBL331429 6 84 16 346
CHEMBL87329 22 68 32 330
CHEMBL340958 17 73 30 332
CHEMBL280551 0 90 8 354
CHEMBL140074 6 84 24 338
CHEMBL16427 15 75 19 343
CHEMBL310123 9 81 17 345
CHEMBL278687 14 76 21 341
CHEMBL97625 15 75 38 324
CHEMBL335737 10 80 14 348
CHEMBL143663 28 62 37 325
CHEMBL277389 13 77 30 332
CHEMBL54 4 86 21 341
CHEMBL129802 22 68 28 334
CHEMBL131821 8 82 29 333
CHEMBL84650 4 86 11 351
CHEMBL314407 5 85 12 350
CHEMBL286791 6 84 18 344
CHEMBL69743 26 64 48 314
CHEMBL1161737 0 90 0 362
CHEMBL1161738 1 89 1 361
CHEMBL302689 9 81 19 343
CHEMBL131395 2 88 9 353
CHEMBL1161736 1 89 1 361
CHEMBL268605 7 83 19 343
CHEMBL1161743 4 86 5 357
CHEMBL1161742 0 90 2 360
CHEMBL1161741 1 89 3 359
CHEMBL446395 4 86 23 339
CHEMBL164570 8 82 9 353
CHEMBL108471 12 78 35 327
CHEMBL288836 10 80 39 323
CHEMBL62390 22 68 32 330
CHEMBL164093 13 77 25 337
CHEMBL443 0 90 4 358
CHEMBL147790 6 84 18 344
CHEMBL305125 21 69 46 316
CHEMBL328436 14 76 39 323
CHEMBL45310 11 79 26 336
CHEMBL433293 17 73 26 336
CHEMBL16368 8 82 20 342
CHEMBL178951 3 87 6 356
CHEMBL359756 10 80 14 348
CHEMBL57707 19 71 34 328
CHEMBL71143 1 89 13 349
CHEMBL320005 10 80 29 333
CHEMBL80529 1 89 2 360
CHEMBL300812 7 83 20 342
CHEMBL77497 18 72 44 318
CHEMBL331724 25 65 35 327
CHEMBL168270 1 89 8 354
CHEMBL343811 23 67 36 326
CHEMBL338912 22 68 26 336
CHEMBL61756 18 72 36 326
CHEMBL443030 15 75 37 325
CHEMBL78822 9 81 15 347
CHEMBL340638 17 73 48 314
CHEMBL292161 8 82 21 341
CHEMBL352143 11 79 22 340
CHEMBL281795 1 89 3 359
CHEMBL192190 3 87 7 355
CHEMBL76101 0 90 2 360
CHEMBL143656 21 69 31 331
CHEMBL443519 4 86 17 345
CHEMBL170320 22 68 36 326
CHEMBL37618 18 72 36 326
CHEMBL183095 3 87 12 350
CHEMBL364086 9 81 24 338
CHEMBL27326 1 89 2 360
CHEMBL357009 0 90 0 362
CHEMBL182360 12 78 33 329
CHEMBL338734 3 87 8 354
CHEMBL46728 6 84 11 351
CHEMBL305845 15 75 25 337
CHEMBL162317 2 88 14 348
CHEMBL287112 10 80 18 344
CHEMBL377329 5 85 27 335
CHEMBL80556 6 84 15 347
CHEMBL60370 10 80 36 326
CHEMBL433729 5 85 18 344
CHEMBL197165 5 85 23 339
CHEMBL444057 17 73 40 322
CHEMBL336063 2 88 12 350
CHEMBL283950 4 86 9 353
CHEMBL116867 8 82 31 331
CHEMBL99013 24 66 47 315
CHEMBL430445 11 79 31 331
CHEMBL78887 8 82 20 342
CHEMBL303035 19 71 35 327
CHEMBL431910 3 87 10 352
CHEMBL17571 9 81 21 341
CHEMBL12421 4 86 13 349
CHEMBL122542 12 78 33 329
CHEMBL120843 8 82 16 346
CHEMBL311555 18 72 43 319
CHEMBL80972 1 89 7 355
CHEMBL16245 16 74 24 338
CHEMBL78261 18 72 40 322
CHEMBL409292 11 79 43 319
CHEMBL415082 8 82 20 342
CHEMBL333610 9 81 22 340
CHEMBL322597 8 82 36 326
CHEMBL37541 16 74 31 331
CHEMBL279283 10 80 21 341
CHEMBL57 3 87 13 349
CHEMBL268871 1 89 1 361
CHEMBL209023 10 80 26 336
CHEMBL125448 4 86 15 347
CHEMBL274027 3 87 7 355
CHEMBL333821 7 83 25 337
CHEMBL365573 18 72 44 318
CHEMBL39526 1 89 7 355
CHEMBL16421 20 70 37 325
CHEMBL180987 7 83 17 345
CHEMBL558604 1 89 1 361
CHEMBL122320 16 74 25 337
CHEMBL309346 5 85 9 353
CHEMBL137832 20 70 30 332
CHEMBL59522 31 59 40 322
CHEMBL323203 13 77 27 335
CHEMBL116965 14 76 27 335
CHEMBL98355 17 73 30 332
CHEMBL97423 17 73 36 326
CHEMBL355316 12 78 23 339
CHEMBL274470 9 81 21 341
CHEMBL143550 22 68 30 332
CHEMBL80494 17 73 25 337
CHEMBL117638 10 80 31 331
CHEMBL360336 6 84 19 343
CHEMBL352273 0 90 6 356
CHEMBL46067 5 85 10 352
CHEMBL17600 9 81 29 333
CHEMBL365756 1 89 3 359
CHEMBL20846 19 71 52 310
CHEMBL349662 12 78 23 339
CHEMBL286456 7 83 16 346
CHEMBL158033 1 89 7 355
CHEMBL162866 2 88 7 355
CHEMBL108016 10 80 29 333
CHEMBL308574 16 74 22 340
CHEMBL445886 0 90 2 360
CHEMBL319188 6 84 16 346
CHEMBL283619 4 86 6 356
CHEMBL366386 15 75 30 332
CHEMBL363469 14 76 36 326
CHEMBL348282 16 74 26 336
CHEMBL119998 9 81 21 341
CHEMBL292373 8 82 16 346
CHEMBL17788 12 78 31 331
CHEMBL295530 6 84 15 347
CHEMBL96348 8 82 31 331
CHEMBL412862 6 84 27 335
CHEMBL78327 12 78 22 340
CHEMBL354831 6 84 22 340
CHEMBL111906 7 83 24 338
CHEMBL278426 2 88 9 353
CHEMBL418680 21 69 26 336
CHEMBL354231 2 88 7 355
CHEMBL292264 23 67 29 333
CHEMBL29011 18 72 46 316
CHEMBL144409 1 89 7 355
CHEMBL148371 6 84 17 345
CHEMBL371589 11 79 23 339
CHEMBL107849 4 86 14 348
CHEMBL328447 1 89 2 360
CHEMBL146361 12 78 21 341
CHEMBL148090 18 72 36 326
CHEMBL433187 14 76 42 320
CHEMBL368169 5 85 22 340
CHEMBL36118 6 84 14 348
CHEMBL130184 7 83 20 342
CHEMBL172012 13 77 32 330
CHEMBL351155 18 72 35 327
CHEMBL36125 2 88 12 350
CHEMBL95546 14 76 33 329
CHEMBL205758 12 78 29 333
CHEMBL99336 14 76 36 326
CHEMBL306073 19 71 44 318
CHEMBL333906 5 85 18 344
CHEMBL161644 7 83 25 337
CHEMBL161005 3 87 10 352
CHEMBL285180 6 84 18 344
CHEMBL420944 3 87 10 352
CHEMBL344442 18 72 33 329
CHEMBL12900 15 75 33 329
CHEMBL37597 3 87 5 357
CHEMBL354805 13 77 22 340
CHEMBL326764 4 86 7 355
CHEMBL415722 5 85 14 348
CHEMBL293808 5 85 18 344
CHEMBL61173 13 77 32 330
CHEMBL341707 15 75 32 330
CHEMBL76460 10 80 19 343
CHEMBL282054 0 90 2 360
CHEMBL273393 18 72 37 325
CHEMBL327025 7 83 24 338
CHEMBL275960 19 71 49 313
CHEMBL287923 14 76 34 328
CHEMBL119490 8 82 18 344
CHEMBL354884 17 73 24 338
CHEMBL377249 13 77 38 324
CHEMBL16875 1 89 8 354
CHEMBL169381 9 81 24 338
CHEMBL335653 11 79 19 343
CHEMBL336038 10 80 32 330
CHEMBL182808 7 83 16 346
CHEMBL108918 17 73 33 329
CHEMBL342947 5 85 11 351
CHEMBL16584 21 69 34 328
CHEMBL315300 2 88 20 342
CHEMBL320219 13 77 35 327
CHEMBL170316 22 68 33 329
CHEMBL132747 23 67 36 326
CHEMBL16536 9 81 16 346
CHEMBL93589 21 69 29 333
CHEMBL117719 11 79 21 341
CHEMBL365612 12 78 31 331
CHEMBL435594 0 90 1 361
CHEMBL109896 1 89 3 359
CHEMBL53254 10 80 20 342
CHEMBL274351 9 81 19 343
CHEMBL16354 22 68 41 321
CHEMBL172927 12 78 43 319
CHEMBL16316 19 71 32 330
CHEMBL129900 16 74 26 336
CHEMBL170195 15 75 28 334
CHEMBL282457 3 87 12 350
CHEMBL427133 0 90 0 362
CHEMBL117437 14 76 41 321
CHEMBL93082 1 89 3 359
CHEMBL350861 15 75 30 332
CHEMBL78357 15 75 23 339
CHEMBL72474 23 67 47 315
CHEMBL16232 9 81 18 344
CHEMBL24181 1 89 2 360
CHEMBL23309 2 88 10 352
CHEMBL72784 5 85 12 350
CHEMBL170804 23 67 35 327
CHEMBL287274 21 69 37 325
CHEMBL139519 11 79 22 340
CHEMBL138135 26 64 38 324
CHEMBL83186 10 80 20 342
CHEMBL289715 3 87 7 355
CHEMBL431321 9 81 37 325
CHEMBL175243 9 81 28 334
CHEMBL307001 3 87 4 358
CHEMBL178490 10 80 14 348
CHEMBL36581 11 79 35 327
CHEMBL290362 3 87 20 342
CHEMBL114258 0 90 1 361
CHEMBL86925 0 90 1 361
CHEMBL67813 2 88 7 355
CHEMBL32828 21 69 35 327
CHEMBL37118 9 81 22 340
CHEMBL36380 1 89 5 357
CHEMBL36437 7 83 16 346
CHEMBL326566 8 82 23 339
CHEMBL129 0 90 1 361
CHEMBL603764 0 90 1 361
CHEMBL305814 14 76 24 338
CHEMBL121146 10 80 18 344
CHEMBL74508 17 73 42 320
CHEMBL305304 10 80 23 339
CHEMBL301213 10 80 32 330
CHEMBL1161733 1 89 2 360
CHEMBL314709 23 67 43 319
CHEMBL136147 11 79 22 340
CHEMBL123428 19 71 26 336
CHEMBL335789 25 65 42 320
CHEMBL126157 19 71 29 333
CHEMBL377222 4 86 6 356
CHEMBL279869 2 88 24 338
CHEMBL127219 19 71 38 324
CHEMBL35642 13 77 33 329
CHEMBL279279 9 81 12 350
CHEMBL439725 5 85 9 353
CHEMBL99174 5 85 16 346
CHEMBL424529 3 87 10 352
CHEMBL163633 3 87 5 357
CHEMBL128629 9 81 22 340
CHEMBL163435 3 87 5 357
CHEMBL77431 24 66 48 314
CHEMBL72751 0 90 8 354
CHEMBL275899 20 70 32 330
CHEMBL326070 7 83 16 346
CHEMBL426812 8 82 15 347
CHEMBL14592 1 89 9 353
CHEMBL430577 15 75 21 341
CHEMBL383756 14 76 24 338
CHEMBL187057 8 82 16 346
CHEMBL308837 12 78 18 344
CHEMBL74629 9 81 27 335
CHEMBL315177 5 85 15 347
CHEMBL332611 1 89 17 345
CHEMBL354615 20 70 37 325
CHEMBL268512 7 83 26 336
CHEMBL477992 1 89 11 351
CHEMBL430995 0 90 4 358
CHEMBL333037 2 88 16 346
CHEMBL431702 0 90 2 360
CHEMBL90751 13 77 35 327
CHEMBL405657 12 78 33 329
CHEMBL422718 7 83 14 348
CHEMBL166052 1 89 4 358
CHEMBL369790 13 77 35 327
CHEMBL42366 2 88 9 353
CHEMBL169256 3 87 4 358
CHEMBL50382 6 84 17 345
CHEMBL18031 24 66 36 326
CHEMBL78217 15 75 45 317
CHEMBL323814 8 82 24 338
CHEMBL98885 11 79 28 334
CHEMBL319792 19 71 35 327
CHEMBL69632 23 67 32 330
CHEMBL76486 13 77 25 337
CHEMBL262566 26 64 53 309
CHEMBL308615 20 70 42 320
CHEMBL89038 16 74 21 341
CHEMBL422408 2 88 3 359
CHEMBL294635 0 90 1 361
CHEMBL99875 17 73 25 337
CHEMBL287355 20 70 31 331
CHEMBL423628 11 79 15 347
CHEMBL262764 19 71 38 324
CHEMBL330619 5 85 14 348
CHEMBL367830 3 87 10 352
CHEMBL286759 1 89 10 352
CHEMBL119970 7 83 13 349
CHEMBL101560 18 72 32 330
CHEMBL38154 5 85 11 351
CHEMBL16238 20 70 36 326
CHEMBL336367 10 80 24 338
CHEMBL302464 0 90 2 360
CHEMBL131128 2 88 14 348
CHEMBL140468 23 67 35 327
CHEMBL432178 15 75 33 329
CHEMBL276097 0 90 1 361
CHEMBL315439 7 83 17 345
CHEMBL99600 14 76 28 334
CHEMBL315639 8 82 15 347
CHEMBL315121 8 82 16 346
CHEMBL142282 24 66 39 323
CHEMBL293860 10 80 21 341
CHEMBL23401 3 87 3 359
CHEMBL143630 21 69 37 325
CHEMBL299198 6 84 23 339
CHEMBL432665 7 83 13 349
CHEMBL607266 11 79 25 337
CHEMBL78671 6 84 25 337
CHEMBL154197 11 79 25 337
CHEMBL105976 0 90 0 362
CHEMBL130283 6 84 11 351
CHEMBL311570 9 81 18 344
CHEMBL69134 3 87 5 357
CHEMBL170517 2 88 6 356
CHEMBL336684 8 82 23 339
CHEMBL423618 11 79 27 335
CHEMBL159658 2 88 6 356
CHEMBL324579 7 83 29 333
CHEMBL188916 3 87 6 356
CHEMBL367805 3 87 11 351
CHEMBL417449 11 79 22 340
CHEMBL334180 8 82 22 340
CHEMBL87772 9 81 22 340
CHEMBL135603 6 84 16 346
CHEMBL91085 15 75 29 333
CHEMBL276431 5 85 12 350
CHEMBL166175 4 86 12 350
CHEMBL80362 2 88 3 359
CHEMBL353119 11 79 24 338
CHEMBL78518 7 83 11 351
CHEMBL312178 8 82 23 339
CHEMBL421622 18 72 24 338
CHEMBL139434 24 66 36 326
CHEMBL333312 10 80 19 343
CHEMBL49744 9 81 20 342
CHEMBL111143 21 69 36 326
CHEMBL331994 0 90 0 362
CHEMBL372059 17 73 40 322
CHEMBL100048 5 85 13 349
CHEMBL325551 16 74 45 317
CHEMBL113825 8 82 21 341
CHEMBL263540 16 74 27 335
CHEMBL288254 3 87 9 353
CHEMBL416612 5 85 17 345
CHEMBL356749 8 82 10 352
CHEMBL321641 13 77 33 329
CHEMBL169119 20 70 35 327
CHEMBL166757 0 90 1 361
CHEMBL36129 6 84 15 347
CHEMBL172622 4 86 7 355
CHEMBL66007 4 86 11 351
CHEMBL342439 5 85 10 352
CHEMBL183451 16 74 32 330
CHEMBL314753 7 83 19 343
CHEMBL179323 0 90 0 362
CHEMBL412810 15 75 37 325
CHEMBL320671 6 84 20 342
CHEMBL174342 23 67 38 324
CHEMBL353679 24 66 37 325
CHEMBL300257 11 79 34 328
CHEMBL178424 3 87 11 351
CHEMBL294261 0 90 1 361
CHEMBL431684 13 77 27 335
CHEMBL423648 6 84 17 345
CHEMBL195791 8 82 20 342
CHEMBL341237 22 68 26 336
CHEMBL16636 12 78 29 333
CHEMBL61164 6 84 21 341
CHEMBL359544 2 88 4 358
CHEMBL45953 3 87 11 351
CHEMBL195666 14 76 22 340
CHEMBL1159655 15 75 30 332
CHEMBL90313 14 76 29 333
CHEMBL37472 11 79 26 336
CHEMBL264184 4 86 9 353
CHEMBL367679 5 85 20 342
CHEMBL309675 10 80 29 333
CHEMBL340811 16 74 30 332
CHEMBL308786 17 73 49 313
CHEMBL100310 5 85 12 350
CHEMBL346818 18 72 29 333
CHEMBL264818 4 86 10 352
CHEMBL280104 13 77 29 333
CHEMBL132275 8 82 19 343
CHEMBL121706 14 76 27 335
CHEMBL59732 17 73 32 330
CHEMBL187387 21 69 42 320
CHEMBL322984 17 73 29 333
CHEMBL354499 20 70 37 325
CHEMBL292043 4 86 24 338
CHEMBL121000 2 88 10 352
CHEMBL58043 10 80 27 335
CHEMBL10777 17 73 45 317
CHEMBL16694 15 75 28 334
CHEMBL276318 3 87 6 356
CHEMBL300794 8 82 16 346
CHEMBL417993 16 74 35 327
CHEMBL38236 5 85 12 350
CHEMBL28961 12 78 28 334
CHEMBL310551 2 88 4 358
CHEMBL413332 11 79 29 333
CHEMBL60728 14 76 35 327
CHEMBL182611 7 83 22 340
CHEMBL306963 15 75 44 318
CHEMBL79116 8 82 15 347
CHEMBL132739 14 76 23 339
CHEMBL262503 10 80 18 344
CHEMBL154952 0 90 4 358
CHEMBL313955 0 90 1 361
CHEMBL78493 11 79 28 334
actives=536 actives_cnfs=31169 decoys=35739 decoys_cnfs=639001 ratio=0.015 EF_0.0025=8.92375586931 EF_0.01=4.37268102115
