# Supplementary material for: A fast topological analysis algorithm for large-scale similarity evaluations of ligands and binding pockets
Source: J Cheminform. 2015 Aug 20;7:42. doi: 10.1186/s13321-015-0091-5 (PMC4631714; doi:10.1186/s13321-015-0091-5)
Supplement: Additional file 3: — A tar archive containing the details of the enrichment results, including the individual query (uniquely retrieved actives and decoys at the 1% and 0.25% top fractions), averaged enrichment factors for all of the sets, number of unique ligands and decoys and the number of generated conformers. [file 13321_2015_91_MOESM3_ESM.gz › dude_rslts/hivrt.log]

query_id pstv_0.25% ngtv_0.25% pstv_1.0% ngtv_1.0%
CHEMBL136976 1 47 9 183
CHEMBL145709 4 44 8 184
CHEMBL104349 3 45 20 172
CHEMBL135380 9 39 19 173
CHEMBL338047 1 47 10 182
CHEMBL39999 8 40 9 183
CHEMBL39093 7 41 13 179
CHEMBL81319 6 42 13 179
CHEMBL82481 3 45 4 188
CHEMBL253186 6 42 16 176
CHEMBL433489 13 35 22 170
CHEMBL356779 2 46 10 182
CHEMBL59215 2 46 7 185
CHEMBL340145 8 40 15 177
CHEMBL320663 2 46 8 184
CHEMBL435017 5 43 5 187
CHEMBL176463 2 46 8 184
CHEMBL144852 9 39 22 170
CHEMBL48286 1 47 6 186
CHEMBL431274 1 47 6 186
CHEMBL283614 5 43 11 181
CHEMBL38679 5 43 10 182
CHEMBL116350 5 43 6 186
CHEMBL187438 2 46 3 189
CHEMBL352398 1 47 3 189
CHEMBL340381 5 43 15 177
CHEMBL69566 0 48 7 185
CHEMBL57995 0 48 5 187
CHEMBL341667 2 46 3 189
CHEMBL351375 1 47 6 186
CHEMBL322004 10 38 15 177
CHEMBL294720 2 46 6 186
CHEMBL145237 4 44 7 185
CHEMBL359410 2 46 11 181
CHEMBL133195 8 40 20 172
CHEMBL100968 2 46 7 185
CHEMBL100056 2 46 13 179
CHEMBL144866 8 40 19 173
CHEMBL338099 1 47 4 188
CHEMBL48628 4 44 12 180
CHEMBL79526 4 44 5 187
CHEMBL135277 7 41 15 177
CHEMBL162629 2 46 6 186
CHEMBL133772 5 43 8 184
CHEMBL133035 6 42 11 181
CHEMBL84621 6 42 11 181
CHEMBL79696 2 46 2 190
CHEMBL336237 2 46 8 184
CHEMBL338992 3 45 9 183
CHEMBL147099 1 47 1 191
CHEMBL342056 1 47 6 186
CHEMBL58494 1 47 8 184
CHEMBL309462 2 46 3 189
CHEMBL101293 4 44 12 180
CHEMBL315289 8 40 11 181
CHEMBL85574 9 39 15 177
CHEMBL156340 8 40 21 171
CHEMBL128931 0 48 5 187
CHEMBL268871 7 41 13 179
CHEMBL135662 5 43 11 181
CHEMBL145279 9 39 24 168
CHEMBL57113 2 46 5 187
CHEMBL107342 1 47 6 186
CHEMBL299334 8 40 20 172
CHEMBL53043 3 45 10 182
CHEMBL318720 4 44 15 177
CHEMBL85110 5 43 9 183
CHEMBL123959 1 47 2 190
CHEMBL55445 6 42 16 176
CHEMBL57 5 43 15 177
CHEMBL323072 7 41 7 185
CHEMBL155483 4 44 8 184
CHEMBL151791 1 47 1 191
CHEMBL39015 6 42 10 182
CHEMBL162118 1 47 2 190
CHEMBL267747 1 47 2 190
CHEMBL314884 9 39 13 179
CHEMBL81441 3 45 9 183
CHEMBL105400 6 42 12 180
CHEMBL355113 3 45 8 184
CHEMBL313450 10 38 14 178
CHEMBL356998 3 45 8 184
CHEMBL172454 1 47 1 191
CHEMBL558604 4 44 16 176
CHEMBL49078 7 41 12 180
CHEMBL292188 6 42 12 180
CHEMBL29117 4 44 13 179
CHEMBL105916 6 42 12 180
CHEMBL108154 6 42 18 174
CHEMBL1160249 3 45 15 177
CHEMBL173635 0 48 2 190
CHEMBL337338 10 38 13 179
CHEMBL366402 9 39 22 170
CHEMBL121881 6 42 7 185
CHEMBL100629 5 43 17 175
CHEMBL146550 7 41 13 179
CHEMBL133250 0 48 5 187
CHEMBL287942 1 47 2 190
CHEMBL215724 2 46 4 188
CHEMBL330597 2 46 5 187
CHEMBL337050 4 44 10 182
CHEMBL124248 7 41 14 178
CHEMBL55258 1 47 1 191
CHEMBL81227 1 47 8 184
CHEMBL142659 1 47 3 189
CHEMBL70629 6 42 13 179
CHEMBL29274 7 41 14 178
CHEMBL58596 3 45 10 182
CHEMBL283619 6 42 12 180
CHEMBL335193 6 42 13 179
CHEMBL190879 3 45 8 184
CHEMBL440551 0 48 0 192
CHEMBL352047 1 47 4 188
CHEMBL321980 1 47 3 189
CHEMBL381888 2 46 4 188
CHEMBL368084 4 44 5 187
CHEMBL298821 4 44 6 186
CHEMBL236161 5 43 10 182
CHEMBL135804 0 48 3 189
CHEMBL69952 3 45 11 181
CHEMBL607878 1 47 7 185
CHEMBL144035 3 45 5 187
CHEMBL144326 9 39 21 171
CHEMBL335584 7 41 13 179
CHEMBL1160246 1 47 4 188
CHEMBL303446 2 46 12 180
CHEMBL166126 0 48 3 189
CHEMBL82856 1 47 2 190
CHEMBL400547 2 46 6 186
CHEMBL54893 0 48 2 190
CHEMBL31977 2 46 8 184
CHEMBL206522 1 47 5 187
CHEMBL88677 5 43 15 177
CHEMBL134630 5 43 14 178
CHEMBL107535 2 46 7 185
CHEMBL422659 10 38 22 170
CHEMBL125532 1 47 3 189
CHEMBL319277 2 46 8 184
CHEMBL141223 1 47 3 189
CHEMBL418833 1 47 3 189
CHEMBL319139 5 43 11 181
CHEMBL293736 4 44 11 181
CHEMBL83825 4 44 19 173
CHEMBL336635 1 47 3 189
CHEMBL153724 0 48 8 184
CHEMBL330180 3 45 12 180
CHEMBL320557 5 43 9 183
CHEMBL309896 3 45 5 187
CHEMBL253018 4 44 8 184
CHEMBL135259 0 48 0 192
CHEMBL358555 4 44 11 181
CHEMBL357221 2 46 15 177
CHEMBL191146 3 45 3 189
CHEMBL36930 5 43 14 178
CHEMBL122343 7 41 9 183
CHEMBL593 6 42 6 186
CHEMBL151716 2 46 6 186
CHEMBL135235 0 48 3 189
CHEMBL83888 4 44 7 185
CHEMBL57733 1 47 7 185
CHEMBL138639 7 41 15 177
CHEMBL337029 1 47 5 187
CHEMBL297453 3 45 4 188
CHEMBL357250 6 42 20 172
CHEMBL131972 7 41 10 182
CHEMBL212448 4 44 9 183
CHEMBL380643 0 48 3 189
CHEMBL69855 7 41 16 176
CHEMBL150424 7 41 24 168
CHEMBL88966 2 46 5 187
CHEMBL300838 6 42 9 183
CHEMBL191910 2 46 5 187
CHEMBL95426 4 44 10 182
CHEMBL108396 1 47 6 186
CHEMBL358292 7 41 11 181
CHEMBL106997 5 43 16 176
CHEMBL132122 2 46 9 183
CHEMBL262184 0 48 4 188
CHEMBL340193 6 42 8 184
CHEMBL43308 4 44 13 179
CHEMBL98159 4 44 8 184
CHEMBL125112 6 42 9 183
CHEMBL294179 0 48 2 190
CHEMBL69657 4 44 12 180
CHEMBL145193 6 42 12 180
CHEMBL422371 2 46 7 185
CHEMBL83362 6 42 11 181
CHEMBL121820 1 47 3 189
CHEMBL355918 8 40 13 179
CHEMBL145273 3 45 6 186
CHEMBL88397 0 48 2 190
CHEMBL138969 2 46 7 185
CHEMBL305010 7 41 11 181
CHEMBL72472 4 44 8 184
CHEMBL87303 9 39 12 180
CHEMBL357183 3 45 14 178
CHEMBL341350 8 40 14 178
CHEMBL362936 3 45 7 185
CHEMBL135532 4 44 8 184
CHEMBL148698 5 43 13 179
CHEMBL53554 8 40 18 174
CHEMBL85947 5 43 12 180
CHEMBL267447 1 47 5 187
CHEMBL144591 3 45 13 179
CHEMBL145893 0 48 0 192
CHEMBL331237 3 45 8 184
CHEMBL357411 9 39 25 167
CHEMBL301370 7 41 12 180
CHEMBL83412 7 41 14 178
CHEMBL145297 5 43 11 181
CHEMBL305996 1 47 10 182
CHEMBL350396 1 47 3 189
CHEMBL322698 0 48 2 190
CHEMBL54817 4 44 7 185
CHEMBL295246 0 48 1 191
CHEMBL103808 4 44 8 184
CHEMBL141923 7 41 14 178
CHEMBL144652 4 44 17 175
CHEMBL223228 5 43 17 175
CHEMBL78882 1 47 3 189
CHEMBL123636 3 45 9 183
CHEMBL283950 4 44 9 183
CHEMBL445136 0 48 0 192
CHEMBL207900 1 47 1 191
CHEMBL103716 1 47 6 186
CHEMBL149161 7 41 12 180
CHEMBL102056 2 46 4 188
CHEMBL145736 10 38 15 177
CHEMBL129 1 47 4 188
CHEMBL176631 3 45 12 180
CHEMBL30062 1 47 6 186
CHEMBL304028 3 45 11 181
CHEMBL192231 1 47 4 188
CHEMBL171919 7 41 18 174
CHEMBL88729 6 42 11 181
CHEMBL328168 2 46 10 182
CHEMBL314883 7 41 15 177
CHEMBL33872 4 44 6 186
CHEMBL308907 6 42 17 175
CHEMBL124557 3 45 4 188
CHEMBL100951 1 47 5 187
CHEMBL56036 1 47 3 189
CHEMBL140665 0 48 1 191
CHEMBL114559 0 48 1 191
CHEMBL79339 3 45 7 185
CHEMBL190170 4 44 10 182
CHEMBL54318 1 47 4 188
CHEMBL356278 2 46 6 186
CHEMBL434122 2 46 3 189
CHEMBL106694 3 45 13 179
CHEMBL103386 10 38 23 169
CHEMBL124494 7 41 14 178
CHEMBL125084 8 40 14 178
CHEMBL312397 4 44 5 187
CHEMBL30471 5 43 10 182
CHEMBL68353 6 42 14 178
CHEMBL135690 8 40 13 179
CHEMBL358564 10 38 13 179
CHEMBL276108 5 43 17 175
CHEMBL262633 1 47 2 190
CHEMBL116474 2 46 3 189
CHEMBL440706 3 45 4 188
CHEMBL195111 7 41 10 182
CHEMBL339067 2 46 6 186
CHEMBL336502 6 42 12 180
CHEMBL281968 3 45 12 180
CHEMBL328848 5 43 12 180
CHEMBL135509 8 40 17 175
CHEMBL93822 2 46 7 185
CHEMBL538904 4 44 5 187
CHEMBL317180 2 46 4 188
CHEMBL289038 2 46 10 182
CHEMBL344289 5 43 8 184
CHEMBL101944 1 47 4 188
CHEMBL320282 6 42 15 177
CHEMBL176637 4 44 9 183
CHEMBL422123 6 42 11 181
CHEMBL83140 11 37 15 177
CHEMBL310306 3 45 6 186
CHEMBL144561 4 44 12 180
CHEMBL300087 1 47 10 182
CHEMBL105976 1 47 4 188
CHEMBL102166 0 48 1 191
CHEMBL320379 6 42 13 179
CHEMBL436392 6 42 8 184
CHEMBL539427 3 45 14 178
CHEMBL336441 1 47 8 184
CHEMBL306904 0 48 0 192
CHEMBL142853 2 46 9 183
CHEMBL338339 5 43 7 185
CHEMBL420519 9 39 30 162
CHEMBL30442 0 48 5 187
CHEMBL441072 1 47 6 186
CHEMBL86015 1 47 9 183
CHEMBL132865 9 39 16 176
CHEMBL123779 7 41 14 178
CHEMBL351728 2 46 7 185
CHEMBL40576 5 43 16 176
CHEMBL99235 4 44 15 177
CHEMBL60545 2 46 6 186
CHEMBL145049 2 46 6 186
CHEMBL335202 1 47 9 183
CHEMBL55277 2 46 5 187
CHEMBL106783 7 41 12 180
CHEMBL125446 5 43 5 187
CHEMBL342771 7 41 17 175
CHEMBL189423 2 46 6 186
CHEMBL132977 8 40 15 177
CHEMBL56135 3 45 15 177
CHEMBL102113 3 45 8 184
CHEMBL64233 3 45 11 181
CHEMBL199090 2 46 6 186
CHEMBL318002 1 47 2 190
CHEMBL313404 8 40 14 178
CHEMBL123639 1 47 7 185
CHEMBL328258 5 43 8 184
CHEMBL326347 1 47 4 188
CHEMBL79338 6 42 13 179
CHEMBL105863 6 42 9 183
CHEMBL264184 3 45 12 180
CHEMBL42906 11 37 22 170
CHEMBL101845 8 40 18 174
CHEMBL110091 4 44 8 184
CHEMBL144744 2 46 9 183
CHEMBL350538 2 46 4 188
CHEMBL436546 7 41 11 181
CHEMBL121835 0 48 2 190
CHEMBL84933 5 43 12 180
CHEMBL424046 7 41 13 179
CHEMBL212430 7 41 17 175
CHEMBL141 5 43 9 183
CHEMBL147749 1 47 3 189
CHEMBL104658 7 41 9 183
CHEMBL146770 5 43 10 182
CHEMBL69005 2 46 11 181
CHEMBL145295 5 43 17 175
CHEMBL91891 1 47 2 190
CHEMBL435030 1 47 6 186
actives=338 actives_cnfs=29528 decoys=18887 decoys_cnfs=329328 ratio=0.018 EF_0.0025=5.14450124346 EF_0.01=2.91310886417
