# Supplementary material for: A fast topological analysis algorithm for large-scale similarity evaluations of ligands and binding pockets
Source: J Cheminform. 2015 Aug 20;7:42. doi: 10.1186/s13321-015-0091-5 (PMC4631714; doi:10.1186/s13321-015-0091-5)
Supplement: Additional file 3: — A tar archive containing the details of the enrichment results, including the individual query (uniquely retrieved actives and decoys at the 1% and 0.25% top fractions), averaged enrichment factors for all of the sets, number of unique ligands and decoys and the number of generated conformers. [file 13321_2015_91_MOESM3_ESM.gz › dude_rslts/hmdh.log]

query_id pstv_0.25% ngtv_0.25% pstv_1.0% ngtv_1.0%
CHEMBL401949 5 17 13 76
CHEMBL250707 9 13 25 64
CHEMBL437783 4 18 17 72
CHEMBL481660 1 21 2 87
CHEMBL298482 0 22 0 89
CHEMBL488297 1 21 3 86
CHEMBL503128 0 22 0 89
CHEMBL152893 1 21 1 88
CHEMBL316712 0 22 3 86
CHEMBL313129 7 15 8 81
CHEMBL168307 4 18 5 84
CHEMBL312626 1 21 5 84
CHEMBL250383 0 22 1 88
CHEMBL250382 2 20 2 87
CHEMBL107753 0 22 0 89
CHEMBL471744 10 12 18 71
CHEMBL262322 9 13 16 73
CHEMBL398403 0 22 2 87
CHEMBL39312 1 21 2 87
CHEMBL293944 4 18 10 79
CHEMBL355889 3 19 6 83
CHEMBL121309 4 18 12 77
CHEMBL157882 10 12 15 74
CHEMBL143347 8 14 16 73
CHEMBL60218 4 18 10 79
CHEMBL121014 8 14 9 80
CHEMBL468862 0 22 0 89
CHEMBL511255 0 22 4 85
CHEMBL155610 6 16 17 72
CHEMBL47537 2 20 4 85
CHEMBL298174 4 18 4 85
CHEMBL387514 12 10 16 73
CHEMBL228955 12 10 20 69
CHEMBL228954 6 16 13 76
CHEMBL466326 1 21 5 84
CHEMBL333904 1 21 2 87
CHEMBL342975 1 21 7 82
CHEMBL389442 7 15 21 68
CHEMBL293461 3 19 15 74
CHEMBL82467 1 21 2 87
CHEMBL121965 9 13 10 79
CHEMBL392897 2 20 3 86
CHEMBL154868 9 13 19 70
CHEMBL488471 2 20 2 87
CHEMBL157724 3 19 10 79
CHEMBL253054 5 17 15 74
CHEMBL84252 8 14 17 72
CHEMBL170906 8 14 15 74
CHEMBL121658 4 18 11 78
CHEMBL468205 0 22 4 85
CHEMBL102168 3 19 6 83
CHEMBL398906 7 15 11 78
CHEMBL120949 5 17 9 80
CHEMBL100165 9 13 14 75
CHEMBL340139 16 6 30 59
CHEMBL1164546 0 22 1 88
CHEMBL122937 4 18 12 77
CHEMBL320943 2 20 4 85
CHEMBL468632 1 21 5 84
CHEMBL322643 8 14 14 75
CHEMBL348798 6 16 11 78
CHEMBL101497 1 21 3 86
CHEMBL101774 9 13 14 75
CHEMBL250180 0 22 0 89
CHEMBL427854 5 17 14 75
CHEMBL358623 8 14 13 76
CHEMBL350895 11 11 17 72
CHEMBL424546 1 21 2 87
CHEMBL296765 2 20 5 84
CHEMBL154698 10 12 16 73
CHEMBL400576 2 20 3 86
CHEMBL250794 0 22 0 89
CHEMBL235712 6 16 18 71
CHEMBL317576 3 19 8 81
CHEMBL295717 1 21 2 87
CHEMBL155642 12 10 19 70
CHEMBL445123 1 21 7 82
CHEMBL318102 4 18 8 81
CHEMBL100721 4 18 7 82
CHEMBL235472 8 14 15 74
CHEMBL11891 5 17 11 78
CHEMBL101806 1 21 1 88
CHEMBL419542 4 18 13 76
CHEMBL306742 0 22 1 88
CHEMBL140218 6 16 14 75
CHEMBL120897 5 17 11 78
CHEMBL403646 11 11 17 72
CHEMBL330777 2 20 8 81
CHEMBL333258 11 11 17 72
CHEMBL301952 4 18 8 81
CHEMBL444210 0 22 0 89
CHEMBL159951 5 17 11 78
CHEMBL352558 8 14 9 80
CHEMBL142436 2 20 5 84
CHEMBL85673 9 13 21 68
CHEMBL77486 0 22 2 87
CHEMBL50566 13 9 24 65
CHEMBL333687 4 18 13 76
CHEMBL331900 6 16 9 80
CHEMBL47006 2 20 4 85
CHEMBL153492 7 15 12 77
CHEMBL348225 1 21 1 88
CHEMBL101512 1 21 3 86
CHEMBL76073 6 16 12 77
CHEMBL122219 13 9 21 68
CHEMBL346446 11 11 21 68
CHEMBL331610 1 21 2 87
CHEMBL1496 6 16 13 76
CHEMBL340848 15 7 28 61
CHEMBL154335 14 8 20 69
CHEMBL154699 11 11 15 74
CHEMBL350272 5 17 6 83
CHEMBL318070 11 11 18 71
CHEMBL143143 4 18 8 81
CHEMBL140527 9 13 16 73
CHEMBL60053 0 22 1 88
CHEMBL254036 1 21 2 87
CHEMBL562679 1 21 4 85
CHEMBL122674 8 14 8 81
CHEMBL228667 13 9 18 71
CHEMBL331680 4 18 9 80
CHEMBL228528 3 19 10 79
CHEMBL101633 4 18 11 78
CHEMBL318707 5 17 10 79
CHEMBL123826 8 14 9 80
CHEMBL306113 3 19 5 84
CHEMBL400874 4 18 14 75
CHEMBL398239 7 15 11 78
CHEMBL121052 0 22 3 86
CHEMBL443275 8 14 14 75
CHEMBL310463 0 22 2 87
CHEMBL398551 3 19 5 84
CHEMBL329307 3 19 7 82
CHEMBL466547 7 15 15 74
CHEMBL330753 9 13 20 69
CHEMBL352790 3 19 9 80
CHEMBL416823 3 19 7 82
CHEMBL330995 1 21 4 85
CHEMBL83483 14 8 26 63
CHEMBL331453 1 21 5 84
CHEMBL66368 1 21 10 79
CHEMBL63265 7 15 14 75
CHEMBL398240 8 14 17 72
CHEMBL488821 3 19 3 86
CHEMBL421614 1 21 5 84
CHEMBL429487 3 19 17 72
CHEMBL332812 2 20 6 83
CHEMBL303523 3 19 11 78
CHEMBL400973 3 19 6 83
CHEMBL520068 1 21 3 86
CHEMBL341284 4 18 14 75
CHEMBL253153 11 11 17 72
CHEMBL398523 10 12 17 72
CHEMBL46057 0 22 0 89
CHEMBL63204 5 17 14 75
CHEMBL487278 2 20 5 84
CHEMBL488299 1 21 4 85
CHEMBL353734 8 14 9 80
CHEMBL317142 4 18 15 74
CHEMBL430951 0 22 1 88
CHEMBL253357 1 21 5 84
CHEMBL249273 2 20 5 84
CHEMBL438694 3 19 14 75
CHEMBL99838 5 17 9 80
CHEMBL296915 5 17 8 81
CHEMBL124769 8 14 12 77
CHEMBL300495 5 17 5 84
CHEMBL47301 1 21 2 87
CHEMBL50444 0 22 1 88
CHEMBL333760 7 15 15 74
actives=170 actives_cnfs=2428 decoys=8742 decoys_cnfs=184168 ratio=0.0194463509494 EF_0.0025=18.3750468918 EF_0.01=6.55897291307
