# Supplementary material for: A fast topological analysis algorithm for large-scale similarity evaluations of ligands and binding pockets
Source: J Cheminform. 2015 Aug 20;7:42. doi: 10.1186/s13321-015-0091-5 (PMC4631714; doi:10.1186/s13321-015-0091-5)
Supplement: Additional file 3: — A tar archive containing the details of the enrichment results, including the individual query (uniquely retrieved actives and decoys at the 1% and 0.25% top fractions), averaged enrichment factors for all of the sets, number of unique ligands and decoys and the number of generated conformers. [file 13321_2015_91_MOESM3_ESM.gz › dude_rslts/hs90a.log]

query_id pstv_0.25% ngtv_0.25% pstv_1.0% ngtv_1.0%
CHEMBL192145 6 6 10 39
CHEMBL386499 8 4 11 38
CHEMBL511439 0 12 1 48
CHEMBL379641 2 10 2 47
CHEMBL453386 1 11 9 40
CHEMBL469932 0 12 3 46
CHEMBL1213899 0 12 1 48
CHEMBL109480 4 8 5 44
CHEMBL191268 1 11 1 48
CHEMBL377024 0 12 1 48
CHEMBL385927 3 9 4 45
CHEMBL424811 5 7 7 42
CHEMBL192062 6 6 10 39
CHEMBL200469 1 11 2 47
CHEMBL273986 4 8 7 42
CHEMBL368483 1 11 2 47
CHEMBL377371 1 11 1 48
CHEMBL386780 3 9 4 45
CHEMBL377782 2 10 4 45
CHEMBL365700 2 10 3 46
CHEMBL338987 3 9 5 44
CHEMBL193282 1 11 2 47
CHEMBL379345 10 2 16 33
CHEMBL361078 5 7 15 34
CHEMBL467399 0 12 2 47
CHEMBL386399 4 8 10 39
CHEMBL192647 1 11 5 44
CHEMBL438613 8 4 10 39
CHEMBL254875 3 9 3 46
CHEMBL399530 2 10 7 42
CHEMBL200102 1 11 1 48
CHEMBL213801 1 11 2 47
CHEMBL200255 0 12 0 49
CHEMBL211528 2 10 4 45
CHEMBL378352 0 12 0 49
CHEMBL191786 0 12 1 48
CHEMBL512489 5 7 7 42
CHEMBL371915 1 11 1 48
CHEMBL402712 2 10 2 47
CHEMBL212850 2 10 3 46
CHEMBL190182 2 10 5 44
CHEMBL213262 9 3 15 34
CHEMBL209356 0 12 0 49
CHEMBL278315 5 7 8 41
CHEMBL191074 4 8 10 39
CHEMBL386882 9 3 15 34
CHEMBL421647 4 8 8 41
CHEMBL215947 6 6 8 41
CHEMBL191241 6 6 9 40
CHEMBL339231 3 9 5 44
CHEMBL204734 0 12 1 48
CHEMBL377958 3 9 5 44
CHEMBL457042 0 12 0 49
CHEMBL517583 3 9 6 43
CHEMBL515048 3 9 8 41
CHEMBL448474 3 9 3 46
CHEMBL454733 4 8 5 44
CHEMBL178130 4 8 14 35
CHEMBL207307 3 9 3 46
CHEMBL360563 0 12 8 41
CHEMBL377631 0 12 0 49
CHEMBL212076 0 12 2 47
CHEMBL384763 4 8 7 42
CHEMBL215657 3 9 4 45
CHEMBL365617 2 10 5 44
CHEMBL377559 0 12 0 49
CHEMBL371380 5 7 5 44
CHEMBL251974 1 11 2 47
CHEMBL112953 3 9 6 43
CHEMBL426446 1 11 8 41
CHEMBL377045 3 9 5 44
CHEMBL191635 7 5 7 42
CHEMBL378338 3 9 3 46
CHEMBL212133 2 10 3 46
CHEMBL362307 5 7 16 33
CHEMBL1213898 0 12 0 49
CHEMBL438068 5 7 7 42
CHEMBL208239 1 11 3 46
CHEMBL365159 3 9 11 38
CHEMBL379544 4 8 6 43
CHEMBL252164 0 12 0 49
CHEMBL200628 1 11 1 48
CHEMBL364968 5 7 5 44
CHEMBL514748 1 11 1 48
CHEMBL404630 3 9 3 46
CHEMBL209522 3 9 8 41
CHEMBL366215 3 9 13 36
CHEMBL511618 5 7 8 41
actives=88 actives_cnfs=2522 decoys=4847 decoys_cnfs=133309 ratio=0.0181555601403 EF_0.0025=25.4694125993 EF_0.01=7.17933510173
