# Supplementary material for: A fast topological analysis algorithm for large-scale similarity evaluations of ligands and binding pockets
Source: J Cheminform. 2015 Aug 20;7:42. doi: 10.1186/s13321-015-0091-5 (PMC4631714; doi:10.1186/s13321-015-0091-5)
Supplement: Additional file 3: — A tar archive containing the details of the enrichment results, including the individual query (uniquely retrieved actives and decoys at the 1% and 0.25% top fractions), averaged enrichment factors for all of the sets, number of unique ligands and decoys and the number of generated conformers. [file 13321_2015_91_MOESM3_ESM.gz › dude_rslts/hxk4.log]

query_id pstv_0.25% ngtv_0.25% pstv_1.0% ngtv_1.0%
CHEMBL181943 0 11 0 47
CHEMBL1164184 2 9 6 41
CHEMBL1165042 6 5 9 38
CHEMBL596020 7 4 13 34
CHEMBL572840 2 9 6 41
CHEMBL381434 2 9 4 43
CHEMBL194499 4 7 5 42
CHEMBL551977 1 10 2 45
CHEMBL562878 5 6 9 38
CHEMBL559975 9 2 18 29
CHEMBL480725 2 9 9 38
CHEMBL475058 8 3 17 30
CHEMBL575904 2 9 7 40
CHEMBL1164323 5 6 7 40
CHEMBL608393 3 8 6 41
CHEMBL561283 0 11 0 47
CHEMBL575903 5 6 9 38
CHEMBL191239 0 11 0 47
CHEMBL551445 0 11 0 47
CHEMBL604065 11 0 19 28
CHEMBL578638 3 8 4 43
CHEMBL551648 1 10 5 42
CHEMBL205816 2 9 3 44
CHEMBL541979 0 11 0 47
CHEMBL595362 9 2 16 31
CHEMBL595353 10 1 21 26
CHEMBL594634 11 0 16 31
CHEMBL563986 3 8 7 40
CHEMBL1164578 5 6 5 42
CHEMBL1164790 5 6 6 41
CHEMBL596480 9 2 15 32
CHEMBL551558 4 7 8 39
CHEMBL575705 3 8 7 40
CHEMBL595122 10 1 18 29
CHEMBL194102 0 11 1 46
CHEMBL606156 11 0 19 28
CHEMBL1165284 5 6 6 41
CHEMBL559057 11 0 22 25
CHEMBL596032 9 2 18 29
CHEMBL180172 0 11 0 47
CHEMBL594633 10 1 20 27
CHEMBL373364 0 11 0 47
CHEMBL516458 5 6 9 38
CHEMBL575087 4 7 14 33
CHEMBL575905 0 11 2 45
CHEMBL210838 0 11 1 46
CHEMBL195431 3 8 3 44
CHEMBL549417 6 5 17 30
CHEMBL606370 8 3 15 32
CHEMBL483817 2 9 12 35
CHEMBL489333 0 11 0 47
CHEMBL371462 0 11 0 47
CHEMBL606041 10 1 20 27
CHEMBL483818 7 4 16 31
CHEMBL575298 6 5 16 31
CHEMBL523602 1 10 2 45
CHEMBL575278 2 9 4 43
CHEMBL578022 0 11 4 43
CHEMBL596026 7 4 13 34
CHEMBL489514 4 7 7 40
CHEMBL195128 0 11 1 46
CHEMBL573750 4 7 7 40
CHEMBL451084 0 11 0 47
CHEMBL194137 1 10 2 45
CHEMBL575918 4 7 10 37
CHEMBL573749 1 10 3 44
CHEMBL552455 5 6 7 40
CHEMBL489334 1 10 7 40
CHEMBL372860 2 9 3 44
CHEMBL489710 0 11 2 45
CHEMBL572842 7 4 16 31
CHEMBL491121 8 3 11 36
CHEMBL564282 8 3 17 30
CHEMBL489335 1 10 1 46
CHEMBL573751 3 8 7 40
CHEMBL489711 4 7 5 42
CHEMBL491148 5 6 8 39
CHEMBL379153 3 8 4 43
CHEMBL574879 5 6 9 38
CHEMBL584378 4 7 7 40
CHEMBL490961 3 8 4 43
CHEMBL505096 2 9 9 38
CHEMBL573064 2 9 5 42
CHEMBL373339 0 11 0 47
CHEMBL205627 1 10 1 46
CHEMBL439344 2 9 3 44
CHEMBL594382 10 1 21 26
CHEMBL1164315 5 6 7 40
CHEMBL519273 2 9 8 39
CHEMBL573065 2 9 6 41
CHEMBL576936 2 9 5 42
CHEMBL558885 3 8 9 38
actives=92 actives_cnfs=2757 decoys=4695 decoys_cnfs=135396 ratio=0.019595314164 EF_0.0025=nan EF_0.01=11.0334848191
