# Supplementary material for: A fast topological analysis algorithm for large-scale similarity evaluations of ligands and binding pockets
Source: J Cheminform. 2015 Aug 20;7:42. doi: 10.1186/s13321-015-0091-5 (PMC4631714; doi:10.1186/s13321-015-0091-5)
Supplement: Additional file 3: — A tar archive containing the details of the enrichment results, including the individual query (uniquely retrieved actives and decoys at the 1% and 0.25% top fractions), averaged enrichment factors for all of the sets, number of unique ligands and decoys and the number of generated conformers. [file 13321_2015_91_MOESM3_ESM.gz › dude_rslts/igf1r.log]

query_id pstv_0.25% ngtv_0.25% pstv_1.0% ngtv_1.0%
CHEMBL373882 2 21 7 87
CHEMBL467232 0 23 2 92
CHEMBL476651 1 22 3 91
CHEMBL477950 1 22 5 89
CHEMBL1077305 3 20 5 89
CHEMBL318804 6 17 16 78
CHEMBL1091644 1 22 3 91
CHEMBL1090357 1 22 4 90
CHEMBL245407 0 23 1 93
CHEMBL565235 1 22 6 88
CHEMBL408712 3 20 8 86
CHEMBL258951 7 16 12 82
CHEMBL399021 2 21 3 91
CHEMBL515846 7 16 11 83
CHEMBL458414 8 15 10 84
CHEMBL457322 1 22 4 90
CHEMBL551064 2 21 3 91
CHEMBL558708 2 21 2 92
CHEMBL392031 2 21 7 87
CHEMBL1090356 9 14 22 72
CHEMBL1083527 2 21 3 91
CHEMBL510646 0 23 1 93
CHEMBL482101 2 21 6 88
CHEMBL514718 1 22 4 90
CHEMBL455208 0 23 2 92
CHEMBL1222710 3 20 5 89
CHEMBL442388 0 23 1 93
CHEMBL555675 2 21 5 89
CHEMBL261253 9 14 19 75
CHEMBL429097 1 22 1 93
CHEMBL446250 1 22 3 91
CHEMBL516870 4 19 10 84
CHEMBL1090355 6 17 17 77
CHEMBL467136 5 18 11 83
CHEMBL551264 2 21 3 91
CHEMBL515519 2 21 5 89
CHEMBL482126 1 22 4 90
CHEMBL1095439 5 18 8 86
CHEMBL1098120 4 19 6 88
CHEMBL461876 5 18 12 82
CHEMBL575681 2 21 3 91
CHEMBL482102 0 23 0 94
CHEMBL230042 2 21 8 86
CHEMBL562724 2 21 7 87
CHEMBL502423 0 23 2 92
CHEMBL447581 3 20 4 90
CHEMBL460997 5 18 14 80
CHEMBL251732 6 17 17 77
CHEMBL261146 3 20 4 90
CHEMBL1222790 4 19 8 86
CHEMBL1090359 1 22 5 89
CHEMBL162 2 21 2 92
CHEMBL551524 0 23 0 94
CHEMBL464347 1 22 6 88
CHEMBL230043 2 21 3 91
CHEMBL516816 3 20 6 88
CHEMBL551263 1 22 2 92
CHEMBL501964 3 20 5 89
CHEMBL444031 2 21 6 88
CHEMBL591252 0 23 0 94
CHEMBL480965 0 23 5 89
CHEMBL458864 7 16 13 81
CHEMBL429832 3 20 4 90
CHEMBL251795 1 22 5 89
CHEMBL575447 5 18 7 87
CHEMBL397666 1 22 4 90
CHEMBL1090360 3 20 7 87
CHEMBL1090363 2 21 8 86
CHEMBL468671 6 17 10 84
CHEMBL575888 2 21 5 89
CHEMBL584355 2 21 6 88
CHEMBL572878 0 23 2 92
CHEMBL465168 8 15 14 80
CHEMBL514016 0 23 1 93
CHEMBL245952 0 23 0 94
CHEMBL522785 0 23 3 91
CHEMBL446345 3 20 10 84
CHEMBL256072 2 21 6 88
CHEMBL258648 5 18 11 83
CHEMBL411082 4 19 5 89
CHEMBL400657 6 17 17 77
CHEMBL394155 6 17 12 82
CHEMBL1090364 2 21 2 92
CHEMBL103045 1 22 5 89
CHEMBL480966 1 22 4 90
CHEMBL240035 6 17 12 82
CHEMBL513227 2 21 5 89
CHEMBL458660 3 20 10 84
CHEMBL231620 2 21 3 91
CHEMBL1222791 7 16 12 82
CHEMBL249296 4 19 9 85
CHEMBL231510 2 21 3 91
CHEMBL249295 3 20 6 88
CHEMBL480544 2 21 5 89
CHEMBL460746 2 21 7 87
CHEMBL465577 8 15 11 83
CHEMBL1094835 2 21 12 82
CHEMBL549369 1 22 5 89
CHEMBL475073 4 19 6 88
CHEMBL393314 10 13 18 76
CHEMBL554351 4 19 6 88
CHEMBL461662 3 20 5 89
CHEMBL1089116 0 23 4 90
CHEMBL514873 7 16 14 80
CHEMBL248877 7 16 17 77
CHEMBL477069 7 16 9 85
CHEMBL476259 7 16 9 85
CHEMBL514258 6 17 13 81
CHEMBL456252 4 19 11 83
CHEMBL457105 2 21 4 90
CHEMBL517163 2 21 9 85
CHEMBL590050 0 23 1 93
CHEMBL56393 1 22 3 91
CHEMBL564417 2 21 8 86
CHEMBL458437 4 19 9 85
CHEMBL563292 0 23 8 86
CHEMBL540486 2 21 9 85
CHEMBL563463 2 21 6 88
CHEMBL557725 1 22 6 88
CHEMBL463322 3 20 3 91
CHEMBL458415 3 20 4 90
CHEMBL425819 4 19 5 89
CHEMBL392082 9 14 22 72
CHEMBL239985 5 18 11 83
CHEMBL392788 2 21 7 87
CHEMBL249082 5 18 16 78
CHEMBL1078991 5 18 8 86
CHEMBL1222792 3 20 5 89
CHEMBL239360 0 23 4 90
CHEMBL451331 0 23 2 92
CHEMBL383899 0 23 0 94
CHEMBL514868 6 17 12 82
CHEMBL474543 0 23 0 94
CHEMBL393313 4 19 11 83
CHEMBL517947 6 17 12 82
CHEMBL401930 1 22 1 93
CHEMBL511765 6 17 12 82
CHEMBL256908 2 21 5 89
CHEMBL1222855 7 16 10 84
CHEMBL589081 7 16 21 73
CHEMBL458438 7 16 14 80
CHEMBL1090353 5 18 10 84
CHEMBL1222709 6 17 12 82
CHEMBL243946 0 23 0 94
CHEMBL507810 0 23 6 88
CHEMBL491686 0 23 4 90
CHEMBL558869 0 23 0 94
CHEMBL1090354 2 21 9 85
actives=148 actives_cnfs=7089 decoys=9290 decoys_cnfs=203331 ratio=0.0159311087191 EF_0.0025=10.6569678358 EF_0.01=5.23919750542
