# Supplementary material for: A fast topological analysis algorithm for large-scale similarity evaluations of ligands and binding pockets
Source: J Cheminform. 2015 Aug 20;7:42. doi: 10.1186/s13321-015-0091-5 (PMC4631714; doi:10.1186/s13321-015-0091-5)
Supplement: Additional file 3: — A tar archive containing the details of the enrichment results, including the individual query (uniquely retrieved actives and decoys at the 1% and 0.25% top fractions), averaged enrichment factors for all of the sets, number of unique ligands and decoys and the number of generated conformers. [file 13321_2015_91_MOESM3_ESM.gz › dude_rslts/inha.log]

query_id pstv_0.25% ngtv_0.25% pstv_1.0% ngtv_1.0%
CHEMBL264679 2 3 3 20
CHEMBL216807 2 3 3 20
CHEMBL263646 3 2 5 18
CHEMBL408149 2 3 3 20
CHEMBL239673 2 3 2 21
CHEMBL217057 1 4 1 22
CHEMBL258931 3 2 6 17
CHEMBL505886 0 5 0 23
CHEMBL407324 2 3 4 19
CHEMBL258933 1 4 4 19
CHEMBL264682 1 4 1 22
CHEMBL425259 4 1 5 18
CHEMBL216579 0 5 0 23
CHEMBL386329 3 2 6 17
CHEMBL217852 2 3 2 21
CHEMBL260399 1 4 1 22
CHEMBL386324 0 5 0 23
CHEMBL264417 0 5 2 21
CHEMBL414086 3 2 6 17
CHEMBL264415 0 5 0 23
CHEMBL405653 3 2 3 20
CHEMBL259138 1 4 4 19
CHEMBL264434 0 5 2 21
CHEMBL258932 3 2 7 16
CHEMBL404983 2 3 3 20
CHEMBL264176 0 5 2 21
CHEMBL240533 1 4 2 21
CHEMBL441373 3 2 5 18
CHEMBL385214 2 3 3 20
CHEMBL392127 1 4 2 21
CHEMBL217594 3 2 5 18
CHEMBL428967 0 5 1 22
CHEMBL429332 1 4 3 20
CHEMBL424724 2 3 2 21
CHEMBL404984 1 4 3 20
CHEMBL426702 3 2 5 18
CHEMBL262360 3 2 3 20
CHEMBL264416 0 5 1 22
CHEMBL405655 3 2 7 16
CHEMBL849 1 4 2 21
CHEMBL262343 1 4 2 21
CHEMBL261355 0 5 0 23
CHEMBL264175 3 2 5 18
actives=43 actives_cnfs=2118 decoys=2299 decoys_cnfs=39622 ratio=0.018703784254 EF_0.0025=38.2337750135 EF_0.01=8.40735574381
