# Supplementary material for: A fast topological analysis algorithm for large-scale similarity evaluations of ligands and binding pockets
Source: J Cheminform. 2015 Aug 20;7:42. doi: 10.1186/s13321-015-0091-5 (PMC4631714; doi:10.1186/s13321-015-0091-5)
Supplement: Additional file 3: — A tar archive containing the details of the enrichment results, including the individual query (uniquely retrieved actives and decoys at the 1% and 0.25% top fractions), averaged enrichment factors for all of the sets, number of unique ligands and decoys and the number of generated conformers. [file 13321_2015_91_MOESM3_ESM.gz › dude_rslts/ital.log]

query_id pstv_0.25% ngtv_0.25% pstv_1.0% ngtv_1.0%
CHEMBL521708 5 16 7 79
CHEMBL338870 5 16 12 74
CHEMBL336265 0 21 0 86
CHEMBL520731 2 19 7 79
CHEMBL19712 2 19 8 78
CHEMBL127552 1 20 2 84
CHEMBL337562 4 17 8 78
CHEMBL440377 3 18 4 82
CHEMBL128109 5 16 11 75
CHEMBL179286 5 16 6 80
CHEMBL1222024 1 20 2 84
CHEMBL444773 1 20 5 81
CHEMBL478464 1 20 1 85
CHEMBL433558 5 16 6 80
CHEMBL360249 6 15 14 72
CHEMBL262940 5 16 12 74
CHEMBL1094128 0 21 1 85
CHEMBL369143 3 18 11 75
CHEMBL183139 1 20 4 82
CHEMBL1094127 0 21 0 86
CHEMBL182952 3 18 7 79
CHEMBL434540 1 20 1 85
CHEMBL424446 4 17 12 74
CHEMBL356393 0 21 2 84
CHEMBL1097733 7 14 7 79
CHEMBL1098071 7 14 8 78
CHEMBL1096053 7 14 8 78
CHEMBL368031 2 19 4 82
CHEMBL359926 0 21 1 85
CHEMBL446435 2 19 5 81
CHEMBL181297 4 17 7 79
CHEMBL138185 5 16 6 80
CHEMBL129929 0 21 1 85
CHEMBL368837 3 18 3 83
CHEMBL1096040 1 20 3 83
CHEMBL478216 4 17 5 81
CHEMBL19913 3 18 9 77
CHEMBL183680 1 20 2 84
CHEMBL367648 0 21 0 86
CHEMBL363505 0 21 0 86
CHEMBL359425 0 21 0 86
CHEMBL521385 4 17 9 77
CHEMBL487496 4 17 8 78
CHEMBL487291 3 18 4 82
CHEMBL314245 1 20 1 85
CHEMBL357881 1 20 1 85
CHEMBL362178 6 15 10 76
CHEMBL98997 1 20 3 83
CHEMBL524347 4 17 5 81
CHEMBL501430 4 17 10 76
CHEMBL501166 4 17 10 76
CHEMBL367808 3 18 3 83
CHEMBL182218 1 20 3 83
CHEMBL496106 4 17 6 80
CHEMBL181197 2 19 2 84
CHEMBL180412 1 20 3 83
CHEMBL341999 6 15 10 76
CHEMBL515964 4 17 4 82
CHEMBL1222227 2 19 4 82
CHEMBL176415 3 18 3 83
CHEMBL140361 4 17 12 74
CHEMBL302644 0 21 1 85
CHEMBL1221972 1 20 1 85
CHEMBL281369 9 12 13 73
CHEMBL262911 0 21 4 82
CHEMBL330443 0 21 2 84
CHEMBL131466 0 21 0 86
CHEMBL183247 1 20 1 85
CHEMBL116785 0 21 1 85
CHEMBL182738 6 15 10 76
CHEMBL1094116 4 17 7 79
CHEMBL1096088 6 15 8 78
CHEMBL497978 5 16 10 76
CHEMBL495906 0 21 2 84
CHEMBL1222288 5 16 11 75
CHEMBL1222290 1 20 5 81
CHEMBL422802 0 21 1 85
CHEMBL136191 4 17 10 76
CHEMBL1222289 1 20 3 83
CHEMBL183770 0 21 0 86
CHEMBL361674 1 20 1 85
CHEMBL455056 1 20 6 80
CHEMBL489362 4 17 11 75
CHEMBL487705 4 17 4 82
CHEMBL1222133 0 21 1 85
CHEMBL1222132 2 19 2 84
CHEMBL1222131 1 20 1 85
CHEMBL328643 0 21 1 85
CHEMBL100372 2 19 3 83
CHEMBL1095137 3 18 4 82
CHEMBL178701 4 17 6 80
CHEMBL182447 1 20 4 82
CHEMBL317409 1 20 2 84
CHEMBL187383 3 18 3 83
CHEMBL215170 0 21 4 82
CHEMBL496945 2 19 3 83
CHEMBL497358 5 16 10 76
CHEMBL496738 5 16 12 74
CHEMBL187820 0 21 1 85
CHEMBL385056 0 21 1 85
CHEMBL183295 7 14 14 72
CHEMBL281334 4 17 11 75
CHEMBL292064 0 21 2 84
CHEMBL496105 3 18 5 81
CHEMBL336789 1 20 2 84
CHEMBL500111 5 16 6 80
CHEMBL538156 0 21 1 85
CHEMBL496314 6 15 10 76
CHEMBL99095 1 20 4 82
CHEMBL495518 3 18 6 80
CHEMBL82236 2 19 5 81
CHEMBL524292 3 18 5 81
CHEMBL1221918 4 17 11 75
CHEMBL130468 5 16 5 81
CHEMBL1098726 7 14 8 78
CHEMBL1098727 3 18 3 83
CHEMBL1094753 7 14 7 79
CHEMBL384643 0 21 1 85
CHEMBL148363 1 20 4 82
CHEMBL182333 1 20 4 82
CHEMBL131013 1 20 1 85
CHEMBL183598 1 20 2 84
CHEMBL1098760 1 20 3 83
CHEMBL262793 0 21 1 85
CHEMBL183023 1 20 3 83
CHEMBL367244 1 20 1 85
CHEMBL479922 1 20 5 81
CHEMBL368143 1 20 2 84
CHEMBL19634 1 20 4 82
CHEMBL418328 1 20 2 84
CHEMBL182377 2 19 5 81
CHEMBL182384 5 16 10 76
CHEMBL19461 5 16 12 74
CHEMBL361628 0 21 1 85
CHEMBL360082 1 20 4 82
CHEMBL1221919 7 14 10 76
CHEMBL188721 0 21 0 86
CHEMBL477593 4 17 6 80
actives=138 actives_cnfs=3535 decoys=8486 decoys_cnfs=171825 ratio=0.0162620787179 EF_0.0025=9.50669523475 EF_0.01=3.87470791745
