# Supplementary material for: A fast topological analysis algorithm for large-scale similarity evaluations of ligands and binding pockets
Source: J Cheminform. 2015 Aug 20;7:42. doi: 10.1186/s13321-015-0091-5 (PMC4631714; doi:10.1186/s13321-015-0091-5)
Supplement: Additional file 3: — A tar archive containing the details of the enrichment results, including the individual query (uniquely retrieved actives and decoys at the 1% and 0.25% top fractions), averaged enrichment factors for all of the sets, number of unique ligands and decoys and the number of generated conformers. [file 13321_2015_91_MOESM3_ESM.gz › dude_rslts/jak2.log]

query_id pstv_0.25% ngtv_0.25% pstv_1.0% ngtv_1.0%
CHEMBL323994 0 16 2 64
CHEMBL1088857 6 10 10 56
CHEMBL520947 1 15 1 65
CHEMBL1079594 1 15 6 60
CHEMBL412099 0 16 0 66
CHEMBL162 0 16 0 66
CHEMBL1093749 1 15 2 64
CHEMBL1082023 5 11 12 54
CHEMBL1080955 6 10 14 52
CHEMBL1089773 3 13 4 62
CHEMBL570002 3 13 4 62
CHEMBL200832 0 16 0 66
CHEMBL578194 2 14 7 59
CHEMBL1087898 0 16 3 63
CHEMBL1092925 1 15 4 62
CHEMBL568815 2 14 4 62
CHEMBL570192 3 13 5 61
CHEMBL1087398 0 16 1 65
CHEMBL1078229 4 12 7 59
CHEMBL571118 1 15 2 64
CHEMBL568790 3 13 3 63
CHEMBL569957 0 16 0 66
CHEMBL582808 0 16 2 64
CHEMBL1093191 6 10 8 58
CHEMBL1079690 2 14 4 62
CHEMBL1078276 1 15 2 64
CHEMBL591096 1 15 3 63
CHEMBL1078689 9 7 14 52
CHEMBL272424 0 16 1 65
CHEMBL1080159 2 14 4 62
CHEMBL205098 1 15 2 64
CHEMBL382752 0 16 0 66
CHEMBL1079523 5 11 14 52
CHEMBL589633 1 15 4 62
CHEMBL572878 1 15 1 65
CHEMBL568788 2 14 5 61
CHEMBL1078688 6 10 10 56
CHEMBL375205 3 13 4 62
CHEMBL510641 0 16 0 66
CHEMBL220585 1 15 1 65
CHEMBL221959 1 15 3 63
CHEMBL220483 3 13 6 60
CHEMBL233969 2 14 4 62
CHEMBL569739 0 16 0 66
CHEMBL1092063 2 14 2 64
CHEMBL1078274 1 15 1 65
CHEMBL1078275 2 14 3 63
CHEMBL375076 1 15 1 65
CHEMBL221037 0 16 1 65
CHEMBL495727 0 16 1 65
CHEMBL221029 1 15 1 65
CHEMBL1093468 6 10 8 58
CHEMBL221376 2 14 4 62
CHEMBL1081138 8 8 10 56
CHEMBL1081484 1 15 5 61
CHEMBL222027 0 16 3 63
CHEMBL604578 0 16 1 65
CHEMBL584052 3 13 3 63
CHEMBL1078971 9 7 11 55
CHEMBL603048 0 16 1 65
CHEMBL583030 2 14 7 59
CHEMBL578974 0 16 0 66
CHEMBL583105 0 16 0 66
CHEMBL557844 0 16 1 65
CHEMBL583895 3 13 7 59
CHEMBL232147 4 12 7 59
CHEMBL1087268 2 14 5 61
CHEMBL218439 2 14 3 63
CHEMBL595397 0 16 0 66
CHEMBL21156 0 16 0 66
CHEMBL376885 2 14 4 62
CHEMBL257167 0 16 0 66
CHEMBL1092926 5 11 12 54
CHEMBL233151 4 12 6 60
CHEMBL386637 0 16 0 66
CHEMBL392998 1 15 3 63
CHEMBL375296 2 14 4 62
CHEMBL559626 2 14 7 59
CHEMBL604038 0 16 5 61
CHEMBL1078720 1 15 6 60
CHEMBL1078889 7 9 16 50
CHEMBL221912 1 15 1 65
CHEMBL1080322 0 16 4 62
CHEMBL574738 1 15 7 59
CHEMBL1078277 8 8 15 51
CHEMBL231733 2 14 4 62
CHEMBL391492 3 13 7 59
CHEMBL391096 5 11 7 59
CHEMBL1088030 1 15 2 64
CHEMBL191003 0 16 1 65
CHEMBL1078866 6 10 7 59
CHEMBL393375 0 16 3 63
CHEMBL1077841 5 11 6 60
CHEMBL576486 1 15 3 63
CHEMBL482189 0 16 2 64
CHEMBL1081975 0 16 2 64
CHEMBL570229 2 14 3 63
CHEMBL1081977 1 15 9 57
CHEMBL535 0 16 1 65
CHEMBL1079078 7 9 15 51
CHEMBL1089833 0 16 2 64
CHEMBL1078934 10 6 12 54
CHEMBL576475 4 12 8 58
CHEMBL1088029 3 13 6 60
CHEMBL1088856 10 6 14 52
CHEMBL1093119 5 11 10 56
CHEMBL1081443 0 16 0 66
actives=107 actives_cnfs=4265 decoys=6494 decoys_cnfs=175097 ratio=0.0164767477672 EF_0.0025=13.2673631509 EF_0.01=4.76379826515
