# Supplementary material for: A fast topological analysis algorithm for large-scale similarity evaluations of ligands and binding pockets
Source: J Cheminform. 2015 Aug 20;7:42. doi: 10.1186/s13321-015-0091-5 (PMC4631714; doi:10.1186/s13321-015-0091-5)
Supplement: Additional file 3: — A tar archive containing the details of the enrichment results, including the individual query (uniquely retrieved actives and decoys at the 1% and 0.25% top fractions), averaged enrichment factors for all of the sets, number of unique ligands and decoys and the number of generated conformers. [file 13321_2015_91_MOESM3_ESM.gz › dude_rslts/kif11.log]

query_id pstv_0.25% ngtv_0.25% pstv_1.0% ngtv_1.0%
CHEMBL470767 9 8 11 58
CHEMBL239414 5 12 11 58
CHEMBL1163892 0 17 0 69
CHEMBL590123 2 15 7 62
CHEMBL1173703 0 17 1 68
CHEMBL400042 11 6 22 47
CHEMBL1173704 0 17 0 69
CHEMBL1078998 1 16 2 67
CHEMBL249882 4 13 9 60
CHEMBL522806 2 15 7 62
CHEMBL491384 2 15 7 62
CHEMBL590124 3 14 9 60
CHEMBL390303 2 15 2 67
CHEMBL252340 0 17 0 69
CHEMBL210741 5 12 15 54
CHEMBL436624 2 15 5 64
CHEMBL394880 1 16 3 66
CHEMBL397673 10 7 11 58
CHEMBL244329 10 7 11 58
CHEMBL535161 3 14 4 65
CHEMBL250127 1 16 5 64
CHEMBL213686 4 13 4 65
CHEMBL381985 4 13 13 56
CHEMBL1222153 5 12 11 58
CHEMBL382790 12 5 22 47
CHEMBL392695 0 17 0 69
CHEMBL250125 3 14 9 60
CHEMBL470776 9 8 11 58
CHEMBL561696 1 16 9 60
CHEMBL240704 6 11 16 53
CHEMBL1164477 4 13 7 62
CHEMBL250126 2 15 6 63
CHEMBL208346 0 17 0 69
CHEMBL213184 2 15 3 66
CHEMBL1084431 1 16 2 67
CHEMBL262736 7 10 13 56
CHEMBL429553 1 16 7 62
CHEMBL207993 0 17 1 68
CHEMBL590855 6 11 9 60
CHEMBL591330 0 17 2 67
CHEMBL1163881 1 16 3 66
CHEMBL1084116 1 16 2 67
CHEMBL382364 2 15 2 67
CHEMBL1084391 1 16 3 66
CHEMBL381794 5 12 17 52
CHEMBL1222255 7 10 11 58
CHEMBL210264 10 7 23 46
CHEMBL251142 6 11 10 59
CHEMBL248244 6 11 13 56
CHEMBL1083836 1 16 1 68
CHEMBL377596 6 11 8 61
CHEMBL438876 3 14 9 60
CHEMBL380294 3 14 4 65
CHEMBL401476 1 16 5 64
CHEMBL392369 1 16 3 66
CHEMBL1164373 2 15 3 66
CHEMBL240498 5 12 23 46
CHEMBL1164552 1 16 7 62
CHEMBL390629 8 9 11 58
CHEMBL378497 1 16 6 63
CHEMBL1077227 1 16 1 68
CHEMBL1163584 8 9 19 50
CHEMBL1082248 1 16 5 64
CHEMBL204459 0 17 5 64
CHEMBL1084115 1 16 1 68
CHEMBL1084143 0 17 0 69
CHEMBL1213955 1 16 1 68
CHEMBL228369 2 15 2 67
CHEMBL243669 8 9 11 58
CHEMBL243668 9 8 11 58
CHEMBL246422 3 14 13 56
CHEMBL594458 1 16 2 67
CHEMBL250533 1 16 4 65
CHEMBL240497 4 13 9 60
CHEMBL380186 1 16 2 67
CHEMBL398478 3 14 7 62
CHEMBL380367 2 15 2 67
CHEMBL206115 9 8 18 51
CHEMBL247044 1 16 4 65
CHEMBL594459 1 16 5 64
CHEMBL427688 12 5 27 42
CHEMBL239415 10 7 23 46
CHEMBL246001 5 12 8 61
CHEMBL381526 8 9 16 53
CHEMBL401006 4 13 8 61
CHEMBL246603 4 13 7 62
CHEMBL246604 7 10 20 49
CHEMBL209815 4 13 4 65
CHEMBL208422 4 13 8 61
CHEMBL1093088 0 17 0 69
CHEMBL248400 5 12 8 61
CHEMBL388313 2 15 2 67
CHEMBL395332 9 8 22 47
CHEMBL208864 3 14 5 64
CHEMBL1170621 0 17 1 68
CHEMBL1096003 1 16 4 65
CHEMBL449439 0 17 0 69
CHEMBL206249 5 12 13 56
CHEMBL398396 5 12 22 47
CHEMBL250328 5 12 15 54
CHEMBL209310 0 17 2 67
CHEMBL1163678 2 15 4 65
CHEMBL241754 12 5 19 50
CHEMBL232133 0 17 0 69
CHEMBL205437 1 16 6 63
CHEMBL392148 11 6 27 42
CHEMBL425420 1 16 1 68
CHEMBL246000 1 16 2 67
CHEMBL400041 6 11 16 53
CHEMBL242182 1 16 2 67
CHEMBL242181 10 7 11 58
CHEMBL443490 5 12 10 59
CHEMBL1164476 9 8 15 54
CHEMBL1093087 6 11 12 57
CHEMBL399378 1 16 1 68
CHEMBL399296 1 16 2 67
actives=116 actives_cnfs=2085 decoys=6847 decoys_cnfs=144255 ratio=0.0169417263035 EF_0.0025=23.8690634922 EF_0.01=8.56292678544
