# Supplementary material for: A fast topological analysis algorithm for large-scale similarity evaluations of ligands and binding pockets
Source: J Cheminform. 2015 Aug 20;7:42. doi: 10.1186/s13321-015-0091-5 (PMC4631714; doi:10.1186/s13321-015-0091-5)
Supplement: Additional file 3: — A tar archive containing the details of the enrichment results, including the individual query (uniquely retrieved actives and decoys at the 1% and 0.25% top fractions), averaged enrichment factors for all of the sets, number of unique ligands and decoys and the number of generated conformers. [file 13321_2015_91_MOESM3_ESM.gz › dude_rslts/kith.log]

query_id pstv_0.25% ngtv_0.25% pstv_1.0% ngtv_1.0%
CHEMBL372171 2 5 4 24
CHEMBL42820 0 7 6 22
CHEMBL46739 3 4 6 22
CHEMBL289560 4 3 7 21
CHEMBL538319 3 4 3 25
CHEMBL289553 3 4 6 22
CHEMBL46884 1 6 3 25
CHEMBL295648 1 6 3 25
CHEMBL341644 0 7 1 27
CHEMBL405761 3 4 5 23
CHEMBL432111 4 3 7 21
CHEMBL53835 2 5 5 23
CHEMBL353811 4 3 9 19
CHEMBL285640 3 4 6 22
CHEMBL46633 3 4 9 19
CHEMBL46821 4 3 7 21
CHEMBL47089 3 4 6 22
CHEMBL288569 3 4 7 21
CHEMBL176768 5 2 11 17
CHEMBL558983 0 7 1 27
CHEMBL406254 1 6 4 24
CHEMBL34368 0 7 0 28
CHEMBL418258 5 2 7 21
CHEMBL52562 1 6 4 24
CHEMBL297081 4 3 7 21
CHEMBL154209 2 5 2 26
CHEMBL534929 0 7 5 23
CHEMBL6497 2 5 5 23
CHEMBL557599 1 6 1 27
CHEMBL42459 0 7 0 28
CHEMBL45424 4 3 11 17
CHEMBL296195 3 4 4 24
CHEMBL153866 3 4 7 21
CHEMBL152256 2 5 2 26
CHEMBL558363 1 6 2 26
CHEMBL10165 2 5 3 25
CHEMBL46502 3 4 5 23
CHEMBL295657 2 5 9 19
CHEMBL425913 0 7 3 25
CHEMBL47041 4 3 10 18
CHEMBL296690 0 7 2 26
CHEMBL268690 3 4 5 23
CHEMBL152338 1 6 2 26
CHEMBL288683 1 6 1 27
CHEMBL42389 4 3 8 20
CHEMBL290528 2 5 3 25
CHEMBL44047 4 3 6 22
actives=47 actives_cnfs=3007 decoys=2849 decoys_cnfs=93614 ratio=0.016497016497 EF_0.0025=39.3795684322 EF_0.01=14.0118189964
