# Supplementary material for: A fast topological analysis algorithm for large-scale similarity evaluations of ligands and binding pockets
Source: J Cheminform. 2015 Aug 20;7:42. doi: 10.1186/s13321-015-0091-5 (PMC4631714; doi:10.1186/s13321-015-0091-5)
Supplement: Additional file 3: — A tar archive containing the details of the enrichment results, including the individual query (uniquely retrieved actives and decoys at the 1% and 0.25% top fractions), averaged enrichment factors for all of the sets, number of unique ligands and decoys and the number of generated conformers. [file 13321_2015_91_MOESM3_ESM.gz › dude_rslts/kit.log]

query_id pstv_0.25% ngtv_0.25% pstv_1.0% ngtv_1.0%
CHEMBL178455 7 19 13 93
CHEMBL573577 5 21 17 89
CHEMBL196363 3 23 8 98
CHEMBL247797 8 18 14 92
CHEMBL247435 9 17 18 88
CHEMBL194842 5 21 8 98
CHEMBL400308 7 19 12 94
CHEMBL576982 9 17 19 87
CHEMBL565366 4 22 14 92
CHEMBL26559 0 26 1 105
CHEMBL255955 10 16 18 88
CHEMBL223572 14 12 24 82
CHEMBL271795 3 23 5 101
CHEMBL395705 5 21 19 87
CHEMBL369908 5 21 9 97
CHEMBL205674 2 24 8 98
CHEMBL1173149 10 16 22 84
CHEMBL248256 4 22 10 96
CHEMBL253292 1 25 4 102
CHEMBL247434 11 15 22 84
CHEMBL214161 10 16 20 86
CHEMBL377193 1 25 7 99
CHEMBL535 1 25 6 100
CHEMBL372388 4 22 9 97
CHEMBL494272 2 24 5 101
CHEMBL203279 4 22 18 88
CHEMBL487864 8 18 13 93
CHEMBL494072 6 20 15 91
CHEMBL215152 2 24 14 92
CHEMBL211464 11 15 21 85
CHEMBL505830 10 16 17 89
CHEMBL380703 5 21 17 89
CHEMBL522892 0 26 1 105
CHEMBL564829 4 22 17 89
CHEMBL395695 2 24 5 101
CHEMBL403706 4 22 14 92
CHEMBL1081831 4 22 12 94
CHEMBL217092 0 26 6 100
CHEMBL212762 8 18 19 87
CHEMBL493670 2 24 8 98
CHEMBL162 0 26 0 106
CHEMBL444064 2 24 13 93
CHEMBL187280 4 22 12 94
CHEMBL186718 4 22 7 99
CHEMBL377734 8 18 19 87
CHEMBL566635 0 26 1 105
CHEMBL124660 3 23 9 97
CHEMBL247585 0 26 1 105
CHEMBL392600 2 24 5 101
CHEMBL270489 9 17 20 86
CHEMBL204120 5 21 8 98
CHEMBL504075 0 26 0 106
CHEMBL247248 9 17 16 90
CHEMBL391781 3 23 8 98
CHEMBL941 1 25 5 101
CHEMBL478611 1 25 3 103
CHEMBL493986 1 25 4 102
CHEMBL1088796 4 22 5 101
CHEMBL487431 2 24 4 102
CHEMBL352308 0 26 4 102
CHEMBL572881 1 25 2 104
CHEMBL1336 8 18 16 90
CHEMBL575925 8 18 14 92
CHEMBL269894 1 25 12 94
CHEMBL414001 1 25 7 99
CHEMBL186851 8 18 19 87
CHEMBL520718 1 25 9 97
CHEMBL184227 1 25 10 96
CHEMBL459850 8 18 16 90
CHEMBL410295 4 22 9 97
CHEMBL254702 2 24 3 103
CHEMBL223971 1 25 6 100
CHEMBL247792 6 20 12 94
CHEMBL124035 7 19 15 91
CHEMBL197610 3 23 4 102
CHEMBL390156 10 16 20 86
CHEMBL246166 6 20 15 91
CHEMBL598626 2 24 11 95
CHEMBL492809 7 19 12 94
CHEMBL184082 2 24 7 99
CHEMBL255863 1 25 4 102
CHEMBL525893 1 25 5 101
CHEMBL488834 2 24 6 100
CHEMBL511337 5 21 18 88
CHEMBL150894 1 25 6 100
CHEMBL425043 4 22 8 98
CHEMBL260092 7 19 17 89
CHEMBL490823 4 22 17 89
CHEMBL403661 0 26 0 106
CHEMBL399571 5 21 14 92
CHEMBL453057 14 12 28 78
CHEMBL247619 8 18 16 90
CHEMBL212084 1 25 2 104
CHEMBL488984 16 10 22 84
CHEMBL1421 3 23 9 97
CHEMBL492266 3 23 6 100
CHEMBL259247 9 17 21 85
CHEMBL425935 7 19 16 90
CHEMBL202919 7 19 19 87
CHEMBL402548 2 24 11 95
CHEMBL186682 2 24 7 99
CHEMBL247798 2 24 17 89
CHEMBL262433 0 26 5 101
CHEMBL213618 1 25 4 102
CHEMBL231568 5 21 9 97
CHEMBL246424 4 22 17 89
CHEMBL558752 9 17 14 92
CHEMBL247618 10 16 21 85
CHEMBL482968 0 26 1 105
CHEMBL376245 7 19 20 86
CHEMBL509101 5 21 13 93
CHEMBL469882 11 15 20 86
CHEMBL204409 10 16 16 90
CHEMBL494821 1 25 2 104
CHEMBL385956 3 23 9 97
CHEMBL223360 1 25 7 99
CHEMBL1085511 4 22 12 94
CHEMBL223478 8 18 24 82
CHEMBL373845 5 21 16 90
CHEMBL1172887 3 23 15 91
CHEMBL205089 9 17 22 84
CHEMBL406375 0 26 0 106
CHEMBL253968 10 16 18 88
CHEMBL247424 2 24 8 98
CHEMBL256893 2 24 7 99
CHEMBL406404 4 22 19 87
CHEMBL397345 7 19 18 88
CHEMBL214063 10 16 15 91
CHEMBL272902 11 15 20 86
CHEMBL203227 6 20 8 98
CHEMBL426887 4 22 10 96
CHEMBL153843 4 22 6 100
CHEMBL91829 0 26 3 103
CHEMBL1081509 4 22 13 93
CHEMBL398872 9 17 27 79
CHEMBL248398 2 24 8 98
CHEMBL585666 3 23 10 96
CHEMBL191003 4 22 11 95
CHEMBL572878 1 25 4 102
CHEMBL222315 1 25 7 99
CHEMBL205953 5 21 11 95
CHEMBL404367 0 26 6 100
CHEMBL1172837 2 24 7 99
CHEMBL24828 2 24 11 95
CHEMBL382399 4 22 14 92
CHEMBL574738 6 20 16 90
CHEMBL223790 4 22 8 98
CHEMBL488840 0 26 0 106
CHEMBL184129 3 23 10 96
CHEMBL371379 4 22 9 97
CHEMBL378895 7 19 20 86
CHEMBL205372 12 14 24 82
CHEMBL602123 15 11 22 84
CHEMBL213743 1 25 5 101
CHEMBL204225 4 22 8 98
CHEMBL184235 4 22 10 96
CHEMBL103667 6 20 16 90
CHEMBL496494 1 25 2 104
CHEMBL347537 0 26 0 106
CHEMBL125898 5 21 14 92
CHEMBL245377 8 18 19 87
CHEMBL497343 1 25 7 99
CHEMBL477772 0 26 2 104
CHEMBL525744 1 25 9 97
CHEMBL1079545 1 25 5 101
CHEMBL376307 5 21 14 92
actives=166 actives_cnfs=9078 decoys=10446 decoys_cnfs=242264 ratio=0.0158912502393 EF_0.0025=15.6716826062 EF_0.01=7.82302130336
