# Supplementary material for: A fast topological analysis algorithm for large-scale similarity evaluations of ligands and binding pockets
Source: J Cheminform. 2015 Aug 20;7:42. doi: 10.1186/s13321-015-0091-5 (PMC4631714; doi:10.1186/s13321-015-0091-5)
Supplement: Additional file 3: — A tar archive containing the details of the enrichment results, including the individual query (uniquely retrieved actives and decoys at the 1% and 0.25% top fractions), averaged enrichment factors for all of the sets, number of unique ligands and decoys and the number of generated conformers. [file 13321_2015_91_MOESM3_ESM.gz › dude_rslts/kpcb.log]

query_id pstv_0.25% ngtv_0.25% pstv_1.0% ngtv_1.0%
CHEMBL184042 3 19 8 80
CHEMBL6291 6 16 9 79
CHEMBL105620 10 12 17 71
CHEMBL175956 0 22 6 82
CHEMBL27387 3 19 7 81
CHEMBL281448 3 19 6 82
CHEMBL48988 2 20 7 81
CHEMBL106384 10 12 11 77
CHEMBL80658 0 22 0 88
CHEMBL97822 2 20 2 86
CHEMBL81130 0 22 0 88
CHEMBL54382 13 9 25 63
CHEMBL426587 14 8 19 69
CHEMBL103421 4 18 10 78
CHEMBL1084411 3 19 5 83
CHEMBL6453 5 17 6 82
CHEMBL60455 1 21 2 86
CHEMBL162 4 18 9 79
CHEMBL326971 1 21 5 83
CHEMBL363058 1 21 4 84
CHEMBL120645 0 22 0 88
CHEMBL148745 4 18 7 81
CHEMBL131193 5 17 13 75
CHEMBL401369 0 22 0 88
CHEMBL340259 11 11 13 75
CHEMBL370493 0 22 8 80
CHEMBL345593 3 19 5 83
CHEMBL26872 2 20 6 82
CHEMBL90598 5 17 18 70
CHEMBL59687 5 17 5 83
CHEMBL489520 1 21 1 87
CHEMBL434415 6 16 12 76
CHEMBL431432 1 21 3 85
CHEMBL147986 3 19 13 75
CHEMBL368720 1 21 2 86
CHEMBL300422 5 17 8 80
CHEMBL326688 2 20 4 84
CHEMBL13259 5 17 7 81
CHEMBL91829 4 18 21 67
CHEMBL284632 3 19 5 83
CHEMBL91126 0 22 0 88
CHEMBL492118 7 15 7 81
CHEMBL327723 3 19 6 82
CHEMBL359486 8 14 18 70
CHEMBL283903 6 16 7 81
CHEMBL538718 6 16 17 71
CHEMBL187235 2 20 6 82
CHEMBL360304 15 7 19 69
CHEMBL522428 5 17 7 81
CHEMBL55394 12 10 26 62
CHEMBL435868 0 22 6 82
CHEMBL340935 3 19 3 85
CHEMBL103091 6 16 7 81
CHEMBL368193 5 17 11 77
CHEMBL54209 3 19 5 83
CHEMBL359808 14 8 17 71
CHEMBL186290 1 21 2 86
CHEMBL89833 0 22 6 82
CHEMBL475816 0 22 0 88
CHEMBL494089 0 22 0 88
CHEMBL304549 4 18 5 83
CHEMBL146564 3 19 7 81
CHEMBL315357 11 11 14 74
CHEMBL283399 3 19 6 82
CHEMBL367107 8 14 14 74
CHEMBL175845 3 19 8 80
CHEMBL283930 1 21 4 84
CHEMBL95692 0 22 0 88
CHEMBL540357 4 18 6 82
CHEMBL291975 8 14 12 76
CHEMBL366668 9 13 16 72
CHEMBL295806 5 17 8 80
CHEMBL161832 6 16 7 81
CHEMBL178945 8 14 16 72
CHEMBL319265 7 15 22 66
CHEMBL367162 3 19 4 84
CHEMBL63262 1 21 2 86
CHEMBL368416 11 11 17 71
CHEMBL421947 5 17 6 82
CHEMBL184146 1 21 6 82
CHEMBL366266 2 20 4 84
CHEMBL12988 6 16 7 81
CHEMBL300549 13 9 23 65
CHEMBL367106 3 19 6 82
CHEMBL26817 4 18 18 70
CHEMBL263910 4 18 6 82
CHEMBL285801 1 21 3 85
CHEMBL265315 0 22 2 86
CHEMBL432168 4 18 8 80
CHEMBL368895 12 10 16 72
CHEMBL329274 0 22 0 88
CHEMBL422215 5 17 5 83
CHEMBL91959 10 12 18 70
CHEMBL302449 4 18 6 82
CHEMBL475609 0 22 0 88
CHEMBL338956 4 18 8 80
CHEMBL59677 3 19 8 80
CHEMBL439996 1 21 2 86
CHEMBL284436 0 22 1 87
CHEMBL419866 13 9 22 66
CHEMBL95825 0 22 1 87
CHEMBL282612 1 21 5 83
CHEMBL321315 9 13 25 63
CHEMBL350059 6 16 7 81
CHEMBL100084 7 15 10 78
CHEMBL349382 0 22 1 87
CHEMBL315389 1 21 8 80
CHEMBL386636 1 21 6 82
CHEMBL163269 6 16 7 81
CHEMBL337026 3 19 6 82
CHEMBL335012 5 17 8 80
CHEMBL103628 9 13 19 69
CHEMBL294120 9 13 19 69
CHEMBL103506 7 15 22 66
CHEMBL86680 3 19 5 83
CHEMBL162621 4 18 7 81
CHEMBL1087650 0 22 0 88
CHEMBL103055 13 9 22 66
CHEMBL89384 5 17 9 79
CHEMBL55382 0 22 2 86
CHEMBL271403 0 22 1 87
CHEMBL374581 2 20 6 82
CHEMBL444864 6 16 7 81
CHEMBL300138 12 10 21 67
CHEMBL316918 5 17 12 76
CHEMBL523155 0 22 0 88
CHEMBL113185 0 22 1 87
CHEMBL571581 0 22 1 87
CHEMBL105477 10 12 21 67
CHEMBL328229 9 13 20 68
CHEMBL285613 3 19 8 80
CHEMBL291126 1 21 5 83
CHEMBL283259 3 19 5 83
CHEMBL318272 1 21 1 87
CHEMBL143453 1 21 1 87
actives=135 actives_cnfs=4312 decoys=8691 decoys_cnfs=214710 ratio=0.015533310321 EF_0.0025=21.0859821146 EF_0.01=7.25548419581
