# Supplementary material for: A fast topological analysis algorithm for large-scale similarity evaluations of ligands and binding pockets
Source: J Cheminform. 2015 Aug 20;7:42. doi: 10.1186/s13321-015-0091-5 (PMC4631714; doi:10.1186/s13321-015-0091-5)
Supplement: Additional file 3: — A tar archive containing the details of the enrichment results, including the individual query (uniquely retrieved actives and decoys at the 1% and 0.25% top fractions), averaged enrichment factors for all of the sets, number of unique ligands and decoys and the number of generated conformers. [file 13321_2015_91_MOESM3_ESM.gz › dude_rslts/lck.log]

query_id pstv_0.25% ngtv_0.25% pstv_1.0% ngtv_1.0%
CHEMBL564829 7 62 21 256
CHEMBL219584 5 64 12 265
CHEMBL68887 1 68 6 271
CHEMBL406845 3 66 4 273
CHEMBL595401 16 53 41 236
CHEMBL386661 11 58 28 249
CHEMBL223873 0 69 2 275
CHEMBL595624 14 55 30 247
CHEMBL247480 3 66 23 254
CHEMBL247479 5 64 16 261
CHEMBL584721 4 65 14 263
CHEMBL595625 20 49 49 228
CHEMBL256101 6 63 14 263
CHEMBL68774 0 69 0 277
CHEMBL1082693 19 50 38 239
CHEMBL187120 0 69 1 276
CHEMBL432089 5 64 9 268
CHEMBL572197 14 55 39 238
CHEMBL1084451 9 60 17 260
CHEMBL362119 0 69 1 276
CHEMBL315643 19 50 43 234
CHEMBL584724 5 64 15 262
CHEMBL558752 2 67 5 272
CHEMBL164585 0 69 1 276
CHEMBL255989 21 48 47 230
CHEMBL494072 11 58 31 246
CHEMBL1085240 10 59 35 242
CHEMBL572199 5 64 12 265
CHEMBL84846 21 48 40 237
CHEMBL264406 2 67 3 274
CHEMBL468117 1 68 2 275
CHEMBL271650 11 58 37 240
CHEMBL1084452 3 66 18 259
CHEMBL272673 9 60 44 233
CHEMBL477817 3 66 13 264
CHEMBL322598 1 68 9 268
CHEMBL432189 13 56 28 249
CHEMBL84046 6 63 8 269
CHEMBL97162 0 69 3 274
CHEMBL522892 5 64 12 265
CHEMBL456683 4 65 10 267
CHEMBL214617 18 51 42 235
CHEMBL408030 1 68 11 266
CHEMBL217092 0 69 12 265
CHEMBL271375 3 66 11 266
CHEMBL29488 6 63 20 257
CHEMBL405630 3 66 7 270
CHEMBL379729 13 56 31 246
CHEMBL1085564 24 45 46 231
CHEMBL198136 9 60 20 257
CHEMBL271099 5 64 14 263
CHEMBL216240 2 67 19 258
CHEMBL84807 1 68 12 265
CHEMBL379733 6 63 14 263
CHEMBL108841 8 61 13 264
CHEMBL102362 2 67 2 275
CHEMBL302481 3 66 14 263
CHEMBL281957 3 66 11 266
CHEMBL108044 4 65 11 266
CHEMBL424906 6 63 28 249
CHEMBL401930 2 67 8 269
CHEMBL385055 12 57 25 252
CHEMBL396359 6 63 27 250
CHEMBL566362 6 63 15 262
CHEMBL219557 1 68 15 262
CHEMBL426438 1 68 2 275
CHEMBL218632 2 67 5 272
CHEMBL248286 7 62 25 252
CHEMBL248108 0 69 4 273
CHEMBL68261 11 58 21 256
CHEMBL56569 0 69 4 273
CHEMBL296534 2 67 5 272
CHEMBL364623 1 68 5 272
CHEMBL403522 6 63 14 263
CHEMBL106457 2 67 10 267
CHEMBL583850 5 64 14 263
CHEMBL215943 11 58 27 250
CHEMBL45693 15 54 33 244
CHEMBL297278 1 68 11 266
CHEMBL1082959 23 46 49 228
CHEMBL48554 7 62 14 263
CHEMBL496494 9 60 16 261
CHEMBL426805 0 69 4 273
CHEMBL312933 4 65 18 259
CHEMBL411632 5 64 12 265
CHEMBL374517 5 64 13 264
CHEMBL375666 4 65 6 271
CHEMBL68398 7 62 18 259
CHEMBL381203 13 56 34 243
CHEMBL502835 11 58 28 249
CHEMBL220600 5 64 11 266
CHEMBL437754 10 59 30 247
CHEMBL185851 4 65 10 267
CHEMBL239591 6 63 27 250
CHEMBL1088796 9 60 22 255
CHEMBL393596 7 62 19 258
CHEMBL220958 1 68 5 272
CHEMBL106772 9 60 22 255
CHEMBL67292 10 59 20 257
CHEMBL607707 3 66 12 265
CHEMBL239590 7 62 20 257
CHEMBL240430 7 62 38 239
CHEMBL591091 7 62 20 257
CHEMBL570573 7 62 23 254
CHEMBL220551 4 65 10 267
CHEMBL240431 7 62 18 259
CHEMBL66990 8 61 13 264
CHEMBL247880 4 65 27 250
CHEMBL569240 5 64 11 266
CHEMBL67237 9 60 21 256
CHEMBL1079945 3 66 10 267
CHEMBL576787 11 58 21 256
CHEMBL337689 0 69 1 276
CHEMBL384942 8 61 37 240
CHEMBL45651 15 54 38 239
CHEMBL595398 1 68 11 266
CHEMBL567241 8 61 19 258
CHEMBL565933 3 66 13 264
CHEMBL315279 5 64 22 255
CHEMBL247878 7 62 28 249
CHEMBL379517 4 65 17 260
CHEMBL399212 9 60 19 258
CHEMBL247677 2 67 12 265
CHEMBL477172 5 64 12 265
CHEMBL473250 18 51 54 223
CHEMBL596079 25 44 48 229
CHEMBL447107 5 64 18 259
CHEMBL314049 0 69 1 276
CHEMBL450092 5 64 14 263
CHEMBL68038 1 68 9 268
CHEMBL574738 7 62 25 252
CHEMBL939 2 67 10 267
CHEMBL592262 8 61 26 251
CHEMBL296103 5 64 9 268
CHEMBL306012 1 68 4 273
CHEMBL1083644 15 54 35 242
CHEMBL270793 16 53 50 227
CHEMBL215691 10 59 30 247
CHEMBL255533 5 64 23 254
CHEMBL459729 10 59 37 240
CHEMBL606459 12 57 26 251
CHEMBL220643 6 63 18 259
CHEMBL86939 20 49 45 232
CHEMBL591793 13 56 27 250
CHEMBL377481 12 57 35 242
CHEMBL209908 17 52 32 245
CHEMBL221553 4 65 17 260
CHEMBL1085316 13 56 41 236
CHEMBL296586 0 69 0 277
CHEMBL217090 1 68 13 264
CHEMBL411050 7 62 29 248
CHEMBL188993 2 67 3 274
CHEMBL189338 3 66 4 273
CHEMBL213745 3 66 11 266
CHEMBL304399 9 60 13 264
CHEMBL413118 0 69 0 277
CHEMBL308432 1 68 16 261
CHEMBL217195 4 65 8 269
CHEMBL493986 3 66 13 264
CHEMBL568542 3 66 6 271
CHEMBL215952 0 69 0 277
CHEMBL108907 6 63 13 264
CHEMBL315816 0 69 0 277
CHEMBL463323 3 66 10 267
CHEMBL110783 5 64 8 269
CHEMBL565885 7 62 17 260
CHEMBL214530 18 51 41 236
CHEMBL47787 14 55 37 240
CHEMBL1163016 4 65 14 263
CHEMBL600873 9 60 23 254
CHEMBL407516 21 48 38 239
CHEMBL212128 8 61 20 257
CHEMBL295601 13 56 32 245
CHEMBL120077 3 66 8 269
CHEMBL237127 2 67 7 270
CHEMBL593883 2 67 7 270
CHEMBL320967 5 64 9 268
CHEMBL131346 4 65 5 272
CHEMBL260861 3 66 16 261
CHEMBL339037 7 62 9 268
CHEMBL68104 8 61 29 248
CHEMBL431407 7 62 19 258
CHEMBL86742 9 60 20 257
CHEMBL424220 8 61 27 250
CHEMBL102821 2 67 5 272
CHEMBL565263 6 63 19 258
CHEMBL215863 8 61 30 247
CHEMBL481968 0 69 7 270
CHEMBL66376 5 64 13 264
CHEMBL240432 11 58 25 252
CHEMBL213478 5 64 11 266
CHEMBL273250 6 63 24 253
CHEMBL232588 3 66 17 260
CHEMBL55496 1 68 7 270
CHEMBL572881 5 64 13 264
CHEMBL214556 8 61 33 244
CHEMBL186480 0 69 1 276
CHEMBL107183 0 69 0 277
CHEMBL26209 4 65 16 261
CHEMBL249317 2 67 6 271
CHEMBL271984 2 67 10 267
CHEMBL427233 9 60 17 260
CHEMBL186679 2 67 4 273
CHEMBL186526 4 65 13 264
CHEMBL45582 16 53 33 244
CHEMBL24828 3 66 14 263
CHEMBL232334 22 47 42 235
CHEMBL403200 3 66 12 265
CHEMBL1336 6 63 14 263
CHEMBL325282 1 68 2 275
CHEMBL327127 7 62 12 265
CHEMBL186564 4 65 11 266
CHEMBL539 1 68 2 275
CHEMBL281675 5 64 15 262
CHEMBL534948 11 58 36 241
CHEMBL408070 16 53 49 228
CHEMBL499237 1 68 1 276
CHEMBL330903 1 68 2 275
CHEMBL211460 10 59 23 254
CHEMBL212721 15 54 31 246
CHEMBL431609 14 55 37 240
CHEMBL215726 9 60 29 248
CHEMBL509101 7 62 17 260
CHEMBL186177 8 61 11 266
CHEMBL270692 5 64 13 264
CHEMBL186363 4 65 16 261
CHEMBL26214 3 66 8 269
CHEMBL162 3 66 8 269
CHEMBL375840 12 57 25 252
CHEMBL569882 10 59 27 250
CHEMBL220874 11 58 22 255
CHEMBL394490 6 63 28 249
CHEMBL247469 7 62 20 257
CHEMBL212948 2 67 2 275
CHEMBL564940 0 69 8 269
CHEMBL247667 6 63 16 261
CHEMBL247866 6 63 17 260
CHEMBL596078 13 56 25 252
CHEMBL1076197 12 57 28 249
CHEMBL27532 2 67 8 269
CHEMBL365318 1 68 7 270
CHEMBL1085512 25 44 54 223
CHEMBL402548 17 52 40 237
CHEMBL187697 3 66 19 258
CHEMBL416091 6 63 16 261
CHEMBL189674 2 67 5 272
CHEMBL516276 1 68 3 274
CHEMBL1083001 15 54 31 246
CHEMBL1085733 20 49 51 226
CHEMBL576985 11 58 26 251
CHEMBL186172 4 65 12 265
CHEMBL568543 0 69 3 274
CHEMBL383275 0 69 8 269
CHEMBL188666 0 69 2 275
CHEMBL320280 1 68 1 276
CHEMBL421600 0 69 1 276
CHEMBL189238 1 68 1 276
CHEMBL566361 0 69 1 276
CHEMBL521887 7 62 28 249
CHEMBL582959 22 47 46 231
CHEMBL44577 7 62 26 251
CHEMBL398422 5 64 7 270
CHEMBL270306 7 62 26 251
CHEMBL436137 1 68 2 275
CHEMBL206873 3 66 12 265
CHEMBL165399 2 67 3 274
CHEMBL189649 0 69 3 274
CHEMBL69638 0 69 6 271
CHEMBL213356 8 61 24 253
CHEMBL327060 1 68 1 276
CHEMBL1084302 23 46 45 232
CHEMBL292930 3 66 25 252
CHEMBL215969 14 55 25 252
CHEMBL572878 5 64 18 259
CHEMBL409914 1 68 11 266
CHEMBL567886 4 65 10 267
CHEMBL376475 4 65 18 259
CHEMBL385956 1 68 7 270
CHEMBL29531 1 68 2 275
CHEMBL567669 5 64 14 263
CHEMBL1079424 6 63 13 264
CHEMBL475575 2 67 9 268
CHEMBL272888 18 51 41 236
CHEMBL350710 7 62 26 251
CHEMBL1421 12 57 30 247
CHEMBL301143 1 68 3 274
CHEMBL1084028 23 46 47 230
CHEMBL553 0 69 7 270
CHEMBL1076433 2 67 16 261
CHEMBL443240 2 67 4 273
CHEMBL1088153 7 62 16 261
CHEMBL494821 5 64 14 263
CHEMBL1076193 2 67 23 254
CHEMBL567880 7 62 14 263
CHEMBL258403 3 66 10 267
CHEMBL88009 5 64 18 259
CHEMBL106654 3 66 12 265
CHEMBL270057 11 58 25 252
CHEMBL250543 1 68 2 275
CHEMBL296185 3 66 3 274
CHEMBL385172 3 66 13 264
CHEMBL535 6 63 19 258
CHEMBL385598 13 56 25 252
CHEMBL1085061 24 45 48 229
CHEMBL429743 2 67 11 266
CHEMBL458333 3 66 15 262
CHEMBL68871 2 67 14 263
CHEMBL584044 4 65 9 268
CHEMBL233958 11 58 43 234
CHEMBL304300 4 65 13 264
CHEMBL1076196 7 62 15 262
CHEMBL302140 5 64 19 258
CHEMBL26147 1 68 5 272
CHEMBL47202 1 68 7 270
CHEMBL246356 8 61 20 257
CHEMBL43773 15 54 39 238
CHEMBL108362 5 64 13 264
CHEMBL573578 0 69 2 275
CHEMBL1086860 1 68 14 263
CHEMBL272902 7 62 21 256
CHEMBL248080 7 62 31 246
CHEMBL231720 1 68 10 267
CHEMBL219103 8 61 26 251
CHEMBL248079 8 61 23 254
CHEMBL302119 8 61 16 261
CHEMBL185784 1 68 4 273
CHEMBL459044 0 69 11 266
CHEMBL304760 2 67 14 263
CHEMBL384822 6 63 14 263
CHEMBL1086731 2 67 9 268
CHEMBL319620 1 68 3 274
CHEMBL46785 12 57 29 248
CHEMBL220645 1 68 11 266
CHEMBL258694 4 65 11 266
CHEMBL1075628 5 64 26 251
CHEMBL45683 14 55 39 238
CHEMBL585921 6 63 16 261
CHEMBL1083023 10 59 24 253
CHEMBL248081 7 62 29 248
CHEMBL571581 5 64 13 264
CHEMBL29566 5 64 12 265
CHEMBL247468 5 64 19 258
CHEMBL312563 7 62 16 261
CHEMBL459850 8 61 17 260
CHEMBL46176 11 58 30 247
CHEMBL314053 8 61 16 261
CHEMBL566373 7 62 15 262
CHEMBL187802 5 64 19 258
CHEMBL199369 19 50 47 230
CHEMBL259465 11 58 41 236
CHEMBL212632 20 49 38 239
CHEMBL607366 6 63 13 264
CHEMBL603859 19 50 48 229
CHEMBL457099 8 61 24 253
CHEMBL483158 3 66 8 269
CHEMBL186498 4 65 19 258
CHEMBL427226 11 58 34 243
CHEMBL460702 1 68 17 260
CHEMBL297363 18 51 33 244
CHEMBL282587 0 69 0 277
CHEMBL186103 1 68 1 276
CHEMBL272198 0 69 6 271
CHEMBL386167 1 68 6 271
CHEMBL456463 6 63 18 259
CHEMBL434369 4 65 13 264
CHEMBL271759 0 69 0 277
CHEMBL187198 3 66 7 270
CHEMBL395664 18 51 33 244
CHEMBL568101 6 63 18 259
CHEMBL516913 1 68 9 268
CHEMBL263528 3 66 13 264
CHEMBL220602 4 65 12 265
CHEMBL382939 19 50 33 244
CHEMBL395662 25 44 46 231
CHEMBL47940 6 63 15 262
CHEMBL49860 4 65 10 267
CHEMBL597592 2 67 6 271
CHEMBL1087127 11 58 17 260
CHEMBL212181 10 59 28 249
CHEMBL360810 4 65 11 266
CHEMBL566284 9 60 25 252
CHEMBL386953 4 65 17 260
CHEMBL491429 0 69 11 266
CHEMBL220544 3 66 17 260
CHEMBL261174 20 49 45 232
CHEMBL541726 2 67 14 263
CHEMBL215630 3 66 5 272
CHEMBL214495 10 59 25 252
CHEMBL562724 4 65 19 258
CHEMBL12253 2 67 3 274
CHEMBL565509 7 62 15 262
CHEMBL941 4 65 14 263
CHEMBL1084411 4 65 10 267
CHEMBL1084233 23 46 48 229
CHEMBL427998 9 60 28 249
CHEMBL383899 0 69 2 275
CHEMBL280565 0 69 7 270
CHEMBL221019 7 62 25 252
CHEMBL87875 5 64 10 267
CHEMBL130719 6 63 8 269
CHEMBL385698 1 68 5 272
CHEMBL26625 4 65 12 265
CHEMBL186551 0 69 0 277
CHEMBL325986 11 58 29 248
CHEMBL220847 2 67 7 270
CHEMBL221233 1 68 13 264
CHEMBL1090360 5 64 13 264
CHEMBL1080475 5 64 10 267
CHEMBL189675 8 61 13 264
CHEMBL186943 1 68 4 273
CHEMBL1084234 19 50 40 237
CHEMBL460472 16 53 42 235
CHEMBL423312 9 60 27 250
CHEMBL567124 8 61 23 254
CHEMBL31965 8 61 27 250
CHEMBL475609 1 68 10 267
CHEMBL1081436 1 68 9 268
CHEMBL215152 18 51 44 233
CHEMBL497343 1 68 6 271
CHEMBL131661 2 67 7 270
actives=420 actives_cnfs=21171 decoys=27373 decoys_cnfs=629498 ratio=0.0153435867461 EF_0.0025=7.40242008081 EF_0.01=4.65472904899
