# Supplementary material for: A fast topological analysis algorithm for large-scale similarity evaluations of ligands and binding pockets
Source: J Cheminform. 2015 Aug 20;7:42. doi: 10.1186/s13321-015-0091-5 (PMC4631714; doi:10.1186/s13321-015-0091-5)
Supplement: Additional file 3: — A tar archive containing the details of the enrichment results, including the individual query (uniquely retrieved actives and decoys at the 1% and 0.25% top fractions), averaged enrichment factors for all of the sets, number of unique ligands and decoys and the number of generated conformers. [file 13321_2015_91_MOESM3_ESM.gz › dude_rslts/lkha4.log]

query_id pstv_0.25% ngtv_0.25% pstv_1.0% ngtv_1.0%
CHEMBL162322 2 22 7 89
CHEMBL480136 0 24 1 95
CHEMBL163209 9 15 15 81
CHEMBL163178 1 23 14 82
CHEMBL478298 5 19 10 86
CHEMBL163179 7 17 8 88
CHEMBL165407 9 15 16 80
CHEMBL83291 0 24 3 93
CHEMBL164353 2 22 5 91
CHEMBL162432 10 14 13 83
CHEMBL162865 1 23 1 95
CHEMBL14760 3 21 5 91
CHEMBL463520 2 22 2 94
CHEMBL163265 9 15 15 81
CHEMBL519127 7 17 7 89
CHEMBL482256 1 23 3 93
CHEMBL323686 2 22 3 93
CHEMBL351422 3 21 9 87
CHEMBL159808 8 16 14 82
CHEMBL480323 14 10 34 62
CHEMBL561639 3 21 12 84
CHEMBL477514 3 21 10 86
CHEMBL82 1 23 2 94
CHEMBL432791 2 22 4 92
CHEMBL502817 1 23 3 93
CHEMBL163266 1 23 10 86
CHEMBL14857 3 21 5 91
CHEMBL517525 16 8 42 54
CHEMBL518754 2 22 4 92
CHEMBL479570 10 14 39 57
CHEMBL539640 0 24 0 96
CHEMBL479387 14 10 40 56
CHEMBL85512 1 23 3 93
CHEMBL479386 13 11 40 56
CHEMBL349189 3 21 8 88
CHEMBL565605 5 19 11 85
CHEMBL14814 3 21 11 85
CHEMBL517694 15 9 33 63
CHEMBL350833 0 24 0 96
CHEMBL479759 18 6 38 58
CHEMBL518118 3 21 8 88
CHEMBL470754 19 5 38 58
CHEMBL479360 16 8 44 52
CHEMBL14547 3 21 6 90
CHEMBL520414 14 10 37 59
CHEMBL420866 14 10 32 64
CHEMBL479401 14 10 37 59
CHEMBL454177 7 17 10 86
CHEMBL479561 19 5 37 59
CHEMBL446514 11 13 28 68
CHEMBL162788 7 17 16 80
CHEMBL480333 15 9 36 60
CHEMBL520287 1 23 5 91
CHEMBL1098531 4 20 6 90
CHEMBL477513 3 21 5 91
CHEMBL482254 6 18 8 88
CHEMBL578345 10 14 21 75
CHEMBL349368 9 15 14 82
CHEMBL479955 13 11 21 75
CHEMBL162979 3 21 9 87
CHEMBL482058 9 15 20 76
CHEMBL479216 2 22 5 91
CHEMBL472138 4 20 8 88
CHEMBL119545 3 21 12 84
CHEMBL117549 4 20 10 86
CHEMBL480334 6 18 13 83
CHEMBL470755 17 7 36 60
CHEMBL482255 7 17 10 86
CHEMBL517684 15 9 32 64
CHEMBL518607 12 12 40 56
CHEMBL576512 8 16 12 84
CHEMBL480137 3 21 7 89
CHEMBL162439 11 13 18 78
CHEMBL14502 5 19 8 88
CHEMBL1098504 5 19 13 83
CHEMBL482056 10 14 37 59
CHEMBL571091 7 17 10 86
CHEMBL480949 14 10 30 66
CHEMBL349672 9 15 15 81
CHEMBL479958 7 17 11 85
CHEMBL456044 2 22 2 94
CHEMBL515470 7 17 26 70
CHEMBL520120 6 18 7 89
CHEMBL162607 7 17 15 81
CHEMBL162156 7 17 14 82
CHEMBL326601 6 18 14 82
CHEMBL479217 4 20 8 88
CHEMBL481860 17 7 33 63
CHEMBL479956 14 10 29 67
CHEMBL119612 4 20 14 82
CHEMBL471954 14 10 29 67
CHEMBL276096 3 21 9 87
CHEMBL517998 7 17 11 85
CHEMBL518155 7 17 15 81
CHEMBL517211 2 22 5 91
CHEMBL163144 10 14 23 73
CHEMBL119054 8 16 14 82
CHEMBL479215 11 13 34 62
CHEMBL514699 4 20 12 84
CHEMBL481489 12 12 41 55
CHEMBL68478 0 24 1 95
CHEMBL481671 12 12 17 79
CHEMBL570775 10 14 21 75
CHEMBL481171 15 9 32 64
CHEMBL476895 2 22 7 89
CHEMBL480145 18 6 43 53
CHEMBL480893 15 9 41 55
CHEMBL163822 2 22 8 88
CHEMBL480335 9 15 24 72
CHEMBL1098819 8 16 10 86
CHEMBL162347 12 12 17 79
CHEMBL500409 0 24 1 95
CHEMBL14387 3 21 6 90
CHEMBL162180 10 14 22 74
CHEMBL315255 2 22 3 93
CHEMBL518156 0 24 3 93
CHEMBL279643 0 24 1 95
CHEMBL479788 2 22 6 90
CHEMBL354233 9 15 15 81
CHEMBL273570 1 23 2 94
CHEMBL525948 3 21 4 92
CHEMBL1098506 7 17 17 79
CHEMBL465576 0 24 1 95
CHEMBL480909 3 21 8 88
CHEMBL350586 7 17 23 73
CHEMBL14789 1 23 6 90
CHEMBL116174 2 22 8 88
CHEMBL479568 16 8 43 53
CHEMBL479378 18 6 41 55
CHEMBL1098820 6 18 13 83
CHEMBL351207 7 17 16 80
CHEMBL419220 13 11 29 67
CHEMBL431019 1 23 3 93
CHEMBL481862 5 19 9 87
CHEMBL481690 6 18 10 86
CHEMBL416349 0 24 2 94
CHEMBL351257 5 19 6 90
CHEMBL14739 1 23 5 91
CHEMBL481110 9 15 24 72
CHEMBL162835 14 10 21 75
CHEMBL1098532 5 19 13 83
CHEMBL162668 3 21 10 86
CHEMBL479544 15 9 32 64
CHEMBL118014 1 23 5 91
CHEMBL578131 0 24 10 86
CHEMBL480130 8 16 17 79
CHEMBL162424 9 15 17 79
CHEMBL480724 19 5 40 56
CHEMBL117132 3 21 9 87
CHEMBL480336 2 22 5 91
CHEMBL93 0 24 0 96
CHEMBL565599 6 18 15 81
CHEMBL480719 7 17 11 85
CHEMBL479383 5 19 10 86
CHEMBL519600 8 16 32 64
CHEMBL86211 2 22 4 92
CHEMBL516603 15 9 43 53
CHEMBL71535 0 24 1 95
CHEMBL14549 3 21 7 89
CHEMBL163567 8 16 14 82
CHEMBL1095880 10 14 14 82
CHEMBL470929 2 22 5 91
CHEMBL481531 16 8 27 69
CHEMBL419305 1 23 3 93
CHEMBL456045 2 22 5 91
CHEMBL481343 2 22 9 87
CHEMBL159263 8 16 11 85
CHEMBL520254 4 20 18 78
CHEMBL119124 3 21 15 81
CHEMBL481672 15 9 35 61
CHEMBL519094 12 12 36 60
actives=171 actives_cnfs=6366 decoys=9447 decoys_cnfs=188252 ratio=0.0181009844395 EF_0.0025=33.5193808049 EF_0.01=12.5884635886
