# Supplementary material for: A fast topological analysis algorithm for large-scale similarity evaluations of ligands and binding pockets
Source: J Cheminform. 2015 Aug 20;7:42. doi: 10.1186/s13321-015-0091-5 (PMC4631714; doi:10.1186/s13321-015-0091-5)
Supplement: Additional file 3: — A tar archive containing the details of the enrichment results, including the individual query (uniquely retrieved actives and decoys at the 1% and 0.25% top fractions), averaged enrichment factors for all of the sets, number of unique ligands and decoys and the number of generated conformers. [file 13321_2015_91_MOESM3_ESM.gz › dude_rslts/mapk2.log]

query_id pstv_0.25% ngtv_0.25% pstv_1.0% ngtv_1.0%
CHEMBL376384 6 9 13 49
CHEMBL600081 1 14 3 59
CHEMBL246910 4 11 8 54
CHEMBL461139 1 14 2 60
CHEMBL560075 5 10 8 54
CHEMBL461140 4 11 17 45
CHEMBL390601 1 14 2 60
CHEMBL225975 3 12 8 54
CHEMBL392596 2 13 8 54
CHEMBL403154 9 6 19 43
CHEMBL257834 9 6 19 43
CHEMBL226350 2 13 4 58
CHEMBL599682 4 11 18 44
CHEMBL597640 5 10 12 50
CHEMBL247509 6 9 11 51
CHEMBL388391 2 13 2 60
CHEMBL555205 0 15 2 60
CHEMBL256194 9 6 20 42
CHEMBL541448 0 15 2 60
CHEMBL178413 0 15 2 60
CHEMBL1208951 1 14 2 60
CHEMBL374177 1 14 2 60
CHEMBL1208950 1 14 2 60
CHEMBL598324 4 11 17 45
CHEMBL255210 5 10 9 53
CHEMBL1091199 1 14 1 61
CHEMBL270150 3 12 4 58
CHEMBL437943 7 8 11 51
CHEMBL571897 0 15 0 62
CHEMBL225973 2 13 3 59
CHEMBL590109 3 12 4 58
CHEMBL403193 1 14 3 59
CHEMBL181069 1 14 3 59
CHEMBL590834 1 14 2 60
CHEMBL403286 9 6 20 42
CHEMBL549915 5 10 8 54
CHEMBL246090 4 11 8 54
CHEMBL392876 0 15 1 61
CHEMBL551534 0 15 0 62
CHEMBL409727 5 10 5 57
CHEMBL226403 3 12 5 57
CHEMBL604510 0 15 2 60
CHEMBL467532 2 13 2 60
CHEMBL564076 1 14 3 59
CHEMBL552339 5 10 10 52
CHEMBL561334 0 15 1 61
CHEMBL162 0 15 0 62
CHEMBL469124 0 15 0 62
CHEMBL510545 3 12 4 58
CHEMBL181212 1 14 1 61
CHEMBL1089865 0 15 1 61
CHEMBL455156 0 15 2 60
CHEMBL511410 0 15 0 62
CHEMBL553397 1 14 2 60
CHEMBL455396 0 15 2 60
CHEMBL361425 0 15 1 61
CHEMBL557101 0 15 1 61
CHEMBL460091 0 15 0 62
CHEMBL397642 8 7 13 49
CHEMBL226232 1 14 1 61
CHEMBL272072 6 9 9 53
CHEMBL610780 1 14 1 61
CHEMBL388530 7 8 14 48
CHEMBL597839 7 8 16 46
CHEMBL589650 2 13 3 59
CHEMBL246301 5 10 13 49
CHEMBL442419 2 13 12 50
CHEMBL592288 1 14 2 60
CHEMBL404224 2 13 5 57
CHEMBL226321 7 8 20 42
CHEMBL1092754 2 13 4 58
CHEMBL562754 0 15 4 58
CHEMBL403258 9 6 19 43
CHEMBL429504 9 6 19 43
CHEMBL599479 1 14 1 61
CHEMBL524266 0 15 3 59
CHEMBL226261 6 9 14 48
CHEMBL246300 4 11 7 55
CHEMBL388853 6 9 21 41
CHEMBL271863 7 8 12 50
CHEMBL556392 1 14 4 58
CHEMBL557318 2 13 2 60
CHEMBL225519 0 15 2 60
CHEMBL554286 0 15 4 58
CHEMBL402957 4 11 9 53
CHEMBL396160 6 9 16 46
CHEMBL255605 5 10 7 55
CHEMBL429922 2 13 5 57
CHEMBL272309 7 8 9 53
CHEMBL594090 1 14 4 58
CHEMBL389658 5 10 13 49
CHEMBL258045 6 9 14 48
CHEMBL592031 0 15 3 59
CHEMBL516802 6 9 13 49
CHEMBL373598 1 14 10 52
CHEMBL226206 8 7 21 41
CHEMBL562194 0 15 0 62
CHEMBL549585 2 13 8 54
CHEMBL226351 3 12 4 58
CHEMBL603694 5 10 15 47
CHEMBL461316 1 14 5 57
actives=101 actives_cnfs=2850 decoys=6146 decoys_cnfs=121392 ratio=0.0164334526521 EF_0.0025=20.6417009942 EF_0.01=8.6801710517
