# Supplementary material for: A fast topological analysis algorithm for large-scale similarity evaluations of ligands and binding pockets
Source: J Cheminform. 2015 Aug 20;7:42. doi: 10.1186/s13321-015-0091-5 (PMC4631714; doi:10.1186/s13321-015-0091-5)
Supplement: Additional file 3: — A tar archive containing the details of the enrichment results, including the individual query (uniquely retrieved actives and decoys at the 1% and 0.25% top fractions), averaged enrichment factors for all of the sets, number of unique ligands and decoys and the number of generated conformers. [file 13321_2015_91_MOESM3_ESM.gz › dude_rslts/mcr.log]

query_id pstv_0.25% ngtv_0.25% pstv_1.0% ngtv_1.0%
CHEMBL1393 3 10 5 47
CHEMBL98988 0 13 1 51
CHEMBL258191 0 13 4 48
CHEMBL232452 1 12 3 49
CHEMBL373497 6 7 8 44
CHEMBL220023 4 9 8 44
CHEMBL1215053 7 6 13 39
CHEMBL95644 0 13 0 52
CHEMBL396029 1 12 3 49
CHEMBL130141 1 12 2 50
CHEMBL1215627 2 11 5 47
CHEMBL1215625 2 11 4 48
CHEMBL1214838 6 7 10 42
CHEMBL1098089 2 11 2 50
CHEMBL236754 1 12 2 50
CHEMBL375348 1 12 4 48
CHEMBL1215196 4 9 10 42
CHEMBL231296 0 13 1 51
CHEMBL259820 2 11 4 48
CHEMBL294800 0 13 0 52
CHEMBL1215482 2 11 2 50
CHEMBL393946 1 12 1 51
CHEMBL392500 0 13 2 50
CHEMBL1215484 2 11 2 50
CHEMBL194745 0 13 1 51
CHEMBL231399 0 13 0 52
CHEMBL1215197 7 6 10 42
CHEMBL384467 4 9 11 41
CHEMBL219561 0 13 0 52
CHEMBL266282 1 12 1 51
CHEMBL197100 0 13 1 51
CHEMBL190225 0 13 1 51
CHEMBL197846 3 10 4 48
CHEMBL194802 3 10 5 47
CHEMBL1215622 3 10 9 43
CHEMBL363137 3 10 3 49
CHEMBL103 3 10 4 48
CHEMBL101914 2 11 3 49
CHEMBL1215621 5 8 8 44
CHEMBL196237 3 10 3 49
CHEMBL196374 2 11 3 49
CHEMBL1215620 1 12 4 48
CHEMBL216272 2 11 2 50
CHEMBL1095097 3 10 8 44
CHEMBL522432 0 13 1 51
CHEMBL397919 4 9 4 48
CHEMBL233995 1 12 2 50
CHEMBL195021 3 10 3 49
CHEMBL393392 2 11 2 50
CHEMBL216273 5 8 9 43
CHEMBL63896 2 11 8 44
CHEMBL65221 1 12 1 51
CHEMBL392501 1 12 4 48
CHEMBL1214968 1 12 2 50
CHEMBL1215549 2 11 3 49
CHEMBL1214969 1 12 4 48
CHEMBL1215555 1 12 4 48
CHEMBL267231 0 13 1 51
CHEMBL1215486 1 12 4 48
CHEMBL1215487 7 6 12 40
CHEMBL273453 2 11 6 46
CHEMBL423620 0 13 2 50
CHEMBL1215693 0 13 0 52
CHEMBL1215694 2 11 7 45
CHEMBL372106 3 10 4 48
CHEMBL1215552 2 11 7 45
CHEMBL1215330 6 7 9 43
CHEMBL1215329 6 7 9 43
CHEMBL263091 2 11 2 50
CHEMBL395716 1 12 9 43
CHEMBL372102 2 11 4 48
CHEMBL1215553 5 8 12 40
CHEMBL373498 6 7 8 44
CHEMBL1215690 3 10 8 44
CHEMBL489788 0 13 3 49
CHEMBL386915 4 9 8 44
CHEMBL219314 5 8 8 44
CHEMBL1215409 7 6 13 39
CHEMBL1215410 8 5 13 39
CHEMBL1215408 7 6 13 39
CHEMBL1215411 5 8 6 46
CHEMBL386916 6 7 7 45
CHEMBL65929 0 13 3 49
CHEMBL235209 1 12 2 50
CHEMBL197161 3 10 3 49
CHEMBL386465 7 6 8 44
CHEMBL1201025 0 13 2 50
CHEMBL395506 2 11 3 49
CHEMBL302362 2 11 4 48
CHEMBL237122 4 9 9 43
CHEMBL419633 0 13 0 52
CHEMBL257152 3 10 7 45
CHEMBL195962 2 11 3 49
CHEMBL235206 2 11 5 47
actives=94 actives_cnfs=1524 decoys=5145 decoys_cnfs=112856 ratio=0.0182701652089 EF_0.0025=16.6935174801 EF_0.01=5.88130563341
