# Supplementary material for: A fast topological analysis algorithm for large-scale similarity evaluations of ligands and binding pockets
Source: J Cheminform. 2015 Aug 20;7:42. doi: 10.1186/s13321-015-0091-5 (PMC4631714; doi:10.1186/s13321-015-0091-5)
Supplement: Additional file 3: — A tar archive containing the details of the enrichment results, including the individual query (uniquely retrieved actives and decoys at the 1% and 0.25% top fractions), averaged enrichment factors for all of the sets, number of unique ligands and decoys and the number of generated conformers. [file 13321_2015_91_MOESM3_ESM.gz › dude_rslts/met.log]

query_id pstv_0.25% ngtv_0.25% pstv_1.0% ngtv_1.0%
CHEMBL402792 4 24 21 93
CHEMBL401344 16 12 38 76
CHEMBL502544 8 20 22 92
CHEMBL252213 6 22 18 96
CHEMBL251796 1 27 10 104
CHEMBL477560 1 27 1 113
CHEMBL472552 4 24 21 93
CHEMBL508142 7 21 31 83
CHEMBL502232 15 13 36 78
CHEMBL477768 1 27 3 111
CHEMBL495899 3 25 3 111
CHEMBL256767 12 16 31 83
CHEMBL402042 4 24 14 100
CHEMBL551458 2 26 2 112
CHEMBL500422 1 27 8 106
CHEMBL453849 2 26 7 107
CHEMBL566010 14 14 38 76
CHEMBL566621 1 27 2 112
CHEMBL509101 7 21 14 100
CHEMBL499886 6 22 20 94
CHEMBL518516 4 24 5 109
CHEMBL254086 6 22 30 84
CHEMBL510112 0 28 5 109
CHEMBL598911 2 26 3 111
CHEMBL502621 17 11 33 81
CHEMBL493313 0 28 2 112
CHEMBL565807 13 15 36 78
CHEMBL601719 0 28 6 108
CHEMBL550857 0 28 0 114
CHEMBL549980 1 27 2 112
CHEMBL468787 3 25 6 108
CHEMBL515659 0 28 7 107
CHEMBL1095034 15 13 39 75
CHEMBL568138 2 26 5 109
CHEMBL1097142 7 21 12 102
CHEMBL518676 14 14 37 77
CHEMBL450209 4 24 23 91
CHEMBL258396 11 17 19 95
CHEMBL565990 19 9 37 77
CHEMBL524364 5 23 15 99
CHEMBL402036 9 19 27 87
CHEMBL572878 3 25 7 107
CHEMBL478611 1 27 3 111
CHEMBL500834 9 19 25 89
CHEMBL499618 1 27 5 109
CHEMBL473332 2 26 3 111
CHEMBL462622 5 23 12 102
CHEMBL251980 14 14 34 80
CHEMBL191003 0 28 1 113
CHEMBL550158 2 26 3 111
CHEMBL1086932 18 10 34 80
CHEMBL1098157 7 21 18 96
CHEMBL462232 19 9 36 78
CHEMBL602704 10 18 21 93
CHEMBL550305 0 28 1 113
CHEMBL462023 18 10 35 79
CHEMBL453850 7 21 15 99
CHEMBL454101 3 25 10 104
CHEMBL461120 2 26 22 92
CHEMBL402004 0 28 0 114
CHEMBL257987 9 19 27 87
CHEMBL258185 2 26 6 108
CHEMBL493519 0 28 5 109
CHEMBL562063 1 27 2 112
CHEMBL564371 6 22 8 106
CHEMBL1170607 0 28 2 112
CHEMBL459875 2 26 8 106
CHEMBL460774 4 24 6 108
CHEMBL600632 5 23 15 99
CHEMBL508776 4 24 16 98
CHEMBL1096536 4 24 13 101
CHEMBL1089116 1 27 6 108
CHEMBL1096519 4 24 11 103
CHEMBL1098213 2 26 5 109
CHEMBL462707 4 24 9 105
CHEMBL429490 5 23 14 100
CHEMBL257546 9 19 26 88
CHEMBL253656 8 20 20 94
CHEMBL404639 3 25 8 106
CHEMBL428944 9 19 22 92
CHEMBL400726 8 20 22 92
CHEMBL518511 3 25 8 106
CHEMBL461139 0 28 1 113
CHEMBL465791 4 24 5 109
CHEMBL255092 14 14 40 74
CHEMBL254760 14 14 37 77
CHEMBL561256 0 28 1 113
CHEMBL600603 4 24 10 104
CHEMBL404881 4 24 11 103
CHEMBL1087984 11 17 35 79
CHEMBL511592 1 27 4 110
CHEMBL254964 10 18 24 90
CHEMBL253222 17 11 37 77
CHEMBL558306 1 27 3 111
CHEMBL399698 18 10 36 78
CHEMBL460465 5 23 23 91
CHEMBL1171941 6 22 12 102
CHEMBL494985 0 28 2 112
CHEMBL456456 3 25 6 108
CHEMBL1099174 0 28 4 110
CHEMBL508403 1 27 5 109
CHEMBL430026 5 23 20 94
CHEMBL494979 2 26 7 107
CHEMBL567475 17 11 36 78
CHEMBL1098517 9 19 16 98
CHEMBL462914 3 25 7 107
CHEMBL502531 7 21 13 101
CHEMBL556627 6 22 12 102
CHEMBL1099204 6 22 16 98
CHEMBL429743 1 27 5 109
CHEMBL554497 6 22 9 105
CHEMBL550160 8 20 12 102
CHEMBL409867 2 26 7 107
CHEMBL525260 13 15 36 78
CHEMBL600604 0 28 7 107
CHEMBL461140 0 28 6 108
CHEMBL564904 0 28 4 110
CHEMBL162 0 28 1 113
CHEMBL460791 1 27 5 109
CHEMBL489326 5 23 17 97
CHEMBL461119 4 24 22 92
CHEMBL502283 6 22 10 104
CHEMBL400332 16 12 41 73
CHEMBL490965 17 11 36 78
CHEMBL566685 1 27 4 110
CHEMBL497117 1 27 2 112
CHEMBL460472 9 19 31 83
CHEMBL399674 6 22 20 94
CHEMBL497118 1 27 1 113
CHEMBL460772 1 27 2 112
CHEMBL1171025 4 24 10 104
CHEMBL256786 11 17 22 92
CHEMBL523413 0 28 5 109
CHEMBL567908 1 27 4 110
CHEMBL252415 5 23 16 98
CHEMBL497119 0 28 1 113
CHEMBL454356 6 22 20 94
CHEMBL498769 2 26 4 110
CHEMBL461831 5 23 15 99
CHEMBL515858 7 21 17 97
CHEMBL402550 8 20 22 92
CHEMBL409933 3 25 8 106
CHEMBL602472 1 27 3 111
CHEMBL258240 9 19 27 87
CHEMBL510316 4 24 12 102
CHEMBL477197 1 27 2 112
CHEMBL500921 7 21 16 98
CHEMBL254085 9 19 24 90
CHEMBL585205 18 10 35 79
CHEMBL518209 11 17 29 85
CHEMBL502331 3 25 19 95
CHEMBL456720 0 28 6 108
CHEMBL540744 0 28 0 114
CHEMBL503901 6 22 19 95
CHEMBL455386 9 19 17 97
CHEMBL401838 15 13 33 81
CHEMBL438696 17 11 36 78
CHEMBL413996 19 9 36 78
CHEMBL254280 15 13 35 79
CHEMBL552195 0 28 2 112
CHEMBL261641 0 28 1 113
CHEMBL403747 9 19 25 89
CHEMBL566623 16 12 38 76
CHEMBL455655 14 14 35 79
CHEMBL448993 18 10 35 79
CHEMBL254761 10 18 29 85
actives=166 actives_cnfs=8374 decoys=11239 decoys_cnfs=257001 ratio=0.0147699973307 EF_0.0025=26.5933719561 EF_0.01=12.0995618801
