# Supplementary material for: A fast topological analysis algorithm for large-scale similarity evaluations of ligands and binding pockets
Source: J Cheminform. 2015 Aug 20;7:42. doi: 10.1186/s13321-015-0091-5 (PMC4631714; doi:10.1186/s13321-015-0091-5)
Supplement: Additional file 3: — A tar archive containing the details of the enrichment results, including the individual query (uniquely retrieved actives and decoys at the 1% and 0.25% top fractions), averaged enrichment factors for all of the sets, number of unique ligands and decoys and the number of generated conformers. [file 13321_2015_91_MOESM3_ESM.gz › dude_rslts/mk01.log]

query_id pstv_0.25% ngtv_0.25% pstv_1.0% ngtv_1.0%
CHEMBL524266 0 11 0 46
CHEMBL361708 2 9 2 44
CHEMBL374876 4 7 6 40
CHEMBL247798 2 9 5 41
CHEMBL582829 1 10 3 43
CHEMBL571030 2 9 4 42
CHEMBL572157 8 3 10 36
CHEMBL569181 0 11 2 44
CHEMBL565459 8 3 14 32
CHEMBL571484 1 10 2 44
CHEMBL220272 0 11 0 46
CHEMBL383264 0 11 3 43
CHEMBL572361 10 1 14 32
CHEMBL571056 10 1 14 32
CHEMBL380946 0 11 0 46
CHEMBL568937 8 3 12 34
CHEMBL222465 0 11 1 45
CHEMBL219849 3 8 3 43
CHEMBL571031 10 1 14 32
CHEMBL220888 0 11 2 44
CHEMBL375544 3 8 4 42
CHEMBL571038 8 3 14 32
CHEMBL373448 0 11 1 45
CHEMBL572162 3 8 3 43
CHEMBL571722 1 10 3 43
CHEMBL599428 1 10 1 45
CHEMBL99203 0 11 0 46
CHEMBL259551 0 11 1 45
CHEMBL440356 0 11 0 46
CHEMBL199395 3 8 5 41
CHEMBL359106 2 9 2 44
CHEMBL375525 5 6 8 38
CHEMBL220343 3 8 5 41
CHEMBL397332 1 10 2 44
CHEMBL221109 3 8 7 39
CHEMBL332551 0 11 0 46
CHEMBL568483 10 1 14 32
CHEMBL220112 3 8 4 42
CHEMBL565460 8 3 12 34
CHEMBL373628 4 7 7 39
CHEMBL220320 3 8 7 39
CHEMBL219988 2 9 3 43
CHEMBL379218 0 11 0 46
CHEMBL219790 1 10 4 42
CHEMBL223471 1 10 1 45
CHEMBL222249 2 9 2 44
CHEMBL576048 3 8 4 42
CHEMBL570367 7 4 10 36
CHEMBL247797 3 8 4 42
CHEMBL255465 2 9 2 44
CHEMBL583042 1 10 1 45
CHEMBL78779 0 11 1 45
CHEMBL373797 5 6 6 40
CHEMBL437943 0 11 1 45
CHEMBL220897 3 8 4 42
CHEMBL570111 8 3 12 34
CHEMBL235345 1 10 2 44
CHEMBL599224 1 10 1 45
CHEMBL221117 4 7 7 39
CHEMBL383104 0 11 0 46
CHEMBL162 0 11 0 46
CHEMBL219683 1 10 3 43
CHEMBL577193 9 2 14 32
CHEMBL414139 1 10 3 43
CHEMBL220054 2 9 3 43
CHEMBL247250 4 7 5 41
CHEMBL375621 5 6 6 40
CHEMBL374677 2 9 3 43
CHEMBL1092754 0 11 2 44
CHEMBL318804 1 10 3 43
CHEMBL597754 0 11 0 46
CHEMBL247619 4 7 4 42
CHEMBL569869 0 11 2 44
CHEMBL576683 1 10 2 44
CHEMBL570366 2 9 4 42
CHEMBL220110 5 6 7 39
CHEMBL584754 10 1 14 32
CHEMBL550658 0 11 0 46
CHEMBL80837 6 5 9 37
actives=79 actives_cnfs=2908 decoys=4547 decoys_cnfs=100745 ratio=0.0173740928084 EF_0.0025=63.6679802408 EF_0.01=7.1206185258
