# Supplementary material for: A fast topological analysis algorithm for large-scale similarity evaluations of ligands and binding pockets
Source: J Cheminform. 2015 Aug 20;7:42. doi: 10.1186/s13321-015-0091-5 (PMC4631714; doi:10.1186/s13321-015-0091-5)
Supplement: Additional file 3: — A tar archive containing the details of the enrichment results, including the individual query (uniquely retrieved actives and decoys at the 1% and 0.25% top fractions), averaged enrichment factors for all of the sets, number of unique ligands and decoys and the number of generated conformers. [file 13321_2015_91_MOESM3_ESM.gz › dude_rslts/mk10.log]

query_id pstv_0.25% ngtv_0.25% pstv_1.0% ngtv_1.0%
CHEMBL571023 2 14 9 58
CHEMBL379254 3 13 7 60
CHEMBL363600 2 14 4 63
CHEMBL385177 3 13 5 62
CHEMBL207536 1 15 1 66
CHEMBL374269 5 11 5 62
CHEMBL117120 0 16 0 67
CHEMBL103667 2 14 5 62
CHEMBL399168 0 16 3 64
CHEMBL1094013 0 16 7 60
CHEMBL252761 2 14 3 64
CHEMBL252762 0 16 6 61
CHEMBL364637 8 8 12 55
CHEMBL198756 3 13 9 58
CHEMBL482708 0 16 1 66
CHEMBL219112 5 11 8 59
CHEMBL549653 2 14 7 60
CHEMBL561540 3 13 4 63
CHEMBL195188 0 16 0 67
CHEMBL374431 5 11 6 61
CHEMBL199247 4 12 11 56
CHEMBL363254 7 9 14 53
CHEMBL485323 1 15 2 65
CHEMBL406703 4 12 9 58
CHEMBL220320 0 16 0 67
CHEMBL194806 1 15 3 64
CHEMBL253174 0 16 0 67
CHEMBL234655 2 14 5 62
CHEMBL377408 0 16 1 66
CHEMBL364757 0 16 5 62
CHEMBL383348 1 15 8 59
CHEMBL208637 0 16 0 67
CHEMBL585951 2 14 8 59
CHEMBL551024 0 16 2 65
CHEMBL193563 1 15 1 66
CHEMBL585916 0 16 2 65
CHEMBL191376 3 13 10 57
CHEMBL570554 4 12 5 62
CHEMBL400054 2 14 5 62
CHEMBL189841 0 16 3 64
CHEMBL189852 6 10 9 58
CHEMBL571434 1 15 3 64
CHEMBL507249 6 10 14 53
CHEMBL191384 7 9 9 58
CHEMBL371113 3 13 5 62
CHEMBL162 1 15 2 65
CHEMBL245733 2 14 5 62
CHEMBL245936 2 14 4 63
CHEMBL193494 2 14 6 61
CHEMBL259060 0 16 0 67
CHEMBL198687 5 11 8 59
CHEMBL248790 4 12 6 61
CHEMBL571626 5 11 12 55
CHEMBL248792 0 16 1 66
CHEMBL10 4 12 6 61
CHEMBL248983 2 14 7 60
CHEMBL1087421 0 16 0 67
CHEMBL551140 1 15 2 65
CHEMBL507625 0 16 3 64
CHEMBL437747 0 16 1 66
CHEMBL364940 9 7 10 57
CHEMBL205402 2 14 5 62
CHEMBL370889 4 12 6 61
CHEMBL370516 1 15 3 64
CHEMBL190742 8 8 11 56
CHEMBL254651 1 15 4 63
CHEMBL205672 0 16 3 64
CHEMBL370899 4 12 10 57
CHEMBL584899 6 10 8 59
CHEMBL380724 0 16 4 63
CHEMBL550939 0 16 2 65
CHEMBL189223 0 16 1 66
CHEMBL204757 2 14 3 64
CHEMBL365963 3 13 9 58
CHEMBL199136 1 15 3 64
CHEMBL424815 0 16 5 62
CHEMBL383678 1 15 4 63
CHEMBL392615 2 14 4 63
CHEMBL221229 5 11 5 62
CHEMBL572283 1 15 1 66
CHEMBL205078 3 13 4 63
CHEMBL383955 2 14 7 60
CHEMBL215943 3 13 10 57
CHEMBL572282 1 15 2 65
CHEMBL202676 3 13 12 55
CHEMBL494072 4 12 9 58
CHEMBL1080582 0 16 0 67
CHEMBL568116 3 13 5 62
CHEMBL574738 2 14 7 60
CHEMBL7064 0 16 0 67
CHEMBL220227 0 16 0 67
CHEMBL1089007 1 15 1 66
CHEMBL197041 2 14 8 59
CHEMBL245336 0 16 6 61
CHEMBL380625 1 15 6 61
CHEMBL399167 2 14 4 63
CHEMBL375795 5 11 5 62
CHEMBL1090090 1 15 1 66
CHEMBL250199 1 15 4 63
CHEMBL378627 0 16 0 67
CHEMBL1094014 2 14 4 63
CHEMBL252967 2 14 3 64
CHEMBL1090089 0 16 0 67
CHEMBL246544 2 14 5 62
actives=104 actives_cnfs=7715 decoys=6598 decoys_cnfs=181354 ratio=0.0157623522279 EF_0.0025=11.8167845879 EF_0.01=5.15756998863
