# Supplementary material for: A fast topological analysis algorithm for large-scale similarity evaluations of ligands and binding pockets
Source: J Cheminform. 2015 Aug 20;7:42. doi: 10.1186/s13321-015-0091-5 (PMC4631714; doi:10.1186/s13321-015-0091-5)
Supplement: Additional file 3: — A tar archive containing the details of the enrichment results, including the individual query (uniquely retrieved actives and decoys at the 1% and 0.25% top fractions), averaged enrichment factors for all of the sets, number of unique ligands and decoys and the number of generated conformers. [file 13321_2015_91_MOESM3_ESM.gz › dude_rslts/mk14.log]

query_id pstv_0.25% ngtv_0.25% pstv_1.0% ngtv_1.0%
CHEMBL386661 12 78 39 324
CHEMBL273611 3 87 17 346
CHEMBL1091259 0 90 2 361
CHEMBL333823 1 89 1 362
CHEMBL196210 6 84 14 349
CHEMBL520967 21 69 52 311
CHEMBL263536 3 87 10 353
CHEMBL397975 6 84 17 346
CHEMBL262608 20 70 39 324
CHEMBL198872 5 85 10 353
CHEMBL408070 27 63 52 311
CHEMBL364572 4 86 14 349
CHEMBL161477 8 82 17 346
CHEMBL484550 23 67 56 307
CHEMBL525727 8 82 32 331
CHEMBL415679 12 78 41 322
CHEMBL521424 2 88 13 350
CHEMBL185328 7 83 12 351
CHEMBL184271 26 64 53 310
CHEMBL493670 23 67 47 316
CHEMBL1172017 16 74 25 338
CHEMBL450809 19 71 34 329
CHEMBL495118 5 85 18 345
CHEMBL272673 25 65 47 316
CHEMBL519617 12 78 24 339
CHEMBL400486 8 82 18 345
CHEMBL514201 9 81 25 338
CHEMBL193563 2 88 2 361
CHEMBL1336 6 84 15 348
CHEMBL198756 2 88 21 342
CHEMBL516908 10 80 29 334
CHEMBL493669 10 80 19 344
CHEMBL481882 6 84 16 347
CHEMBL481354 17 73 24 339
CHEMBL245230 0 90 1 362
CHEMBL494879 17 73 23 340
CHEMBL1093834 2 88 2 361
CHEMBL68572 3 87 9 354
CHEMBL18525 1 89 2 361
CHEMBL355790 4 86 25 338
CHEMBL424719 3 87 12 351
CHEMBL591217 3 87 9 354
CHEMBL71572 3 87 9 354
CHEMBL585902 0 90 0 363
CHEMBL497375 15 75 45 318
CHEMBL269936 5 85 29 334
CHEMBL423196 25 65 55 308
CHEMBL142523 1 89 3 360
CHEMBL329635 2 88 10 353
CHEMBL366080 12 78 36 327
CHEMBL1209564 7 83 32 331
CHEMBL218961 6 84 14 349
CHEMBL93857 6 84 11 352
CHEMBL258403 2 88 2 361
CHEMBL330282 7 83 11 352
CHEMBL569551 8 82 27 336
CHEMBL242697 4 86 9 354
CHEMBL568874 3 87 17 346
CHEMBL388252 3 87 9 354
CHEMBL411632 3 87 9 354
CHEMBL199986 4 86 12 351
CHEMBL206187 1 89 5 358
CHEMBL333923 4 86 12 351
CHEMBL306667 2 88 3 360
CHEMBL246356 11 79 33 330
CHEMBL492255 8 82 18 345
CHEMBL278924 2 88 2 361
CHEMBL41310 20 70 45 318
CHEMBL196369 0 90 4 359
CHEMBL371145 5 85 17 346
CHEMBL91730 2 88 3 360
CHEMBL182396 27 63 48 315
CHEMBL339699 1 89 15 348
CHEMBL261021 1 89 2 361
CHEMBL270004 4 86 17 346
CHEMBL379760 3 87 6 357
CHEMBL18950 2 88 2 361
CHEMBL477348 13 77 39 324
CHEMBL559885 0 90 0 363
CHEMBL242482 0 90 1 362
CHEMBL1088796 24 66 48 315
CHEMBL18782 1 89 2 361
CHEMBL569552 10 80 28 335
CHEMBL141294 31 59 52 311
CHEMBL1089457 1 89 8 355
CHEMBL384942 13 77 48 315
CHEMBL526078 13 77 41 322
CHEMBL1213924 15 75 42 321
CHEMBL519620 3 87 13 350
CHEMBL118419 2 88 19 344
CHEMBL567068 6 84 31 332
CHEMBL126023 8 82 26 337
CHEMBL497352 5 85 19 344
CHEMBL96565 9 81 17 346
CHEMBL496528 6 84 18 345
CHEMBL96305 11 79 26 337
CHEMBL521734 5 85 18 345
CHEMBL259465 23 67 56 307
CHEMBL214198 9 81 15 348
CHEMBL383348 4 86 15 348
CHEMBL69331 9 81 18 345
CHEMBL478614 18 72 50 313
CHEMBL215691 19 71 41 322
CHEMBL1209014 17 73 40 323
CHEMBL1209013 18 72 30 333
CHEMBL475817 8 82 21 342
CHEMBL343227 19 71 37 326
CHEMBL244172 2 88 17 346
CHEMBL202676 19 71 50 313
CHEMBL523880 14 76 27 336
CHEMBL321494 18 72 27 336
CHEMBL1209407 10 80 31 332
CHEMBL94556 0 90 1 362
CHEMBL199679 12 78 29 334
CHEMBL262867 12 78 35 328
CHEMBL118281 10 80 19 344
CHEMBL481761 5 85 17 346
CHEMBL1088752 3 87 8 355
CHEMBL1421 0 90 7 356
CHEMBL199993 2 88 28 335
CHEMBL402489 7 83 16 347
CHEMBL408476 21 69 47 316
CHEMBL183999 28 62 48 315
CHEMBL121405 3 87 12 351
CHEMBL195942 6 84 12 351
CHEMBL1209276 13 77 32 331
CHEMBL258653 1 89 2 361
CHEMBL1088442 2 88 15 348
CHEMBL1090230 6 84 14 349
CHEMBL94178 8 82 12 351
CHEMBL492266 17 73 30 333
CHEMBL1171613 4 86 9 354
CHEMBL97227 8 82 19 344
CHEMBL314278 7 83 7 356
CHEMBL1098822 1 89 17 346
CHEMBL363648 4 86 13 350
CHEMBL214530 14 76 47 316
CHEMBL270611 8 82 16 347
CHEMBL355703 2 88 3 360
CHEMBL385956 4 86 9 354
CHEMBL194436 15 75 42 321
CHEMBL1209637 11 79 29 334
CHEMBL480952 11 79 25 338
CHEMBL196741 5 85 11 352
CHEMBL597429 4 86 16 347
CHEMBL492296 15 75 32 331
CHEMBL119699 3 87 19 344
CHEMBL603682 5 85 30 333
CHEMBL104991 29 61 61 302
CHEMBL265032 8 82 19 344
CHEMBL378717 1 89 1 362
CHEMBL1087650 11 79 28 335
CHEMBL212964 18 72 41 322
CHEMBL388582 0 90 0 363
CHEMBL200820 1 89 8 355
CHEMBL371716 32 58 63 300
CHEMBL92648 5 85 17 346
CHEMBL270657 0 90 0 363
CHEMBL271760 3 87 15 348
CHEMBL1171612 0 90 5 358
CHEMBL199435 5 85 22 341
CHEMBL198687 28 62 43 320
CHEMBL1209639 14 76 31 332
CHEMBL331215 8 82 20 343
CHEMBL370783 5 85 19 344
CHEMBL364576 18 72 38 325
CHEMBL272902 5 85 17 346
CHEMBL196575 4 86 10 353
CHEMBL262095 19 71 45 318
CHEMBL498390 5 85 25 338
CHEMBL522579 21 69 43 320
CHEMBL494871 17 73 30 333
CHEMBL523559 24 66 51 312
CHEMBL512255 11 79 31 332
CHEMBL407046 2 88 2 361
CHEMBL191113 10 80 24 339
CHEMBL1092974 2 88 2 361
CHEMBL440406 2 88 5 358
CHEMBL495729 23 67 57 306
CHEMBL255288 3 87 11 352
CHEMBL197206 3 87 8 355
CHEMBL476995 24 66 44 319
CHEMBL476996 5 85 35 328
CHEMBL496312 14 76 41 322
CHEMBL17131 0 90 1 362
CHEMBL477182 34 56 57 306
CHEMBL265710 3 87 6 357
CHEMBL600583 2 88 4 359
CHEMBL496313 4 86 19 344
CHEMBL1082158 3 87 3 360
CHEMBL576242 23 67 34 329
CHEMBL279416 8 82 22 341
CHEMBL521637 18 72 35 328
CHEMBL525916 15 75 33 330
CHEMBL481883 13 77 24 339
CHEMBL162295 6 84 17 346
CHEMBL1213974 10 80 26 337
CHEMBL1209482 12 78 27 336
CHEMBL1082159 1 89 6 357
CHEMBL1094013 4 86 12 351
CHEMBL142187 1 89 13 350
CHEMBL221700 1 89 16 347
CHEMBL192848 10 80 24 339
CHEMBL498188 20 70 43 320
CHEMBL212128 15 75 37 326
CHEMBL309802 6 84 21 342
CHEMBL324063 8 82 25 338
CHEMBL320950 20 70 41 322
CHEMBL519294 1 89 5 358
CHEMBL224956 0 90 3 360
CHEMBL120085 7 83 20 343
CHEMBL610487 0 90 7 356
CHEMBL161197 10 80 28 335
CHEMBL184012 20 70 47 316
CHEMBL574738 6 84 36 327
CHEMBL212382 9 81 17 346
CHEMBL477582 12 78 35 328
CHEMBL607557 1 89 6 357
CHEMBL197351 3 87 6 357
CHEMBL1209838 23 67 52 311
CHEMBL1209837 2 88 14 349
CHEMBL384795 10 80 14 349
CHEMBL215863 21 69 38 325
CHEMBL477583 8 82 28 335
CHEMBL1209342 5 85 23 340
CHEMBL97550 18 72 33 330
CHEMBL197912 4 86 10 353
CHEMBL200040 9 81 31 332
CHEMBL477791 10 80 25 338
CHEMBL381457 4 86 16 347
CHEMBL255410 10 80 19 344
CHEMBL194201 3 87 3 360
CHEMBL476542 22 68 40 323
CHEMBL109732 20 70 48 315
CHEMBL591275 3 87 11 352
CHEMBL1078859 2 88 14 349
CHEMBL197267 1 89 5 358
CHEMBL476978 21 69 48 315
CHEMBL62794 6 84 12 351
CHEMBL216650 7 83 24 339
CHEMBL526452 8 82 29 334
CHEMBL160618 2 88 10 353
CHEMBL478234 27 63 49 314
CHEMBL478031 26 64 52 311
CHEMBL319716 11 79 23 340
CHEMBL1096192 2 88 18 345
CHEMBL92814 4 86 14 349
CHEMBL69319 5 85 9 354
CHEMBL67911 10 80 23 340
CHEMBL361431 25 65 46 317
CHEMBL1091930 6 84 11 352
CHEMBL264627 8 82 15 348
CHEMBL142115 31 59 62 301
CHEMBL252337 3 87 7 356
CHEMBL427233 12 78 43 320
CHEMBL480957 13 77 21 342
CHEMBL476752 29 61 55 308
CHEMBL120587 2 88 11 352
CHEMBL380755 1 89 3 360
CHEMBL183630 28 62 56 307
CHEMBL67874 4 86 14 349
CHEMBL184659 17 73 41 322
CHEMBL242908 2 88 11 352
CHEMBL221547 5 85 10 353
CHEMBL327987 7 83 12 351
CHEMBL436102 1 89 3 360
CHEMBL142697 2 88 7 356
CHEMBL476543 22 68 38 325
CHEMBL419140 8 82 15 348
CHEMBL378919 0 90 6 357
CHEMBL214152 7 83 19 344
CHEMBL423071 8 82 24 339
CHEMBL277409 1 89 3 360
CHEMBL496943 24 66 58 305
CHEMBL185315 30 60 51 312
CHEMBL197799 27 63 68 295
CHEMBL196576 6 84 10 353
CHEMBL1093301 3 87 18 345
CHEMBL292482 1 89 6 357
CHEMBL386033 2 88 6 357
CHEMBL203225 2 88 4 359
CHEMBL91630 4 86 11 352
CHEMBL396522 4 86 11 352
CHEMBL198323 24 66 55 308
CHEMBL403200 2 88 10 353
CHEMBL119849 0 90 1 362
CHEMBL1089520 4 86 8 355
CHEMBL40138 2 88 6 357
CHEMBL122061 1 89 3 360
CHEMBL318934 8 82 15 348
CHEMBL195188 1 89 2 361
CHEMBL274257 0 90 0 363
CHEMBL120185 10 80 27 336
CHEMBL288812 3 87 9 354
CHEMBL214138 1 89 3 360
CHEMBL1209288 1 89 2 361
CHEMBL1097021 6 84 17 346
CHEMBL559462 13 77 26 337
CHEMBL336681 5 85 18 345
CHEMBL213986 0 90 4 359
CHEMBL590753 0 90 0 363
CHEMBL159932 12 78 30 333
CHEMBL199701 3 87 5 358
CHEMBL495492 8 82 20 343
CHEMBL324977 16 74 27 336
CHEMBL365614 8 82 33 330
CHEMBL516127 16 74 41 322
CHEMBL270692 2 88 13 350
CHEMBL23828 3 87 6 357
CHEMBL199136 1 89 7 356
CHEMBL170631 1 89 2 361
CHEMBL211795 1 89 13 350
CHEMBL441557 3 87 4 359
CHEMBL1093548 5 85 12 351
CHEMBL377979 2 88 2 361
CHEMBL1209343 2 88 21 342
CHEMBL420231 7 83 8 355
CHEMBL415712 0 90 1 362
CHEMBL1092675 2 88 2 361
CHEMBL129628 5 85 18 345
CHEMBL259922 1 89 4 359
CHEMBL120300 4 86 15 348
CHEMBL172286 5 85 16 347
CHEMBL571357 15 75 25 338
CHEMBL427226 14 76 47 316
CHEMBL564912 17 73 44 319
CHEMBL476533 23 67 57 306
CHEMBL385598 18 72 41 322
CHEMBL381864 4 86 8 355
CHEMBL437971 3 87 6 357
CHEMBL84928 8 82 9 354
CHEMBL404115 0 90 3 360
CHEMBL331252 0 90 2 361
CHEMBL565366 7 83 18 345
CHEMBL214556 13 77 44 319
CHEMBL308203 5 85 16 347
CHEMBL184712 13 77 30 333
CHEMBL104749 20 70 53 310
CHEMBL96487 7 83 18 345
CHEMBL262592 16 74 33 330
CHEMBL113851 4 86 12 351
CHEMBL605978 3 87 22 341
CHEMBL143134 21 69 42 321
CHEMBL476141 30 60 62 301
CHEMBL219796 4 86 10 353
CHEMBL483192 24 66 44 319
CHEMBL22818 3 87 5 358
CHEMBL1208891 7 83 22 341
CHEMBL1208889 20 70 48 315
CHEMBL1208890 6 84 25 338
CHEMBL290971 0 90 8 355
CHEMBL1088750 7 83 20 343
CHEMBL271272 22 68 49 314
CHEMBL424418 2 88 8 355
CHEMBL428041 10 80 23 340
CHEMBL1088751 2 88 8 355
CHEMBL371756 4 86 9 354
CHEMBL520718 5 85 10 353
CHEMBL551189 3 87 6 357
CHEMBL254169 2 88 8 355
CHEMBL271201 10 80 31 332
CHEMBL386807 7 83 11 352
CHEMBL186177 2 88 2 361
CHEMBL1208955 16 74 27 336
CHEMBL479028 23 67 48 315
CHEMBL382175 0 90 8 355
CHEMBL212181 17 73 37 326
CHEMBL498183 21 69 56 307
CHEMBL410136 6 84 9 354
CHEMBL569114 8 82 19 344
CHEMBL328614 7 83 14 349
CHEMBL302728 3 87 6 357
CHEMBL1091260 2 88 2 361
CHEMBL576985 15 75 33 330
CHEMBL329049 2 88 12 351
CHEMBL1093219 2 88 4 359
CHEMBL252944 20 70 44 319
CHEMBL178031 6 84 13 350
CHEMBL187378 16 74 45 318
CHEMBL118258 7 83 16 347
CHEMBL215943 24 66 57 306
CHEMBL71425 5 85 9 354
CHEMBL495917 25 65 59 304
CHEMBL585666 0 90 2 361
CHEMBL409901 4 86 12 351
CHEMBL69929 3 87 5 358
CHEMBL485286 5 85 9 354
CHEMBL1098552 6 84 18 345
CHEMBL369989 3 87 7 356
CHEMBL420081 15 75 27 336
CHEMBL271372 10 80 32 331
CHEMBL476507 23 67 52 311
CHEMBL93282 12 78 22 341
CHEMBL195016 0 90 8 355
CHEMBL565564 1 89 11 352
CHEMBL270599 3 87 4 359
CHEMBL211628 10 80 16 347
CHEMBL366255 11 79 27 336
CHEMBL514509 27 63 61 302
CHEMBL41723 3 87 10 353
CHEMBL485285 4 86 21 342
CHEMBL1089655 2 88 5 358
CHEMBL95365 16 74 35 328
CHEMBL143307 2 88 5 358
CHEMBL370156 4 86 14 349
CHEMBL382103 19 71 51 312
CHEMBL526560 14 76 37 326
CHEMBL497976 8 82 22 341
CHEMBL494469 26 64 49 314
CHEMBL1091552 12 78 25 338
CHEMBL143207 27 63 55 308
CHEMBL199291 0 90 9 354
CHEMBL252533 8 82 23 340
CHEMBL304523 2 88 3 360
CHEMBL495290 6 84 33 330
CHEMBL482112 10 80 26 337
CHEMBL515466 8 82 28 335
CHEMBL308003 4 86 19 344
CHEMBL257341 2 88 5 358
CHEMBL215651 0 90 0 363
CHEMBL357598 2 88 4 359
CHEMBL403941 4 86 16 347
CHEMBL188167 22 68 37 326
CHEMBL129748 6 84 11 352
CHEMBL305178 7 83 13 350
CHEMBL478656 23 67 54 309
CHEMBL197581 3 87 8 355
CHEMBL497563 3 87 17 346
CHEMBL1093007 3 87 20 343
CHEMBL439238 3 87 14 349
CHEMBL225418 2 88 12 351
CHEMBL188114 23 67 54 309
CHEMBL1092754 1 89 10 353
CHEMBL609275 2 88 6 357
CHEMBL452471 17 73 26 337
CHEMBL158989 5 85 12 351
CHEMBL442972 1 89 7 356
CHEMBL593423 3 87 5 358
CHEMBL520564 2 88 4 359
CHEMBL552375 0 90 1 362
CHEMBL365929 15 75 29 334
CHEMBL334215 1 89 1 362
CHEMBL199160 7 83 10 353
CHEMBL425393 1 89 5 358
CHEMBL338820 0 90 2 361
CHEMBL1213925 6 84 34 329
CHEMBL592978 6 84 12 351
CHEMBL84777 7 83 8 355
CHEMBL1092013 3 87 5 358
CHEMBL198383 3 87 9 354
CHEMBL1092001 7 83 18 345
CHEMBL558448 3 87 10 353
CHEMBL1092012 4 86 20 343
CHEMBL476351 34 56 58 305
CHEMBL129240 3 87 13 350
CHEMBL325211 4 86 10 353
CHEMBL1209638 16 74 30 333
CHEMBL329005 4 86 8 355
CHEMBL372301 11 79 35 328
CHEMBL187857 12 78 28 335
CHEMBL143141 23 67 53 310
CHEMBL329080 15 75 38 325
CHEMBL1089172 10 80 24 339
CHEMBL494270 22 68 50 313
CHEMBL1208830 21 69 60 303
CHEMBL1098525 3 87 6 357
CHEMBL1090090 2 88 4 359
CHEMBL481913 13 77 25 338
CHEMBL302379 1 89 1 362
CHEMBL426969 22 68 37 326
CHEMBL254365 1 89 2 361
CHEMBL258851 4 86 4 359
CHEMBL278041 4 86 10 353
CHEMBL524054 4 86 15 348
CHEMBL494072 13 77 48 315
CHEMBL218661 3 87 7 356
CHEMBL70053 6 84 16 347
CHEMBL605790 7 83 22 341
CHEMBL119595 2 88 11 352
CHEMBL13850 12 78 32 331
CHEMBL437030 5 85 15 348
CHEMBL193247 2 88 11 352
CHEMBL1089513 2 88 8 355
CHEMBL259596 13 77 30 333
CHEMBL327632 5 85 18 345
CHEMBL161137 2 88 8 355
CHEMBL1091614 4 86 15 348
CHEMBL103667 27 63 56 307
CHEMBL281145 3 87 10 353
CHEMBL523978 21 69 49 314
CHEMBL100847 7 83 8 355
CHEMBL212803 0 90 4 359
CHEMBL96741 6 84 28 335
CHEMBL562451 4 86 13 350
CHEMBL161276 6 84 10 353
CHEMBL376045 1 89 11 352
CHEMBL101035 26 64 52 311
CHEMBL522877 4 86 13 350
CHEMBL1173078 5 85 12 351
CHEMBL119952 4 86 13 350
CHEMBL1080052 3 87 8 355
CHEMBL336001 21 69 47 316
CHEMBL521548 8 82 23 340
CHEMBL495084 3 87 10 353
CHEMBL493707 1 89 12 351
CHEMBL155508 3 87 9 354
CHEMBL560730 1 89 2 361
CHEMBL142425 11 79 23 340
CHEMBL522689 2 88 17 346
CHEMBL129677 0 90 0 363
CHEMBL496130 24 66 44 319
CHEMBL14187 2 88 9 354
CHEMBL521722 24 66 56 307
CHEMBL1213107 0 90 1 362
CHEMBL377165 8 82 14 349
CHEMBL315059 7 83 9 354
CHEMBL496334 27 63 53 310
CHEMBL495902 9 81 33 330
CHEMBL478421 8 82 23 340
CHEMBL18754 0 90 1 362
CHEMBL194813 1 89 2 361
CHEMBL203926 1 89 1 362
CHEMBL200017 2 88 10 353
CHEMBL478650 18 72 53 310
CHEMBL184052 15 75 44 319
CHEMBL199247 3 87 8 355
CHEMBL225088 7 83 18 345
CHEMBL172232 0 90 8 355
CHEMBL329792 6 84 15 348
CHEMBL197096 3 87 3 360
CHEMBL411257 8 82 13 350
CHEMBL415169 0 90 0 363
CHEMBL92415 11 79 16 347
CHEMBL327959 9 81 17 346
CHEMBL221648 1 89 12 351
CHEMBL255428 2 88 2 361
CHEMBL399167 7 83 24 339
CHEMBL408876 19 71 32 331
CHEMBL129678 3 87 12 351
CHEMBL92082 10 80 26 337
CHEMBL258895 7 83 19 344
CHEMBL563097 3 87 9 354
CHEMBL69764 5 85 18 345
CHEMBL429863 10 80 17 346
CHEMBL394599 2 88 4 359
CHEMBL409916 1 89 7 356
CHEMBL497977 30 60 63 300
CHEMBL545353 5 85 9 354
CHEMBL66600 2 88 2 361
CHEMBL87289 7 83 9 354
CHEMBL408150 7 83 18 345
CHEMBL96225 11 79 23 340
CHEMBL90424 9 81 14 349
CHEMBL115778 2 88 7 356
CHEMBL347592 9 81 20 343
CHEMBL376506 4 86 16 347
CHEMBL424107 0 90 1 362
CHEMBL325706 1 89 1 362
CHEMBL470483 8 82 22 341
CHEMBL477190 24 66 52 311
CHEMBL477191 25 65 54 309
CHEMBL478649 25 65 46 317
CHEMBL365688 23 67 38 325
CHEMBL119385 2 88 7 356
CHEMBL212091 2 88 5 358
CHEMBL63442 2 88 3 360
CHEMBL303144 8 82 18 345
CHEMBL255482 1 89 3 360
CHEMBL213002 7 83 17 346
CHEMBL90169 6 84 10 353
CHEMBL194806 1 89 2 361
CHEMBL359797 15 75 36 327
CHEMBL96629 8 82 19 344
CHEMBL348228 27 63 55 308
CHEMBL1090089 2 88 6 357
CHEMBL62459 1 89 1 362
CHEMBL262866 7 83 24 339
CHEMBL420047 7 83 9 354
actives=578 actives_cnfs=21802 decoys=35809 decoys_cnfs=834592 ratio=0.0161411935547 EF_0.0025=7.22169793065 EF_0.01=3.93430902798
