# Supplementary material for: A fast topological analysis algorithm for large-scale similarity evaluations of ligands and binding pockets
Source: J Cheminform. 2015 Aug 20;7:42. doi: 10.1186/s13321-015-0091-5 (PMC4631714; doi:10.1186/s13321-015-0091-5)
Supplement: Additional file 3: — A tar archive containing the details of the enrichment results, including the individual query (uniquely retrieved actives and decoys at the 1% and 0.25% top fractions), averaged enrichment factors for all of the sets, number of unique ligands and decoys and the number of generated conformers. [file 13321_2015_91_MOESM3_ESM.gz › dude_rslts/mmp13.log]

query_id pstv_0.25% ngtv_0.25% pstv_1.0% ngtv_1.0%
CHEMBL147107 2 92 6 370
CHEMBL234566 10 84 23 353
CHEMBL125672 5 89 21 355
CHEMBL234352 6 88 22 354
CHEMBL234351 8 86 22 354
CHEMBL145641 3 91 6 370
CHEMBL104021 6 88 18 358
CHEMBL19278 0 94 8 368
CHEMBL419315 0 94 5 371
CHEMBL85374 4 90 14 362
CHEMBL578351 7 87 24 352
CHEMBL140970 6 88 14 362
CHEMBL492952 1 93 3 373
CHEMBL562114 9 85 24 352
CHEMBL78233 0 94 5 371
CHEMBL363758 5 89 11 365
CHEMBL82487 7 87 19 357
CHEMBL343653 1 93 10 366
CHEMBL309599 0 94 1 375
CHEMBL375818 4 90 7 369
CHEMBL102459 5 89 12 364
CHEMBL393550 3 91 12 364
CHEMBL185375 12 82 21 355
CHEMBL440178 1 93 2 374
CHEMBL151331 0 94 5 371
CHEMBL43276 3 91 6 370
CHEMBL493356 2 92 11 365
CHEMBL523683 1 93 6 370
CHEMBL100134 6 88 14 362
CHEMBL7756 2 92 9 367
CHEMBL103418 6 88 16 360
CHEMBL429584 0 94 2 374
CHEMBL305729 1 93 9 367
CHEMBL100280 1 93 11 365
CHEMBL309311 1 93 2 374
CHEMBL340455 9 85 23 353
CHEMBL338223 6 88 21 355
CHEMBL97788 10 84 17 359
CHEMBL62089 1 93 14 362
CHEMBL593983 5 89 20 356
CHEMBL568642 2 92 13 363
CHEMBL291133 1 93 1 375
CHEMBL126711 6 88 12 364
CHEMBL114815 8 86 21 355
CHEMBL113778 10 84 22 354
CHEMBL100146 8 86 25 351
CHEMBL338007 1 93 11 365
CHEMBL563343 5 89 16 360
CHEMBL126712 2 92 7 369
CHEMBL1223563 4 90 15 361
CHEMBL147910 0 94 3 373
CHEMBL1082645 3 91 25 351
CHEMBL445140 1 93 4 372
CHEMBL80814 1 93 8 368
CHEMBL270502 2 92 6 370
CHEMBL75094 6 88 14 362
CHEMBL220522 9 85 23 353
CHEMBL176602 0 94 1 375
CHEMBL1223490 4 90 17 359
CHEMBL96049 13 81 32 344
CHEMBL140569 3 91 13 363
CHEMBL220904 8 86 22 354
CHEMBL127787 4 90 9 367
CHEMBL466118 9 85 29 347
CHEMBL511203 11 83 28 348
CHEMBL359969 6 88 17 359
CHEMBL126461 3 91 8 368
CHEMBL124558 5 89 15 361
CHEMBL417749 3 91 10 366
CHEMBL180900 2 92 5 371
CHEMBL409536 0 94 2 374
CHEMBL231877 3 91 15 361
CHEMBL231666 12 82 27 349
CHEMBL126044 0 94 2 374
CHEMBL391676 8 86 15 361
CHEMBL234776 2 92 9 367
CHEMBL234774 3 91 18 358
CHEMBL361809 7 87 20 356
CHEMBL208841 10 84 27 349
CHEMBL318922 2 92 4 372
CHEMBL539930 1 93 5 371
CHEMBL377317 5 89 16 360
CHEMBL54501 2 92 7 369
CHEMBL78798 1 93 1 375
CHEMBL125901 0 94 1 375
CHEMBL295066 1 93 3 373
CHEMBL306635 2 92 5 371
CHEMBL1083290 8 86 29 347
CHEMBL80798 3 91 8 368
CHEMBL1082381 2 92 6 370
CHEMBL508461 4 90 9 367
CHEMBL125384 12 82 24 352
CHEMBL272007 0 94 3 373
CHEMBL151024 2 92 16 360
CHEMBL434902 12 82 25 351
CHEMBL234353 4 90 13 363
CHEMBL552313 7 87 26 350
CHEMBL290952 5 89 15 361
CHEMBL111475 9 85 16 360
CHEMBL1084024 11 83 27 349
CHEMBL1082789 9 85 23 353
CHEMBL250776 5 89 14 362
CHEMBL318023 3 91 6 370
CHEMBL279785 1 93 2 374
CHEMBL326369 1 93 10 366
CHEMBL342248 8 86 11 365
CHEMBL68196 6 88 13 363
CHEMBL323148 8 86 19 357
CHEMBL311840 1 93 8 368
CHEMBL178163 1 93 1 375
CHEMBL109326 8 86 14 362
CHEMBL38180 11 83 20 356
CHEMBL441662 9 85 24 352
CHEMBL10761 0 94 3 373
CHEMBL271866 8 86 19 357
CHEMBL436205 5 89 15 361
CHEMBL1223493 5 89 14 362
CHEMBL313168 8 86 20 356
CHEMBL293411 3 91 11 365
CHEMBL550548 9 85 17 359
CHEMBL102698 13 81 29 347
CHEMBL568025 1 93 13 363
CHEMBL100777 1 93 2 374
CHEMBL340461 0 94 6 370
CHEMBL316822 4 90 16 360
CHEMBL271867 3 91 9 367
CHEMBL20160 7 87 20 356
CHEMBL1223135 10 84 22 354
CHEMBL1085988 7 87 20 356
CHEMBL324555 6 88 22 354
CHEMBL37788 12 82 21 355
CHEMBL572780 0 94 4 372
CHEMBL561311 6 88 15 361
CHEMBL103442 6 88 14 362
CHEMBL71645 6 88 18 358
CHEMBL468731 2 92 10 366
CHEMBL204357 1 93 7 369
CHEMBL311436 3 91 9 367
CHEMBL126977 16 78 25 351
CHEMBL71436 6 88 24 352
CHEMBL361527 0 94 1 375
CHEMBL306617 1 93 4 372
CHEMBL304730 1 93 8 368
CHEMBL358061 2 92 7 369
CHEMBL300771 2 92 9 367
CHEMBL492384 3 91 14 362
CHEMBL559805 13 81 26 350
CHEMBL541703 10 84 30 346
CHEMBL357233 2 92 6 370
CHEMBL210441 2 92 10 366
CHEMBL74670 3 91 9 367
CHEMBL194627 0 94 3 373
CHEMBL148136 3 91 9 367
CHEMBL366257 14 80 21 355
CHEMBL116348 6 88 13 363
CHEMBL69145 2 92 7 369
CHEMBL1082314 11 83 24 352
CHEMBL68542 8 86 14 362
CHEMBL421766 4 90 5 371
CHEMBL183848 2 92 5 371
CHEMBL494528 2 92 4 372
CHEMBL90487 1 93 3 373
CHEMBL440498 2 92 10 366
CHEMBL10431 10 84 24 352
CHEMBL61577 1 93 7 369
CHEMBL100584 2 92 4 372
CHEMBL257480 3 91 9 367
CHEMBL1082370 3 91 4 372
CHEMBL512081 4 90 15 361
CHEMBL319040 12 82 26 350
CHEMBL248916 5 89 12 364
CHEMBL561630 4 90 14 362
CHEMBL97908 15 79 25 351
CHEMBL300697 2 92 11 365
CHEMBL106016 5 89 8 368
CHEMBL250758 0 94 5 371
CHEMBL184501 7 87 16 360
CHEMBL35606 2 92 8 368
CHEMBL91434 7 87 14 362
CHEMBL468722 9 85 31 345
CHEMBL550628 3 91 8 368
CHEMBL61017 5 89 16 360
CHEMBL60179 1 93 3 373
CHEMBL10881 4 90 21 355
CHEMBL387079 9 85 24 352
CHEMBL41924 4 90 13 363
CHEMBL101864 4 90 11 365
CHEMBL373675 9 85 19 357
CHEMBL78611 1 93 1 375
CHEMBL178749 0 94 4 372
CHEMBL257088 2 92 14 362
CHEMBL95807 13 81 31 345
CHEMBL467891 9 85 28 348
CHEMBL322412 5 89 9 367
CHEMBL81763 6 88 11 365
CHEMBL552362 5 89 15 361
CHEMBL187474 2 92 11 365
CHEMBL250554 11 83 23 353
CHEMBL184119 4 90 10 366
CHEMBL288670 6 88 18 358
CHEMBL365259 13 81 27 349
CHEMBL76488 10 84 19 357
CHEMBL1084510 10 84 23 353
CHEMBL76356 2 92 6 370
CHEMBL19876 1 93 5 371
CHEMBL328381 4 90 12 364
CHEMBL421932 9 85 21 355
CHEMBL78299 2 92 3 373
CHEMBL53051 0 94 6 370
CHEMBL541218 9 85 27 349
CHEMBL10952 1 93 8 368
CHEMBL365892 9 85 16 360
CHEMBL361783 1 93 4 372
CHEMBL10590 15 79 26 350
CHEMBL71007 3 91 8 368
CHEMBL1084221 5 89 16 360
CHEMBL514794 0 94 10 366
CHEMBL467687 2 92 9 367
CHEMBL467686 0 94 2 374
CHEMBL211770 5 89 14 362
CHEMBL319902 0 94 10 366
CHEMBL325903 4 90 17 359
CHEMBL567810 10 84 24 352
CHEMBL374041 4 90 12 364
CHEMBL427138 5 89 14 362
CHEMBL10953 4 90 19 357
CHEMBL188707 8 86 22 354
CHEMBL190506 3 91 11 365
CHEMBL344633 2 92 10 366
CHEMBL420657 12 82 24 352
CHEMBL102798 4 90 10 366
CHEMBL577705 6 88 17 359
CHEMBL91124 0 94 1 375
CHEMBL221497 9 85 14 362
CHEMBL421644 10 84 20 356
CHEMBL330588 5 89 22 354
CHEMBL596494 2 92 23 353
CHEMBL81113 4 90 9 367
CHEMBL376010 12 82 22 354
CHEMBL421699 0 94 8 368
CHEMBL77258 2 92 4 372
CHEMBL73856 9 85 23 353
CHEMBL69048 5 89 29 347
CHEMBL211726 6 88 16 360
CHEMBL158265 4 90 14 362
CHEMBL115223 6 88 20 356
CHEMBL91636 1 93 7 369
CHEMBL34418 5 89 10 366
CHEMBL36309 4 90 20 356
CHEMBL468708 1 93 6 370
CHEMBL251584 4 90 7 369
CHEMBL182582 0 94 2 374
CHEMBL100564 2 92 10 366
CHEMBL76137 4 90 6 370
CHEMBL340923 8 86 23 353
CHEMBL54915 3 91 10 366
CHEMBL317132 3 91 8 368
CHEMBL513822 3 91 4 372
CHEMBL19870 1 93 6 370
CHEMBL341249 16 78 21 355
CHEMBL321257 5 89 10 366
CHEMBL565751 11 83 22 354
CHEMBL220644 9 85 13 363
CHEMBL221685 10 84 17 359
CHEMBL80272 3 91 12 364
CHEMBL513655 9 85 16 360
CHEMBL1223059 5 89 9 367
CHEMBL78369 20 74 25 351
CHEMBL523670 2 92 4 372
CHEMBL342548 0 94 6 370
CHEMBL234350 2 92 5 371
CHEMBL392294 6 88 19 357
CHEMBL19611 0 94 4 372
CHEMBL318190 1 93 2 374
CHEMBL83282 6 88 20 356
CHEMBL279786 1 93 4 372
CHEMBL104599 2 92 9 367
CHEMBL1222988 10 84 23 353
CHEMBL96637 4 90 11 365
CHEMBL550038 1 93 1 375
CHEMBL54483 0 94 7 369
CHEMBL34411 4 90 8 368
CHEMBL221552 9 85 13 363
CHEMBL401414 0 94 3 373
CHEMBL38352 12 82 22 354
CHEMBL92778 1 93 4 372
CHEMBL105422 2 92 9 367
CHEMBL221379 7 87 17 359
CHEMBL110970 2 92 4 372
CHEMBL1223285 3 91 6 370
CHEMBL433171 2 92 4 372
CHEMBL234144 11 83 28 348
CHEMBL101121 8 86 18 358
CHEMBL101413 7 87 12 364
CHEMBL10908 1 93 2 374
CHEMBL78001 2 92 6 370
CHEMBL183783 10 84 16 360
CHEMBL320442 3 91 8 368
CHEMBL28170 3 91 8 368
CHEMBL55984 4 90 14 362
CHEMBL1223420 9 85 24 352
CHEMBL88520 0 94 3 373
CHEMBL307168 0 94 2 374
CHEMBL105279 0 94 3 373
CHEMBL221806 3 91 9 367
CHEMBL110211 3 91 13 363
CHEMBL183735 0 94 6 370
CHEMBL114158 10 84 17 359
CHEMBL359519 3 91 8 368
CHEMBL292657 6 88 14 362
CHEMBL408646 3 91 10 366
CHEMBL10655 3 91 10 366
CHEMBL468102 1 93 2 374
CHEMBL319341 1 93 6 370
CHEMBL1223423 4 90 11 365
CHEMBL1223422 3 91 10 366
CHEMBL375667 0 94 10 366
CHEMBL80496 1 93 4 372
CHEMBL311966 7 87 16 360
CHEMBL367133 6 88 11 365
CHEMBL220964 1 93 5 371
CHEMBL362194 4 90 11 365
CHEMBL1083336 3 91 20 356
CHEMBL127867 13 81 25 351
CHEMBL324615 6 88 16 360
CHEMBL11188 3 91 10 366
CHEMBL104722 2 92 4 372
CHEMBL68271 13 81 22 354
CHEMBL19583 3 91 9 367
CHEMBL460899 0 94 11 365
CHEMBL343855 5 89 9 367
CHEMBL467682 0 94 4 372
CHEMBL524533 4 90 8 368
CHEMBL466237 2 92 14 362
CHEMBL338877 9 85 20 356
CHEMBL356011 5 89 6 370
CHEMBL327621 3 91 10 366
CHEMBL332134 1 93 4 372
CHEMBL376299 4 90 9 367
CHEMBL331095 21 73 27 349
CHEMBL1083337 9 85 25 351
CHEMBL183410 8 86 13 363
CHEMBL391880 11 83 26 350
CHEMBL189975 1 93 1 375
CHEMBL359770 8 86 18 358
CHEMBL187791 4 90 19 357
CHEMBL436277 3 91 7 369
CHEMBL59337 5 89 12 364
CHEMBL360916 3 91 12 364
CHEMBL345054 4 90 5 371
CHEMBL316489 13 81 24 352
CHEMBL344999 2 92 4 372
CHEMBL54535 1 93 6 370
CHEMBL327442 8 86 17 359
CHEMBL412910 11 83 25 351
CHEMBL269019 3 91 7 369
CHEMBL43479 3 91 7 369
CHEMBL7390 13 81 23 353
CHEMBL43063 1 93 2 374
CHEMBL183132 1 93 6 370
CHEMBL430664 8 86 23 353
CHEMBL222309 4 90 16 360
CHEMBL10673 7 87 13 363
CHEMBL392571 1 93 7 369
CHEMBL339588 3 91 12 364
CHEMBL343911 0 94 5 371
CHEMBL578352 0 94 5 371
CHEMBL576213 2 92 5 371
CHEMBL321633 8 86 18 358
CHEMBL59472 3 91 9 367
CHEMBL338077 7 87 15 361
CHEMBL10257 12 82 26 350
CHEMBL7108 2 92 5 371
CHEMBL417144 5 89 21 355
CHEMBL112470 9 85 16 360
CHEMBL250189 5 89 9 367
CHEMBL434187 1 93 8 368
CHEMBL221480 8 86 21 355
CHEMBL58834 1 93 11 365
CHEMBL53091 5 89 11 365
CHEMBL76888 1 93 11 365
CHEMBL502796 6 88 9 367
CHEMBL516206 0 94 6 370
CHEMBL526646 4 90 14 362
CHEMBL564510 9 85 24 352
CHEMBL6572 11 83 29 347
CHEMBL573715 0 94 5 371
CHEMBL267939 0 94 3 373
CHEMBL19855 3 91 8 368
CHEMBL584687 4 90 11 365
CHEMBL283580 6 88 13 363
CHEMBL80361 11 83 14 362
CHEMBL377272 12 82 26 350
CHEMBL343414 1 93 15 361
CHEMBL67590 9 85 21 355
CHEMBL573714 2 92 4 372
CHEMBL319887 0 94 3 373
CHEMBL494824 3 91 9 367
CHEMBL494167 6 88 14 362
CHEMBL48474 2 92 15 361
CHEMBL310472 1 93 3 373
CHEMBL10672 8 86 15 361
CHEMBL220965 3 91 5 371
CHEMBL62021 4 90 13 363
CHEMBL78549 1 93 3 373
CHEMBL278872 4 90 17 359
CHEMBL75925 2 92 10 366
CHEMBL374015 8 86 24 352
CHEMBL181819 4 90 12 364
CHEMBL111179 1 93 3 373
CHEMBL222002 3 91 10 366
CHEMBL48969 1 93 11 365
CHEMBL309465 9 85 22 354
CHEMBL82113 0 94 0 376
CHEMBL337986 4 90 15 361
CHEMBL35707 9 85 21 355
CHEMBL99072 5 89 12 364
CHEMBL10335 3 91 5 371
CHEMBL273113 5 89 14 362
CHEMBL92899 3 91 5 371
CHEMBL68212 4 90 7 369
CHEMBL310649 2 92 12 364
CHEMBL418639 6 88 16 360
CHEMBL305722 4 90 13 363
CHEMBL111262 0 94 5 371
CHEMBL125104 16 78 25 351
CHEMBL563679 6 88 18 358
CHEMBL496942 0 94 1 375
CHEMBL342102 2 92 13 363
CHEMBL150342 2 92 3 373
CHEMBL102785 3 91 13 363
CHEMBL466656 2 92 12 364
CHEMBL186743 6 88 13 363
CHEMBL1223562 6 88 17 359
CHEMBL310688 7 87 13 363
CHEMBL234143 5 89 19 357
CHEMBL375342 7 87 16 360
CHEMBL210517 6 88 9 367
CHEMBL425525 3 91 11 365
CHEMBL359502 2 92 4 372
CHEMBL112609 6 88 15 361
CHEMBL144430 5 89 14 362
CHEMBL92923 1 93 3 373
CHEMBL187141 0 94 6 370
CHEMBL150483 4 90 9 367
CHEMBL373261 12 82 22 354
CHEMBL605742 2 92 10 366
CHEMBL382705 1 93 3 373
CHEMBL148120 2 92 7 369
CHEMBL144176 0 94 4 372
CHEMBL71686 2 92 4 372
CHEMBL182306 1 93 4 372
CHEMBL123563 0 94 2 374
CHEMBL318716 0 94 1 375
CHEMBL429336 1 93 7 369
CHEMBL433063 7 87 15 361
CHEMBL37837 9 85 17 359
CHEMBL100570 6 88 17 359
CHEMBL279482 5 89 16 360
CHEMBL253261 4 90 13 363
CHEMBL339219 6 88 12 364
CHEMBL344634 6 88 20 356
CHEMBL77125 2 92 7 369
CHEMBL342172 16 78 26 350
CHEMBL140004 1 93 5 371
CHEMBL338453 4 90 16 360
CHEMBL312770 4 90 16 360
CHEMBL140788 5 89 10 366
CHEMBL124026 6 88 22 354
CHEMBL97936 7 87 18 358
CHEMBL408720 12 82 24 352
CHEMBL427616 2 92 7 369
CHEMBL123627 3 91 21 355
CHEMBL80911 8 86 22 354
CHEMBL372405 8 86 27 349
CHEMBL1223354 5 89 21 355
CHEMBL1223353 3 91 6 370
CHEMBL287871 2 92 4 372
CHEMBL112374 8 86 23 353
CHEMBL116287 14 80 20 356
CHEMBL69268 1 93 4 372
CHEMBL268114 3 91 10 366
CHEMBL176467 1 93 6 370
CHEMBL341784 8 86 22 354
CHEMBL297749 1 93 5 371
CHEMBL95614 2 92 4 372
CHEMBL460725 7 87 20 356
CHEMBL125598 3 91 12 364
CHEMBL90978 0 94 11 365
CHEMBL1082317 7 87 22 354
CHEMBL419607 4 90 9 367
CHEMBL1085257 4 90 9 367
CHEMBL310340 12 82 17 359
CHEMBL300362 2 92 6 370
CHEMBL105535 2 92 7 369
CHEMBL466625 2 92 7 369
CHEMBL76974 6 88 14 362
CHEMBL80183 5 89 10 366
CHEMBL197809 12 82 23 353
CHEMBL93231 2 92 8 368
CHEMBL116904 6 88 13 363
CHEMBL469125 3 91 4 372
CHEMBL1082325 5 89 14 362
CHEMBL276016 8 86 13 363
CHEMBL1084238 7 87 26 350
CHEMBL115283 11 83 22 354
CHEMBL78909 3 91 5 371
CHEMBL193945 2 92 7 369
CHEMBL249988 3 91 7 369
CHEMBL10671 4 90 6 370
CHEMBL125281 13 81 24 352
CHEMBL286848 12 82 25 351
CHEMBL1223201 3 91 6 370
CHEMBL1223200 4 90 20 356
CHEMBL35433 8 86 17 359
CHEMBL184745 1 93 4 372
CHEMBL114884 8 86 14 362
CHEMBL252463 4 90 12 364
CHEMBL148178 1 93 10 366
CHEMBL346442 1 93 5 371
CHEMBL117225 0 94 1 375
CHEMBL98017 1 93 3 373
CHEMBL538453 6 88 22 354
CHEMBL410029 7 87 20 356
CHEMBL150027 2 92 5 371
CHEMBL27439 3 91 7 369
CHEMBL329298 0 94 3 373
CHEMBL79111 5 89 9 367
CHEMBL231667 12 82 30 346
CHEMBL1084298 10 84 27 349
CHEMBL251583 2 92 6 370
CHEMBL1083291 5 89 17 359
CHEMBL499854 4 90 12 364
CHEMBL140575 2 92 8 368
CHEMBL47076 7 87 15 361
CHEMBL1086379 9 85 29 347
CHEMBL596273 1 93 3 373
CHEMBL322433 0 94 4 372
CHEMBL100805 5 89 10 366
CHEMBL333586 1 93 6 370
CHEMBL312429 6 88 14 362
CHEMBL189666 7 87 24 352
CHEMBL357934 1 93 1 375
CHEMBL172588 1 93 7 369
CHEMBL466059 3 91 13 363
CHEMBL208181 0 94 0 376
CHEMBL438964 1 93 14 362
CHEMBL329313 8 86 16 360
CHEMBL116237 0 94 6 370
CHEMBL58553 3 91 7 369
CHEMBL183713 1 93 5 371
CHEMBL127138 2 92 10 366
CHEMBL298822 5 89 10 366
CHEMBL419430 2 92 3 373
CHEMBL362284 2 92 10 366
CHEMBL110591 2 92 12 364
CHEMBL540723 7 87 30 346
CHEMBL362832 6 88 16 360
CHEMBL100081 3 91 7 369
CHEMBL151235 5 89 14 362
CHEMBL144313 1 93 6 370
CHEMBL435212 2 92 13 363
CHEMBL249122 7 87 13 363
CHEMBL361533 0 94 5 371
CHEMBL181372 0 94 3 373
CHEMBL73763 4 90 8 368
CHEMBL102415 3 91 9 367
CHEMBL126004 7 87 18 358
CHEMBL446697 2 92 6 370
CHEMBL127035 11 83 19 357
CHEMBL272188 1 93 3 373
CHEMBL289604 1 93 3 373
actives=572 actives_cnfs=15590 decoys=37125 decoys_cnfs=1000409 ratio=0.0154074074074 EF_0.0025=3.46051218681 EF_0.01=2.25606458648
