# Supplementary material for: A fast topological analysis algorithm for large-scale similarity evaluations of ligands and binding pockets
Source: J Cheminform. 2015 Aug 20;7:42. doi: 10.1186/s13321-015-0091-5 (PMC4631714; doi:10.1186/s13321-015-0091-5)
Supplement: Additional file 3: — A tar archive containing the details of the enrichment results, including the individual query (uniquely retrieved actives and decoys at the 1% and 0.25% top fractions), averaged enrichment factors for all of the sets, number of unique ligands and decoys and the number of generated conformers. [file 13321_2015_91_MOESM3_ESM.gz › dude_rslts/mp2k1.log]

query_id pstv_0.25% ngtv_0.25% pstv_1.0% ngtv_1.0%
CHEMBL30540 12 8 18 64
CHEMBL162 0 20 1 81
CHEMBL435734 0 20 2 80
CHEMBL284774 0 20 1 81
CHEMBL37504 9 11 17 65
CHEMBL103045 2 18 2 80
CHEMBL401930 0 20 0 82
CHEMBL359106 1 19 1 81
CHEMBL30790 6 14 11 71
CHEMBL485615 1 19 2 80
CHEMBL214901 0 20 1 81
CHEMBL450271 2 18 5 77
CHEMBL216832 2 18 2 80
CHEMBL214636 1 19 3 79
CHEMBL386457 1 19 3 79
CHEMBL30763 5 15 10 72
CHEMBL337728 1 19 2 80
CHEMBL21156 2 18 9 73
CHEMBL37646 12 8 21 61
CHEMBL202385 0 20 1 81
CHEMBL485286 1 19 3 79
CHEMBL80837 1 19 1 81
CHEMBL422940 10 10 15 67
CHEMBL105642 3 17 13 69
CHEMBL485285 1 19 2 80
CHEMBL371658 1 19 1 81
CHEMBL105442 1 19 2 80
CHEMBL361708 1 19 1 81
CHEMBL30359 13 7 18 64
CHEMBL371095 0 20 3 79
CHEMBL37548 14 6 17 65
CHEMBL34601 13 7 15 67
CHEMBL253116 1 19 1 81
CHEMBL404939 1 19 2 80
CHEMBL380328 0 20 1 81
CHEMBL440356 1 19 2 80
CHEMBL199210 1 19 1 81
CHEMBL35029 0 20 1 81
CHEMBL284708 12 8 15 67
CHEMBL31733 8 12 13 69
CHEMBL522892 4 16 7 75
CHEMBL214613 0 20 0 82
CHEMBL316510 0 20 3 79
CHEMBL202286 0 20 1 81
CHEMBL288081 13 7 19 63
CHEMBL201629 2 18 4 78
CHEMBL31806 0 20 1 81
CHEMBL442235 2 18 2 80
CHEMBL31149 3 17 11 71
CHEMBL29714 10 10 16 66
CHEMBL106489 5 15 12 70
CHEMBL1169631 1 19 5 77
CHEMBL290886 8 12 11 71
CHEMBL188343 1 19 2 80
CHEMBL1170802 0 20 6 76
CHEMBL377592 0 20 2 80
CHEMBL95002 0 20 0 82
CHEMBL216449 1 19 1 81
CHEMBL436137 0 20 0 82
CHEMBL322395 3 17 17 65
CHEMBL320688 13 7 20 62
CHEMBL414139 6 14 12 70
CHEMBL245884 0 20 3 79
CHEMBL30516 11 9 16 66
CHEMBL1172521 0 20 2 80
CHEMBL214683 1 19 2 80
CHEMBL282361 13 7 20 62
CHEMBL217117 2 18 4 78
CHEMBL285905 2 18 7 75
CHEMBL199006 1 19 2 80
CHEMBL265786 0 20 2 80
CHEMBL30551 6 14 14 68
CHEMBL288349 0 20 0 82
CHEMBL375609 1 19 3 79
CHEMBL202356 0 20 4 78
CHEMBL31639 8 12 13 69
CHEMBL523559 1 19 4 78
CHEMBL100473 6 14 10 72
CHEMBL383108 0 20 4 78
CHEMBL495729 0 20 2 80
CHEMBL535 0 20 1 81
CHEMBL201833 2 18 8 74
CHEMBL201384 0 20 0 82
CHEMBL34436 12 8 16 66
CHEMBL329492 3 17 4 78
CHEMBL30597 4 16 8 74
CHEMBL386230 1 19 1 81
CHEMBL418230 10 10 14 68
CHEMBL318326 11 9 19 63
CHEMBL217310 2 18 2 80
CHEMBL217130 0 20 3 79
CHEMBL287959 10 10 16 66
CHEMBL573577 0 20 5 77
CHEMBL38321 13 7 20 62
CHEMBL34072 9 11 11 71
CHEMBL282976 10 10 17 65
CHEMBL485238 4 16 4 78
CHEMBL521502 4 16 5 77
CHEMBL485237 7 13 21 61
CHEMBL214587 0 20 4 78
CHEMBL244488 2 18 5 77
CHEMBL1170805 0 20 1 81
CHEMBL38195 5 15 12 70
CHEMBL31497 9 11 14 68
CHEMBL281662 12 8 15 67
CHEMBL383858 1 19 1 81
CHEMBL31143 5 15 17 65
CHEMBL35988 12 8 14 68
CHEMBL37493 10 10 19 63
CHEMBL102786 4 16 14 68
CHEMBL38216 11 9 14 68
CHEMBL33906 12 8 17 65
CHEMBL524111 1 19 5 77
CHEMBL30728 11 9 17 65
CHEMBL521320 2 18 6 76
CHEMBL521013 2 18 6 76
CHEMBL201716 0 20 2 80
CHEMBL382616 1 19 2 80
CHEMBL287852 12 8 19 63
CHEMBL323515 1 19 3 79
CHEMBL55934 0 20 1 81
actives=121 actives_cnfs=7090 decoys=8146 decoys_cnfs=160990 ratio=0.0148539160324 EF_0.0025=27.3891013635 EF_0.01=7.22460946345
