# Supplementary material for: A fast topological analysis algorithm for large-scale similarity evaluations of ligands and binding pockets
Source: J Cheminform. 2015 Aug 20;7:42. doi: 10.1186/s13321-015-0091-5 (PMC4631714; doi:10.1186/s13321-015-0091-5)
Supplement: Additional file 3: — A tar archive containing the details of the enrichment results, including the individual query (uniquely retrieved actives and decoys at the 1% and 0.25% top fractions), averaged enrichment factors for all of the sets, number of unique ligands and decoys and the number of generated conformers. [file 13321_2015_91_MOESM3_ESM.gz › dude_rslts/nos1.log]

query_id pstv_0.25% ngtv_0.25% pstv_1.0% ngtv_1.0%
CHEMBL227937 1 19 9 72
CHEMBL266226 1 19 4 77
CHEMBL412797 1 19 2 79
CHEMBL8272 3 17 5 76
CHEMBL555794 5 15 6 75
CHEMBL540280 1 19 3 78
CHEMBL43678 10 10 16 65
CHEMBL39005 9 11 16 65
CHEMBL416071 7 13 19 62
CHEMBL233229 2 18 3 78
CHEMBL43240 10 10 16 65
CHEMBL541300 4 16 11 70
CHEMBL315966 5 15 6 75
CHEMBL1221659 1 19 1 80
CHEMBL552825 4 16 6 75
CHEMBL446171 3 17 10 71
CHEMBL293212 3 17 4 77
CHEMBL256620 2 18 3 78
CHEMBL1221703 2 18 7 74
CHEMBL362772 3 17 5 76
CHEMBL315194 0 20 0 81
CHEMBL492090 3 17 6 75
CHEMBL272708 0 20 5 76
CHEMBL87544 5 15 12 69
CHEMBL512136 4 16 13 68
CHEMBL274405 3 17 4 77
CHEMBL8041 4 16 6 75
CHEMBL186431 7 13 9 72
CHEMBL6875 4 16 6 75
CHEMBL42863 8 12 15 66
CHEMBL41551 7 13 19 62
CHEMBL42969 10 10 15 66
CHEMBL397446 3 17 5 76
CHEMBL491922 4 16 6 75
CHEMBL42968 6 14 12 69
CHEMBL290476 6 14 12 69
CHEMBL447832 1 19 5 76
CHEMBL542132 0 20 0 81
CHEMBL593105 0 20 3 78
CHEMBL354788 0 20 1 80
CHEMBL479014 2 18 2 79
CHEMBL520099 7 13 14 67
CHEMBL8281 1 19 3 78
CHEMBL540783 1 19 3 78
CHEMBL191242 8 12 12 69
CHEMBL191675 7 13 11 70
CHEMBL491923 4 16 5 76
CHEMBL113438 4 16 8 73
CHEMBL192033 4 16 6 75
CHEMBL43245 10 10 17 64
CHEMBL87187 6 14 15 66
CHEMBL555715 6 14 6 75
CHEMBL447183 0 20 4 77
CHEMBL6808 9 11 12 69
CHEMBL302657 0 20 1 80
CHEMBL412901 0 20 0 81
CHEMBL8292 4 16 4 77
CHEMBL271248 2 18 3 78
CHEMBL86810 8 12 11 70
CHEMBL397506 1 19 5 76
CHEMBL544514 4 16 5 76
CHEMBL8106 1 19 2 79
CHEMBL489724 0 20 2 79
CHEMBL226447 1 19 7 74
CHEMBL233652 2 18 2 79
CHEMBL233228 2 18 6 75
CHEMBL428069 1 19 1 80
CHEMBL87529 5 15 8 73
CHEMBL38845 7 13 11 70
CHEMBL540048 3 17 16 65
CHEMBL545441 2 18 3 78
CHEMBL216102 5 15 14 67
CHEMBL185441 7 13 12 69
CHEMBL256618 2 18 2 79
CHEMBL362148 8 12 15 66
CHEMBL40391 6 14 12 69
CHEMBL1159758 0 20 1 80
CHEMBL365849 7 13 12 69
CHEMBL1087746 1 19 2 79
CHEMBL510760 2 18 3 78
CHEMBL43815 9 11 16 65
CHEMBL474637 2 18 4 77
CHEMBL484101 1 19 3 78
CHEMBL349071 5 15 7 74
CHEMBL450172 1 19 7 74
CHEMBL1222746 8 12 13 68
CHEMBL416696 4 16 4 77
CHEMBL39186 7 13 11 70
CHEMBL503356 2 18 9 72
CHEMBL8105 4 16 4 77
CHEMBL105792 4 16 11 70
CHEMBL544793 7 13 7 74
CHEMBL290875 7 13 17 64
CHEMBL233653 3 17 13 68
CHEMBL491897 2 18 7 74
CHEMBL38762 8 12 13 68
CHEMBL364188 2 18 9 72
CHEMBL8365 4 16 6 75
CHEMBL233857 2 18 3 78
CHEMBL41343 10 10 15 66
actives=100 actives_cnfs=4755 decoys=8049 decoys_cnfs=120477 ratio=0.0124239035905 EF_0.0025=23.5955269227 EF_0.01=8.80588526161
