# Supplementary material for: A fast topological analysis algorithm for large-scale similarity evaluations of ligands and binding pockets
Source: J Cheminform. 2015 Aug 20;7:42. doi: 10.1186/s13321-015-0091-5 (PMC4631714; doi:10.1186/s13321-015-0091-5)
Supplement: Additional file 3: — A tar archive containing the details of the enrichment results, including the individual query (uniquely retrieved actives and decoys at the 1% and 0.25% top fractions), averaged enrichment factors for all of the sets, number of unique ligands and decoys and the number of generated conformers. [file 13321_2015_91_MOESM3_ESM.gz › dude_rslts/nram.log]

query_id pstv_0.25% ngtv_0.25% pstv_1.0% ngtv_1.0%
CHEMBL344548 3 12 4 58
CHEMBL320788 14 1 30 32
CHEMBL253839 5 10 8 54
CHEMBL251787 11 4 29 33
CHEMBL399060 1 14 9 53
CHEMBL183817 4 11 11 51
CHEMBL1229 5 10 10 52
CHEMBL441790 6 9 9 53
CHEMBL315261 13 2 19 43
CHEMBL400553 9 6 28 34
CHEMBL352318 3 12 3 59
CHEMBL292853 3 12 7 55
CHEMBL81717 1 14 4 58
CHEMBL164976 3 12 5 57
CHEMBL310217 11 4 17 45
CHEMBL280383 8 7 14 48
CHEMBL278874 2 13 2 60
CHEMBL309192 4 11 12 50
CHEMBL418456 0 15 0 62
CHEMBL251786 5 10 12 50
CHEMBL1161290 1 14 4 58
CHEMBL1161284 1 14 8 54
CHEMBL442774 4 11 4 58
CHEMBL54479 14 1 25 37
CHEMBL182628 0 15 2 60
CHEMBL70936 0 15 1 61
CHEMBL349042 5 10 7 55
CHEMBL298659 6 9 12 50
CHEMBL373336 0 15 1 61
CHEMBL195871 3 12 4 58
CHEMBL426810 6 9 7 55
CHEMBL73669 5 10 6 56
CHEMBL51955 13 2 25 37
CHEMBL195288 7 8 15 47
CHEMBL57800 8 7 9 53
CHEMBL79499 9 6 13 49
CHEMBL81083 0 15 1 61
CHEMBL301233 7 8 8 54
CHEMBL167253 0 15 0 62
CHEMBL98262 2 13 5 57
CHEMBL311059 1 14 4 58
CHEMBL318452 1 14 1 61
CHEMBL254884 8 7 19 43
CHEMBL400552 7 8 12 50
CHEMBL254885 5 10 13 49
CHEMBL430814 15 0 29 33
CHEMBL352694 5 10 8 54
CHEMBL193303 2 13 2 60
CHEMBL294700 8 7 11 51
CHEMBL22349 15 0 29 33
CHEMBL332608 5 10 6 56
CHEMBL22350 15 0 32 30
CHEMBL168147 4 11 5 57
CHEMBL436250 3 12 4 58
CHEMBL119140 5 10 11 51
CHEMBL310004 9 6 12 50
CHEMBL81286 14 1 22 40
CHEMBL98906 2 13 2 60
CHEMBL350298 0 15 0 62
CHEMBL81777 13 2 28 34
CHEMBL139367 3 12 6 56
CHEMBL167936 2 13 2 60
CHEMBL113191 9 6 13 49
CHEMBL411601 1 14 2 60
CHEMBL317571 5 10 5 57
CHEMBL362993 3 12 4 58
CHEMBL57348 0 15 0 62
CHEMBL22943 12 3 16 46
CHEMBL278852 15 0 33 29
CHEMBL22808 10 5 15 47
CHEMBL147283 2 13 2 60
CHEMBL292393 9 6 10 52
CHEMBL293591 9 6 10 52
CHEMBL56700 7 8 10 52
CHEMBL25495 14 1 30 32
CHEMBL350474 5 10 6 56
CHEMBL423292 15 0 31 31
CHEMBL25333 14 1 25 37
CHEMBL136111 2 13 6 56
CHEMBL55440 0 15 2 60
CHEMBL294427 3 12 6 56
CHEMBL163966 4 11 9 53
CHEMBL254679 5 10 7 55
CHEMBL348207 2 13 2 60
CHEMBL22803 8 7 23 39
CHEMBL190819 8 7 13 49
CHEMBL307189 0 15 1 61
CHEMBL365976 3 12 4 58
CHEMBL23009 14 1 32 30
CHEMBL25549 10 5 22 40
CHEMBL311288 8 7 22 40
CHEMBL294169 8 7 12 50
CHEMBL348066 0 15 0 62
CHEMBL406252 9 6 17 45
CHEMBL301435 7 8 10 52
CHEMBL1161504 4 11 5 57
CHEMBL253410 7 8 20 42
CHEMBL253625 3 12 6 56
actives=98 actives_cnfs=1147 decoys=6200 decoys_cnfs=157199 ratio=0.016 EF_0.0025=nan EF_0.01=16.9283539917
