# Supplementary material for: A fast topological analysis algorithm for large-scale similarity evaluations of ligands and binding pockets
Source: J Cheminform. 2015 Aug 20;7:42. doi: 10.1186/s13321-015-0091-5 (PMC4631714; doi:10.1186/s13321-015-0091-5)
Supplement: Additional file 3: — A tar archive containing the details of the enrichment results, including the individual query (uniquely retrieved actives and decoys at the 1% and 0.25% top fractions), averaged enrichment factors for all of the sets, number of unique ligands and decoys and the number of generated conformers. [file 13321_2015_91_MOESM3_ESM.gz › dude_rslts/pa2ga.log]

query_id pstv_0.25% ngtv_0.25% pstv_1.0% ngtv_1.0%
CHEMBL423219 13 0 21 31
CHEMBL179658 12 1 20 32
CHEMBL356606 11 2 23 29
CHEMBL345488 12 1 18 34
CHEMBL145978 4 9 4 48
CHEMBL109073 1 12 1 51
CHEMBL149602 0 13 0 52
CHEMBL146267 1 12 2 50
CHEMBL346679 0 13 0 52
CHEMBL347052 0 13 0 52
CHEMBL180576 2 11 3 49
CHEMBL347748 0 13 0 52
CHEMBL169 0 13 2 50
CHEMBL159308 5 8 8 44
CHEMBL350578 5 8 8 44
CHEMBL178405 5 8 5 47
CHEMBL425869 12 1 20 32
CHEMBL85768 0 13 0 52
CHEMBL292645 0 13 0 52
CHEMBL179118 0 13 2 50
CHEMBL418936 0 13 1 51
CHEMBL356699 0 13 1 51
CHEMBL148861 2 11 7 45
CHEMBL316182 2 11 2 50
CHEMBL357979 12 1 25 27
CHEMBL350791 2 11 7 45
CHEMBL122724 0 13 2 50
CHEMBL359304 0 13 1 51
CHEMBL514841 0 13 1 51
CHEMBL123168 3 10 3 49
CHEMBL433767 0 13 1 51
CHEMBL123104 3 10 3 49
CHEMBL159941 6 7 8 44
CHEMBL123608 0 13 0 52
CHEMBL423762 5 8 10 42
CHEMBL123164 0 13 0 52
CHEMBL315812 1 12 3 49
CHEMBL179309 5 8 5 47
CHEMBL422127 0 13 1 51
CHEMBL361552 12 1 19 33
CHEMBL346196 12 1 16 36
CHEMBL347957 11 2 20 32
CHEMBL82900 0 13 1 51
CHEMBL425696 11 2 22 30
CHEMBL1099342 0 13 0 52
CHEMBL159260 3 10 4 48
CHEMBL87375 3 10 6 46
CHEMBL179966 2 11 2 50
CHEMBL148795 12 1 19 33
CHEMBL357804 12 1 23 29
CHEMBL356306 4 9 4 48
CHEMBL359148 0 13 0 52
CHEMBL425697 5 8 6 46
CHEMBL433701 1 12 3 49
CHEMBL148674 12 1 17 35
CHEMBL436456 10 3 20 32
CHEMBL121517 1 12 3 49
CHEMBL330852 3 10 3 49
CHEMBL178675 1 12 1 51
CHEMBL434630 0 13 1 51
CHEMBL435488 11 2 19 33
CHEMBL87837 2 11 2 50
CHEMBL151141 0 13 0 52
CHEMBL178187 1 12 2 50
CHEMBL421780 0 13 0 52
CHEMBL332993 3 10 9 43
CHEMBL148649 11 2 21 31
CHEMBL57713 3 10 3 49
CHEMBL355944 10 3 20 32
CHEMBL356859 2 11 2 50
CHEMBL423205 4 9 4 48
CHEMBL150101 2 11 2 50
CHEMBL149952 10 3 21 31
CHEMBL345986 12 1 17 35
CHEMBL149128 1 12 5 47
CHEMBL159838 5 8 6 46
CHEMBL178260 5 8 6 46
CHEMBL87741 4 9 4 48
CHEMBL477692 0 13 1 51
CHEMBL342549 1 12 1 51
CHEMBL161747 5 8 7 45
CHEMBL515637 12 1 19 33
CHEMBL180063 5 8 6 46
CHEMBL148601 4 9 4 48
CHEMBL178140 1 12 1 51
CHEMBL162753 5 8 8 44
CHEMBL158773 2 11 3 49
CHEMBL158383 3 10 3 49
CHEMBL446349 2 11 2 50
CHEMBL422667 5 8 17 35
CHEMBL358155 0 13 0 52
CHEMBL517821 1 12 5 47
CHEMBL478821 1 12 1 51
CHEMBL358163 12 1 16 36
CHEMBL514692 2 11 2 50
CHEMBL440174 1 12 1 51
CHEMBL85885 0 13 5 47
CHEMBL434129 2 11 2 50
CHEMBL146055 0 13 1 51
actives=99 actives_cnfs=564 decoys=5145 decoys_cnfs=132561 ratio=0.0192419825073 EF_0.0025=nan EF_0.01=9.37319877438
