# Supplementary material for: A fast topological analysis algorithm for large-scale similarity evaluations of ligands and binding pockets
Source: J Cheminform. 2015 Aug 20;7:42. doi: 10.1186/s13321-015-0091-5 (PMC4631714; doi:10.1186/s13321-015-0091-5)
Supplement: Additional file 3: — A tar archive containing the details of the enrichment results, including the individual query (uniquely retrieved actives and decoys at the 1% and 0.25% top fractions), averaged enrichment factors for all of the sets, number of unique ligands and decoys and the number of generated conformers. [file 13321_2015_91_MOESM3_ESM.gz › dude_rslts/parp1.log]

query_id pstv_0.25% ngtv_0.25% pstv_1.0% ngtv_1.0%
CHEMBL460267 1 75 7 298
CHEMBL558796 4 72 13 292
CHEMBL596354 1 75 14 291
CHEMBL590400 12 64 29 276
CHEMBL187566 6 70 24 281
CHEMBL311091 3 73 6 299
CHEMBL383442 4 72 15 290
CHEMBL559043 20 56 55 250
CHEMBL186380 13 63 16 289
CHEMBL123904 0 76 2 303
CHEMBL492671 14 62 43 262
CHEMBL605916 9 67 30 275
CHEMBL593378 15 61 42 263
CHEMBL523058 11 65 21 284
CHEMBL188989 4 72 11 294
CHEMBL495483 13 63 28 277
CHEMBL596390 4 72 10 295
CHEMBL542927 0 76 3 302
CHEMBL596391 4 72 14 291
CHEMBL400581 3 73 7 298
CHEMBL105995 3 73 6 299
CHEMBL598138 16 60 40 265
CHEMBL1171806 5 71 14 291
CHEMBL539474 2 74 6 299
CHEMBL481084 2 74 4 301
CHEMBL540525 12 64 26 279
CHEMBL248648 14 62 17 288
CHEMBL250210 6 70 8 297
CHEMBL1170695 4 72 15 290
CHEMBL452112 5 71 9 296
CHEMBL551127 21 55 45 260
CHEMBL193903 7 69 18 287
CHEMBL610165 16 60 27 278
CHEMBL593837 7 69 18 287
CHEMBL593202 6 70 8 297
CHEMBL524165 9 67 21 284
CHEMBL524190 7 69 23 282
CHEMBL522487 9 67 22 283
CHEMBL190434 7 69 22 283
CHEMBL508903 22 54 29 276
CHEMBL110381 5 71 6 299
CHEMBL578804 8 68 19 286
CHEMBL550336 7 69 16 289
CHEMBL339695 2 74 3 302
CHEMBL418813 4 72 24 281
CHEMBL1098296 5 71 13 292
CHEMBL453059 12 64 17 288
CHEMBL562287 3 73 7 298
CHEMBL607633 8 68 29 276
CHEMBL471847 3 73 10 295
CHEMBL480615 11 65 14 291
CHEMBL593364 12 64 21 284
CHEMBL189695 2 74 10 295
CHEMBL472472 18 58 37 268
CHEMBL593363 15 61 31 274
CHEMBL558645 9 67 32 273
CHEMBL189698 1 75 7 298
CHEMBL448924 0 76 8 297
CHEMBL571285 12 64 20 285
CHEMBL577549 8 68 18 287
CHEMBL574147 3 73 12 293
CHEMBL576319 9 67 25 280
CHEMBL542692 6 70 13 292
CHEMBL472471 5 71 24 281
CHEMBL82940 13 63 41 264
CHEMBL549524 1 75 7 298
CHEMBL597313 13 63 39 266
CHEMBL322268 3 73 8 297
CHEMBL550053 14 62 33 272
CHEMBL595230 9 67 38 267
CHEMBL197469 1 75 4 301
CHEMBL84328 16 60 32 273
CHEMBL558845 17 59 44 261
CHEMBL443798 0 76 9 296
CHEMBL1092144 12 64 34 271
CHEMBL479861 2 74 9 296
CHEMBL583526 9 67 26 279
CHEMBL578397 8 68 30 275
CHEMBL605844 13 63 43 262
CHEMBL110178 7 69 29 276
CHEMBL144084 4 72 11 294
CHEMBL106298 1 75 9 296
CHEMBL601260 10 66 30 275
CHEMBL1093845 22 54 41 264
CHEMBL371425 7 69 20 285
CHEMBL455590 4 72 11 294
CHEMBL1169488 1 75 4 301
CHEMBL202848 16 60 39 266
CHEMBL563634 16 60 40 265
CHEMBL525167 5 71 6 299
CHEMBL562331 17 59 44 261
CHEMBL372989 12 64 33 272
CHEMBL521714 23 53 35 270
CHEMBL108919 4 72 6 299
CHEMBL596142 12 64 37 268
CHEMBL596143 19 57 46 259
CHEMBL473036 1 75 28 277
CHEMBL510733 8 68 28 277
CHEMBL594975 18 58 40 265
CHEMBL569636 9 67 31 274
CHEMBL63211 13 63 17 288
CHEMBL592910 18 58 54 251
CHEMBL196507 8 68 21 284
CHEMBL196559 9 67 26 279
CHEMBL541744 7 69 16 289
CHEMBL563236 1 75 3 302
CHEMBL494721 20 56 31 274
CHEMBL83432 12 64 46 259
CHEMBL564695 16 60 36 269
CHEMBL148334 4 72 16 289
CHEMBL543393 2 74 12 293
CHEMBL1094951 1 75 6 299
CHEMBL480039 8 68 20 285
CHEMBL203967 8 68 28 277
CHEMBL480234 6 70 14 291
CHEMBL589834 15 61 40 265
CHEMBL193918 10 66 32 273
CHEMBL565882 10 66 22 283
CHEMBL565881 1 75 17 288
CHEMBL543159 1 75 5 300
CHEMBL543157 1 75 8 297
CHEMBL594976 9 67 14 291
CHEMBL595924 10 66 29 276
CHEMBL108623 8 68 30 275
CHEMBL249813 14 62 23 282
CHEMBL245989 2 74 10 295
CHEMBL481478 16 60 23 282
CHEMBL611322 9 67 26 279
CHEMBL594141 12 64 32 273
CHEMBL590579 6 70 14 291
CHEMBL611958 0 76 4 301
CHEMBL84265 12 64 39 266
CHEMBL593145 10 66 25 280
CHEMBL604878 15 61 38 267
CHEMBL595679 3 73 14 291
CHEMBL201869 9 67 25 280
CHEMBL595692 4 72 12 293
CHEMBL479356 16 60 45 260
CHEMBL1171297 10 66 28 277
CHEMBL85733 9 67 33 272
CHEMBL595693 8 68 13 292
CHEMBL593377 6 70 23 282
CHEMBL595694 7 69 10 295
CHEMBL432211 2 74 5 300
CHEMBL289834 3 73 11 294
CHEMBL497597 17 59 23 282
CHEMBL594369 10 66 38 267
CHEMBL598543 9 67 27 278
CHEMBL594599 7 69 11 294
CHEMBL1171298 24 52 58 247
CHEMBL198355 2 74 7 298
CHEMBL148367 5 71 11 294
CHEMBL357149 24 52 42 263
CHEMBL550369 1 75 1 304
CHEMBL424802 2 74 4 301
CHEMBL203597 19 57 39 266
CHEMBL383070 9 67 28 277
CHEMBL1098297 21 55 37 268
CHEMBL110332 9 67 27 278
CHEMBL356104 1 75 2 303
CHEMBL603407 4 72 16 289
CHEMBL550501 1 75 6 299
CHEMBL506109 5 71 7 298
CHEMBL608792 3 73 16 289
CHEMBL194482 10 66 37 268
CHEMBL590088 12 64 35 270
CHEMBL196504 6 70 20 285
CHEMBL551001 7 69 14 291
CHEMBL372450 5 71 17 288
CHEMBL84096 15 61 30 275
CHEMBL560132 15 61 39 266
CHEMBL195758 1 75 3 302
CHEMBL596713 12 64 45 260
CHEMBL506871 22 54 30 275
CHEMBL204866 18 58 56 249
CHEMBL596702 21 55 59 246
CHEMBL557411 2 74 6 299
CHEMBL598544 12 64 30 275
CHEMBL578185 0 76 3 302
CHEMBL560133 16 60 35 270
CHEMBL248827 6 70 6 299
CHEMBL107764 7 69 14 291
CHEMBL249220 13 63 19 286
CHEMBL108137 10 66 33 272
CHEMBL399635 4 72 9 296
CHEMBL598752 13 63 42 263
CHEMBL558056 9 67 37 268
CHEMBL595680 5 71 14 291
CHEMBL382950 9 67 32 273
CHEMBL480227 1 75 2 303
CHEMBL446240 2 74 4 301
CHEMBL459362 10 66 33 272
CHEMBL520924 10 66 33 272
CHEMBL549642 1 75 15 290
CHEMBL516910 4 72 11 294
CHEMBL508796 5 71 11 294
CHEMBL496937 6 70 7 298
CHEMBL504878 15 61 18 287
CHEMBL498007 3 73 7 298
CHEMBL108339 8 68 29 276
CHEMBL1171304 18 58 44 261
CHEMBL189500 3 73 5 300
CHEMBL344963 11 65 37 268
CHEMBL1091710 0 76 3 302
CHEMBL83971 4 72 31 274
CHEMBL571234 10 66 21 284
CHEMBL496976 11 65 16 289
CHEMBL550724 15 61 36 269
CHEMBL603448 5 71 12 293
CHEMBL596926 18 58 37 268
CHEMBL313782 8 68 24 281
CHEMBL479937 3 73 3 302
CHEMBL309636 6 70 14 291
CHEMBL551854 5 71 8 297
CHEMBL495782 23 53 29 276
CHEMBL506516 19 57 33 272
CHEMBL108431 6 70 17 288
CHEMBL519443 2 74 3 302
CHEMBL568722 2 74 8 297
CHEMBL594522 6 70 15 290
CHEMBL246548 23 53 55 250
CHEMBL1096642 21 55 46 259
CHEMBL107260 7 69 22 283
CHEMBL382744 16 60 37 268
CHEMBL246750 4 72 8 297
CHEMBL598751 10 66 40 265
CHEMBL127336 20 56 48 257
CHEMBL310320 4 72 21 284
CHEMBL202833 7 69 24 281
CHEMBL381382 15 61 33 272
CHEMBL576423 4 72 12 293
CHEMBL578559 7 69 20 285
CHEMBL567400 5 71 19 286
CHEMBL570304 3 73 5 300
CHEMBL576910 12 64 24 281
CHEMBL322133 1 75 5 300
CHEMBL598350 14 62 39 266
CHEMBL481081 1 75 2 303
CHEMBL420964 6 70 23 282
CHEMBL364752 6 70 32 273
CHEMBL603457 8 68 21 284
CHEMBL380648 13 63 27 278
CHEMBL498008 2 74 5 300
CHEMBL107709 4 72 16 289
CHEMBL593592 8 68 11 294
CHEMBL445050 18 58 26 279
CHEMBL1090020 9 67 19 286
CHEMBL482059 18 58 54 251
CHEMBL561717 5 71 8 297
CHEMBL593593 7 69 9 296
CHEMBL1094631 8 68 17 288
CHEMBL595716 10 66 21 284
CHEMBL381475 9 67 24 281
CHEMBL598145 18 58 35 270
CHEMBL1089332 7 69 20 285
CHEMBL1090136 23 53 46 259
CHEMBL1097627 18 58 36 269
CHEMBL559584 4 72 8 297
CHEMBL518484 3 73 7 298
CHEMBL569195 7 69 19 286
CHEMBL596365 16 60 39 266
CHEMBL147896 0 76 2 303
CHEMBL344349 3 73 8 297
CHEMBL563541 9 67 18 287
CHEMBL421605 1 75 7 298
CHEMBL203884 24 52 56 249
CHEMBL550703 6 70 12 293
CHEMBL1090019 6 70 21 284
CHEMBL204862 18 58 41 264
CHEMBL1090018 2 74 4 301
CHEMBL46137 0 76 0 305
CHEMBL325336 7 69 24 281
CHEMBL488665 12 64 21 284
CHEMBL452025 11 65 15 290
CHEMBL471959 20 56 48 257
CHEMBL493306 11 65 24 281
CHEMBL188308 7 69 14 291
CHEMBL370217 7 69 14 291
CHEMBL144690 1 75 6 299
CHEMBL204825 8 68 26 279
CHEMBL452800 17 59 28 277
CHEMBL338955 1 75 4 301
CHEMBL452784 19 57 30 275
CHEMBL606029 19 57 31 274
CHEMBL519778 7 69 9 296
CHEMBL571900 9 67 28 277
CHEMBL344113 1 75 4 301
CHEMBL539979 2 74 14 291
CHEMBL344741 2 74 9 296
CHEMBL597927 16 60 46 259
CHEMBL589257 6 70 23 282
CHEMBL188477 1 75 15 290
CHEMBL245559 10 66 31 274
CHEMBL360820 14 62 35 270
CHEMBL1092691 21 55 47 258
CHEMBL320579 6 70 24 281
CHEMBL391403 4 72 24 281
CHEMBL470583 3 73 9 296
CHEMBL391402 5 71 11 294
CHEMBL250851 3 73 6 299
CHEMBL426070 4 72 7 298
CHEMBL185742 7 69 17 288
CHEMBL364763 2 74 13 292
CHEMBL204898 6 70 17 288
CHEMBL591515 6 70 31 274
CHEMBL193679 4 72 9 296
CHEMBL425201 13 63 24 281
CHEMBL380809 1 75 9 296
CHEMBL195464 0 76 6 299
CHEMBL471640 18 58 39 266
CHEMBL556241 10 66 23 282
CHEMBL432406 4 72 17 288
CHEMBL194416 0 76 1 304
CHEMBL597541 17 59 33 272
CHEMBL108840 7 69 17 288
CHEMBL321703 8 68 16 289
CHEMBL543394 12 64 31 274
CHEMBL246185 12 64 18 287
CHEMBL550382 3 73 8 297
CHEMBL497571 6 70 7 298
CHEMBL204809 9 67 29 276
CHEMBL538642 8 68 19 286
CHEMBL334734 0 76 3 302
CHEMBL381543 13 63 44 261
CHEMBL84371 11 65 32 273
CHEMBL607844 0 76 2 303
CHEMBL110729 7 69 22 283
CHEMBL607649 6 70 27 278
CHEMBL607648 11 65 30 275
CHEMBL589755 20 56 32 273
CHEMBL1092777 3 73 11 294
CHEMBL480429 0 76 1 304
CHEMBL471966 1 75 3 302
CHEMBL419475 17 59 40 265
CHEMBL432166 8 68 13 292
CHEMBL362762 6 70 14 291
CHEMBL312135 19 57 41 264
CHEMBL549597 10 66 18 287
CHEMBL372778 2 74 7 298
CHEMBL549596 5 71 12 293
CHEMBL81077 17 59 29 276
CHEMBL598957 21 55 48 257
CHEMBL592459 4 72 28 277
CHEMBL479780 11 65 16 289
CHEMBL196450 1 75 15 290
CHEMBL517843 11 65 18 287
CHEMBL598088 12 64 34 271
CHEMBL195966 8 68 9 296
CHEMBL204348 8 68 27 278
CHEMBL370838 7 69 17 288
CHEMBL83224 1 75 6 299
CHEMBL312719 0 76 11 294
CHEMBL193336 5 71 12 293
CHEMBL480614 9 67 15 290
CHEMBL107935 3 73 21 284
CHEMBL343665 1 75 10 295
CHEMBL321638 9 67 25 280
CHEMBL594651 2 74 7 298
CHEMBL597314 8 68 36 269
CHEMBL1095606 3 73 10 295
CHEMBL596925 13 63 32 273
CHEMBL203982 27 49 54 251
CHEMBL444846 1 75 3 302
CHEMBL494874 9 67 20 285
CHEMBL312316 3 73 16 289
CHEMBL204097 13 63 33 272
CHEMBL599596 3 73 15 290
CHEMBL469960 16 60 35 270
CHEMBL361054 2 74 10 295
CHEMBL1086580 1 75 4 301
CHEMBL81831 10 66 27 278
CHEMBL370207 9 67 16 289
CHEMBL312183 14 62 30 275
CHEMBL201907 1 75 4 301
CHEMBL595018 6 70 10 295
CHEMBL592960 7 69 30 275
CHEMBL595019 4 72 9 296
CHEMBL555752 8 68 22 283
CHEMBL323488 4 72 6 299
CHEMBL108316 7 69 29 276
CHEMBL604291 12 64 31 274
CHEMBL595464 3 73 13 292
CHEMBL605575 15 61 38 267
CHEMBL188985 0 76 11 294
CHEMBL338790 1 75 4 301
CHEMBL494875 10 66 24 281
CHEMBL483348 3 73 7 298
CHEMBL497591 4 72 5 300
CHEMBL521686 11 65 28 277
CHEMBL363617 5 71 23 282
CHEMBL590548 11 65 39 266
CHEMBL84886 7 69 20 285
CHEMBL84192 9 67 22 283
CHEMBL539660 5 71 14 291
CHEMBL480710 4 72 17 288
CHEMBL479471 8 68 18 287
CHEMBL433965 2 74 11 294
CHEMBL444135 1 75 7 298
CHEMBL480452 8 68 31 274
CHEMBL583933 10 66 33 272
CHEMBL1089713 3 73 14 291
CHEMBL370692 24 52 50 255
CHEMBL203765 16 60 31 274
CHEMBL201981 15 61 31 274
CHEMBL82342 4 72 6 299
CHEMBL608111 1 75 2 303
CHEMBL562117 2 74 12 293
CHEMBL452158 0 76 0 305
CHEMBL609617 3 73 4 301
CHEMBL320031 3 73 8 297
CHEMBL598978 4 72 16 289
CHEMBL1160877 1 75 10 295
CHEMBL194535 3 73 6 299
CHEMBL185702 0 76 2 303
CHEMBL191185 4 72 17 288
CHEMBL481511 6 70 21 284
CHEMBL589833 14 62 41 264
CHEMBL558156 7 69 21 284
CHEMBL596168 7 69 20 285
CHEMBL563408 4 72 7 298
CHEMBL452100 2 74 6 299
CHEMBL560790 27 49 52 253
CHEMBL482012 5 71 6 299
CHEMBL569363 2 74 15 290
CHEMBL383578 5 71 13 292
CHEMBL372303 2 74 12 293
CHEMBL460474 14 62 26 279
CHEMBL480704 14 62 41 264
CHEMBL107616 2 74 5 300
CHEMBL596144 5 71 16 289
CHEMBL459853 4 72 12 293
CHEMBL107601 8 68 28 277
CHEMBL108239 7 69 25 280
CHEMBL549388 11 65 28 277
CHEMBL579023 7 69 25 280
CHEMBL1173054 10 66 46 259
CHEMBL1096560 1 75 2 303
CHEMBL550788 2 74 8 297
CHEMBL550787 0 76 0 305
CHEMBL192951 8 68 24 281
CHEMBL503239 7 69 18 287
CHEMBL608232 10 66 31 274
CHEMBL1088788 13 63 33 272
CHEMBL194684 7 69 20 285
CHEMBL1094313 1 75 1 304
CHEMBL460259 0 76 2 303
CHEMBL201616 21 55 50 255
CHEMBL520922 0 76 2 303
CHEMBL590805 9 67 24 281
CHEMBL611980 0 76 1 304
CHEMBL373210 6 70 13 292
CHEMBL105765 7 69 24 281
CHEMBL481083 2 74 4 301
CHEMBL593201 1 75 6 299
CHEMBL520745 3 73 9 296
CHEMBL593611 2 74 4 301
CHEMBL594596 3 73 3 302
CHEMBL361447 4 72 23 282
CHEMBL197192 5 71 11 294
CHEMBL436298 7 69 14 291
CHEMBL591589 22 54 47 258
CHEMBL591588 15 61 40 265
CHEMBL83760 1 75 4 301
CHEMBL303843 7 69 13 292
CHEMBL294060 2 74 5 300
CHEMBL373066 2 74 4 301
CHEMBL554501 3 73 15 290
CHEMBL562175 2 74 3 302
CHEMBL482055 2 74 9 296
CHEMBL610171 1 75 14 291
CHEMBL497592 4 72 5 300
CHEMBL245558 3 73 25 280
CHEMBL596722 22 54 44 261
CHEMBL594312 16 60 47 258
CHEMBL433548 6 70 28 277
CHEMBL550041 6 70 33 272
CHEMBL555350 8 68 16 289
CHEMBL598087 12 64 33 272
CHEMBL597890 19 57 31 274
CHEMBL545507 3 73 14 291
CHEMBL371339 32 44 65 240
CHEMBL479777 19 57 30 275
CHEMBL560176 5 71 8 297
CHEMBL598093 15 61 35 270
CHEMBL521712 23 53 33 272
CHEMBL337386 0 76 4 301
CHEMBL521809 24 52 39 266
CHEMBL125200 3 73 3 302
CHEMBL607848 23 53 53 252
CHEMBL108968 5 71 18 287
CHEMBL494929 4 72 14 291
CHEMBL446861 4 72 7 298
CHEMBL597889 20 56 26 279
CHEMBL599803 22 54 45 260
CHEMBL604293 16 60 38 267
CHEMBL1094632 5 71 22 283
CHEMBL597888 3 73 8 297
CHEMBL47508 7 69 19 286
CHEMBL186776 0 76 2 303
CHEMBL593379 18 58 50 255
CHEMBL127396 0 76 3 302
CHEMBL540734 6 70 19 286
CHEMBL1098299 26 50 52 253
CHEMBL603135 6 70 22 283
CHEMBL553676 8 68 17 288
CHEMBL364691 15 61 42 263
CHEMBL609002 2 74 6 299
CHEMBL480715 11 65 36 269
actives=508 actives_cnfs=13731 decoys=30034 decoys_cnfs=567328 ratio=0.0169141639475 EF_0.0025=7.77328007385 EF_0.01=4.51059971978
