# Supplementary material for: A fast topological analysis algorithm for large-scale similarity evaluations of ligands and binding pockets
Source: J Cheminform. 2015 Aug 20;7:42. doi: 10.1186/s13321-015-0091-5 (PMC4631714; doi:10.1186/s13321-015-0091-5)
Supplement: Additional file 3: — A tar archive containing the details of the enrichment results, including the individual query (uniquely retrieved actives and decoys at the 1% and 0.25% top fractions), averaged enrichment factors for all of the sets, number of unique ligands and decoys and the number of generated conformers. [file 13321_2015_91_MOESM3_ESM.gz › dude_rslts/pde5a.log]

query_id pstv_0.25% ngtv_0.25% pstv_1.0% ngtv_1.0%
CHEMBL430421 6 63 9 270
CHEMBL519357 1 68 1 278
CHEMBL286905 3 66 3 276
CHEMBL26396 4 65 5 274
CHEMBL1094830 4 65 5 274
CHEMBL540031 7 62 17 262
CHEMBL543818 8 61 16 263
CHEMBL43205 1 68 3 276
CHEMBL544818 2 67 3 276
CHEMBL140185 4 65 11 268
CHEMBL560687 11 58 22 257
CHEMBL44508 2 67 8 271
CHEMBL33121 1 68 1 278
CHEMBL554480 4 65 10 269
CHEMBL551250 8 61 13 266
CHEMBL555171 2 67 6 273
CHEMBL33518 2 67 2 277
CHEMBL779 4 65 10 269
CHEMBL551050 12 57 21 258
CHEMBL564374 9 60 21 258
CHEMBL550851 1 68 7 272
CHEMBL552025 3 66 6 273
CHEMBL33944 3 66 4 275
CHEMBL514402 2 67 7 272
CHEMBL46771 3 66 12 267
CHEMBL583914 0 69 1 278
CHEMBL551052 8 61 13 266
CHEMBL42435 5 64 14 265
CHEMBL46621 1 68 4 275
CHEMBL298478 0 69 1 278
CHEMBL1098465 2 67 3 276
CHEMBL377563 3 66 6 273
CHEMBL557266 1 68 2 277
CHEMBL1094490 1 68 2 277
CHEMBL584270 6 63 12 267
CHEMBL117583 3 66 10 269
CHEMBL274965 3 66 6 273
CHEMBL42988 2 67 6 273
CHEMBL25413 5 64 8 271
CHEMBL107349 2 67 8 271
CHEMBL342459 7 62 11 268
CHEMBL558466 15 54 25 254
CHEMBL298295 0 69 2 277
CHEMBL553786 1 68 4 275
CHEMBL118462 2 67 3 276
CHEMBL370413 3 66 5 274
CHEMBL284070 1 68 1 278
CHEMBL136498 2 67 11 268
CHEMBL72423 2 67 9 270
CHEMBL492795 1 68 2 277
CHEMBL494817 2 67 2 277
CHEMBL338500 5 64 6 273
CHEMBL70471 14 55 24 255
CHEMBL70295 12 57 23 256
CHEMBL290694 1 68 5 274
CHEMBL194010 9 60 26 253
CHEMBL42563 1 68 4 275
CHEMBL296071 1 68 3 276
CHEMBL296294 0 69 0 279
CHEMBL539778 7 62 16 263
CHEMBL562208 15 54 19 260
CHEMBL430199 2 67 2 277
CHEMBL108844 1 68 3 276
CHEMBL295329 1 68 1 278
CHEMBL327772 7 62 16 263
CHEMBL344676 0 69 0 279
CHEMBL193364 10 59 14 265
CHEMBL423180 1 68 5 274
CHEMBL336291 1 68 6 273
CHEMBL178541 5 64 8 271
CHEMBL366118 1 68 1 278
CHEMBL344852 4 65 19 260
CHEMBL71478 4 65 11 268
CHEMBL378130 6 63 15 264
CHEMBL563130 5 64 13 266
CHEMBL446663 15 54 27 252
CHEMBL366212 1 68 4 275
CHEMBL139785 3 66 13 266
CHEMBL245648 4 65 7 272
CHEMBL34276 2 67 3 276
CHEMBL563661 11 58 16 263
CHEMBL566598 6 63 17 262
CHEMBL361136 10 59 23 256
CHEMBL28676 8 61 10 269
CHEMBL456142 5 64 6 273
CHEMBL539266 7 62 18 261
CHEMBL363668 0 69 0 279
CHEMBL360793 3 66 4 275
CHEMBL362755 0 69 2 277
CHEMBL351744 2 67 5 274
CHEMBL177881 1 68 3 276
CHEMBL266960 7 62 12 267
CHEMBL163905 5 64 9 270
CHEMBL557059 1 68 4 275
CHEMBL313482 9 60 14 265
CHEMBL342404 1 68 2 277
CHEMBL161408 10 59 15 264
CHEMBL247270 3 66 23 256
CHEMBL436144 2 67 6 273
CHEMBL371793 3 66 6 273
CHEMBL178056 3 66 14 265
CHEMBL550817 3 66 6 273
CHEMBL541818 3 66 9 270
CHEMBL553819 0 69 0 279
CHEMBL308828 11 58 22 257
CHEMBL561548 15 54 24 255
CHEMBL553729 2 67 8 271
CHEMBL46831 8 61 13 266
CHEMBL542410 1 68 5 274
CHEMBL497293 2 67 7 272
CHEMBL141631 4 65 5 274
CHEMBL1094544 3 66 4 275
CHEMBL25391 2 67 6 273
CHEMBL1085374 1 68 2 277
CHEMBL8184 0 69 1 278
CHEMBL305427 2 67 4 275
CHEMBL70432 3 66 7 272
CHEMBL183877 9 60 15 264
CHEMBL7868 0 69 2 277
CHEMBL1094263 1 68 3 276
CHEMBL210603 2 67 3 276
CHEMBL32255 1 68 2 277
CHEMBL116818 0 69 0 279
CHEMBL54079 10 59 17 262
CHEMBL46693 6 63 15 264
CHEMBL28079 8 61 18 261
CHEMBL568839 3 66 8 271
CHEMBL343941 7 62 10 269
CHEMBL561088 3 66 12 267
CHEMBL179849 6 63 15 264
CHEMBL308249 19 50 23 256
CHEMBL42713 7 62 10 269
CHEMBL263000 9 60 12 267
CHEMBL140874 4 65 4 275
CHEMBL71204 21 48 23 256
CHEMBL1202833 7 62 13 266
CHEMBL140173 5 64 14 265
CHEMBL1097782 1 68 3 276
CHEMBL483655 0 69 1 278
CHEMBL43795 9 60 17 262
CHEMBL188211 2 67 10 269
CHEMBL117108 1 68 6 273
CHEMBL569491 6 63 12 267
CHEMBL141980 0 69 0 279
CHEMBL286309 0 69 2 277
CHEMBL554946 2 67 7 272
CHEMBL195282 5 64 7 272
CHEMBL585918 5 64 10 269
CHEMBL245517 3 66 10 269
CHEMBL245317 5 64 10 269
CHEMBL1097983 3 66 7 272
CHEMBL1095123 1 68 2 277
CHEMBL397383 1 68 2 277
CHEMBL247893 8 61 15 264
CHEMBL140599 7 62 14 265
CHEMBL305988 11 58 22 257
CHEMBL359924 3 66 12 267
CHEMBL193603 3 66 7 272
CHEMBL42779 5 64 12 267
CHEMBL247285 1 68 1 278
CHEMBL369259 4 65 6 273
CHEMBL1098751 0 69 7 272
CHEMBL558338 11 58 24 255
CHEMBL352722 9 60 14 265
CHEMBL168949 11 58 18 261
CHEMBL1339 12 57 15 264
CHEMBL355574 2 67 4 275
CHEMBL504620 6 63 8 271
CHEMBL425690 6 63 7 272
CHEMBL498866 4 65 9 270
CHEMBL369621 1 68 2 277
CHEMBL173728 2 67 9 270
CHEMBL282515 2 67 2 277
CHEMBL177542 4 65 8 271
CHEMBL246470 0 69 0 279
CHEMBL372955 18 51 25 254
CHEMBL23990 0 69 4 275
CHEMBL360508 9 60 23 256
CHEMBL370118 4 65 7 272
CHEMBL25935 4 65 5 274
CHEMBL444354 6 63 21 258
CHEMBL26229 0 69 3 276
CHEMBL269079 1 68 8 271
CHEMBL298282 1 68 6 273
CHEMBL141307 4 65 6 273
CHEMBL183899 1 68 2 277
CHEMBL11709 0 69 0 279
CHEMBL190948 0 69 2 277
CHEMBL567016 13 56 21 258
CHEMBL565306 9 60 16 263
CHEMBL565305 5 64 14 265
CHEMBL1095440 1 68 5 274
CHEMBL444157 8 61 13 266
CHEMBL158374 9 60 12 267
CHEMBL514435 7 62 14 265
CHEMBL193995 4 65 11 268
CHEMBL305206 4 65 10 269
CHEMBL540539 3 66 16 263
CHEMBL522338 3 66 3 276
CHEMBL183370 11 58 15 264
CHEMBL372427 22 47 31 248
CHEMBL52141 9 60 16 263
CHEMBL34169 1 68 2 277
CHEMBL1094489 3 66 10 269
CHEMBL540294 2 67 12 267
CHEMBL72875 6 63 9 270
CHEMBL77651 2 67 6 273
CHEMBL342876 2 67 2 277
CHEMBL141518 1 68 1 278
CHEMBL8410 5 64 9 270
CHEMBL209581 3 66 7 272
CHEMBL539033 3 66 6 273
CHEMBL131892 4 65 6 273
CHEMBL196289 1 68 2 277
CHEMBL133687 1 68 2 277
CHEMBL22906 3 66 5 274
CHEMBL513593 0 69 1 278
CHEMBL23992 1 68 3 276
CHEMBL169843 6 63 13 266
CHEMBL24752 3 66 5 274
CHEMBL158633 9 60 17 262
CHEMBL314667 3 66 13 266
CHEMBL182895 8 61 13 266
CHEMBL157701 7 62 10 269
CHEMBL426650 5 64 10 269
CHEMBL422006 6 63 15 264
CHEMBL377168 1 68 3 276
CHEMBL563637 14 55 21 258
CHEMBL183696 7 62 16 263
CHEMBL511065 0 69 2 277
CHEMBL513873 6 63 9 270
CHEMBL562756 7 62 14 265
CHEMBL466280 0 69 4 275
CHEMBL567470 9 60 15 264
CHEMBL563669 13 56 20 259
CHEMBL86512 3 66 10 269
CHEMBL72650 1 68 4 275
CHEMBL188628 2 67 7 272
CHEMBL397116 3 66 5 274
CHEMBL561952 12 57 25 254
CHEMBL336815 3 66 5 274
CHEMBL63548 2 67 7 272
CHEMBL140493 2 67 2 277
CHEMBL305989 21 48 25 254
CHEMBL350400 0 69 1 278
CHEMBL139998 0 69 6 273
CHEMBL383202 3 66 8 271
CHEMBL8198 0 69 2 277
CHEMBL208583 0 69 4 275
CHEMBL550007 2 67 4 275
CHEMBL77893 3 66 13 266
CHEMBL560516 2 67 4 275
CHEMBL42796 4 65 13 266
CHEMBL341092 11 58 14 265
CHEMBL433708 1 68 4 275
CHEMBL84731 1 68 3 276
CHEMBL378542 0 69 1 278
CHEMBL188333 0 69 1 278
CHEMBL361582 8 61 13 266
CHEMBL455187 3 66 9 270
CHEMBL303154 3 66 6 273
CHEMBL427043 4 65 10 269
CHEMBL560545 14 55 23 256
CHEMBL1095121 3 66 5 274
CHEMBL431772 3 66 13 266
CHEMBL551948 0 69 1 278
CHEMBL433418 1 68 1 278
CHEMBL24323 1 68 1 278
CHEMBL1160515 0 69 0 279
CHEMBL584285 5 64 10 269
CHEMBL183150 5 64 19 260
CHEMBL87304 9 60 11 268
CHEMBL77795 3 66 14 265
CHEMBL1095455 1 68 2 277
CHEMBL365944 1 68 3 276
CHEMBL278354 4 65 12 267
CHEMBL39065 0 69 3 276
CHEMBL305028 3 66 9 270
CHEMBL160556 2 67 11 268
CHEMBL345179 7 62 11 268
CHEMBL372476 5 64 7 272
CHEMBL79579 1 68 5 274
CHEMBL213113 5 64 6 273
CHEMBL462983 3 66 4 275
CHEMBL146501 1 68 4 275
CHEMBL539357 1 68 8 271
CHEMBL166018 1 68 5 274
CHEMBL544347 0 69 1 278
CHEMBL371451 6 63 9 270
CHEMBL342922 4 65 7 272
CHEMBL544289 1 68 10 269
CHEMBL183096 8 61 15 264
CHEMBL539783 3 66 8 271
CHEMBL349299 3 66 8 271
CHEMBL423177 6 63 12 267
CHEMBL304389 9 60 18 261
CHEMBL24719 12 57 16 263
CHEMBL183726 0 69 0 279
CHEMBL538896 2 67 3 276
CHEMBL180994 3 66 16 263
CHEMBL335148 2 67 2 277
CHEMBL351813 4 65 7 272
CHEMBL194511 18 51 27 252
CHEMBL283562 7 62 10 269
CHEMBL181916 1 68 9 270
CHEMBL361864 4 65 7 272
CHEMBL86785 11 58 14 265
CHEMBL43617 8 61 16 263
CHEMBL1098055 4 65 4 275
CHEMBL337804 1 68 4 275
CHEMBL590545 9 60 14 265
CHEMBL542707 0 69 0 279
CHEMBL38735 1 68 2 277
CHEMBL594160 2 67 5 274
CHEMBL410215 4 65 9 270
CHEMBL336003 2 67 5 274
CHEMBL100503 0 69 3 276
CHEMBL72812 10 59 17 262
CHEMBL590544 4 65 8 271
CHEMBL187548 0 69 2 277
CHEMBL434135 10 59 19 260
CHEMBL284719 0 69 5 274
CHEMBL23308 3 66 6 273
CHEMBL356178 2 67 2 277
CHEMBL558729 15 54 29 250
CHEMBL8132 0 69 1 278
CHEMBL425344 5 64 14 265
CHEMBL306666 12 57 24 255
CHEMBL182829 5 64 13 266
CHEMBL243362 5 64 10 269
CHEMBL349947 2 67 7 272
CHEMBL430802 17 52 25 254
CHEMBL1094191 2 67 4 275
CHEMBL541823 4 65 15 264
CHEMBL227489 2 67 3 276
CHEMBL157819 9 60 15 264
CHEMBL541822 1 68 7 272
CHEMBL304161 20 49 24 255
CHEMBL385683 0 69 5 274
CHEMBL189520 5 64 12 267
CHEMBL359944 10 59 18 261
CHEMBL141703 4 65 5 274
CHEMBL137400 4 65 7 272
CHEMBL212397 4 65 7 272
CHEMBL42570 9 60 14 265
CHEMBL305617 10 59 16 263
CHEMBL150168 2 67 4 275
CHEMBL557593 2 67 6 273
CHEMBL566820 9 60 16 263
CHEMBL133285 4 65 6 273
CHEMBL18965 3 66 6 273
CHEMBL362938 1 68 7 272
CHEMBL282796 5 64 10 269
CHEMBL569264 3 66 6 273
CHEMBL203287 0 69 0 279
CHEMBL282709 1 68 5 274
CHEMBL25616 0 69 1 278
CHEMBL541847 4 65 6 273
CHEMBL344018 1 68 7 272
CHEMBL560408 5 64 10 269
CHEMBL493552 2 67 2 277
CHEMBL130612 3 66 9 270
CHEMBL569045 4 65 14 265
CHEMBL569481 6 63 14 265
CHEMBL584317 6 63 10 269
CHEMBL474228 2 67 8 271
CHEMBL180237 6 63 11 268
CHEMBL295224 0 69 4 275
CHEMBL557467 13 56 18 261
CHEMBL353248 7 62 21 258
CHEMBL213099 3 66 7 272
CHEMBL321764 1 68 6 273
CHEMBL365694 0 69 3 276
CHEMBL132689 1 68 2 277
CHEMBL177427 4 65 9 270
CHEMBL431377 10 59 16 263
CHEMBL367206 6 63 7 272
CHEMBL248087 2 67 3 276
CHEMBL344366 11 58 18 261
CHEMBL367142 4 65 14 265
CHEMBL192 11 58 16 263
CHEMBL138799 6 63 12 267
CHEMBL556514 4 65 11 268
CHEMBL177348 2 67 5 274
CHEMBL303917 15 54 25 254
CHEMBL247073 2 67 3 276
CHEMBL595104 2 67 5 274
CHEMBL569265 9 60 15 264
CHEMBL33627 2 67 2 277
CHEMBL178693 3 66 4 275
CHEMBL138949 6 63 10 269
CHEMBL342159 7 62 10 269
CHEMBL336248 2 67 2 277
CHEMBL209460 5 64 11 268
CHEMBL349359 1 68 1 278
CHEMBL163890 1 68 5 274
CHEMBL30936 0 69 1 278
CHEMBL18745 6 63 9 270
actives=398 actives_cnfs=8888 decoys=27545 decoys_cnfs=734099 ratio=0.014 EF_0.0025=5.0834193648 EF_0.01=2.34601535068
