# Supplementary material for: A fast topological analysis algorithm for large-scale similarity evaluations of ligands and binding pockets
Source: J Cheminform. 2015 Aug 20;7:42. doi: 10.1186/s13321-015-0091-5 (PMC4631714; doi:10.1186/s13321-015-0091-5)
Supplement: Additional file 3: — A tar archive containing the details of the enrichment results, including the individual query (uniquely retrieved actives and decoys at the 1% and 0.25% top fractions), averaged enrichment factors for all of the sets, number of unique ligands and decoys and the number of generated conformers. [file 13321_2015_91_MOESM3_ESM.gz › dude_rslts/pgh1.log]

query_id pstv_0.25% ngtv_0.25% pstv_1.0% ngtv_1.0%
CHEMBL522267 0 27 1 108
CHEMBL104592 1 26 5 104
CHEMBL441663 4 23 10 99
CHEMBL229957 0 27 1 108
CHEMBL64396 1 26 4 105
CHEMBL8968 0 27 0 109
CHEMBL228561 0 27 0 109
CHEMBL16434 2 25 6 103
CHEMBL43520 0 27 1 108
CHEMBL414824 1 26 3 106
CHEMBL40245 1 26 5 104
CHEMBL1224097 0 27 1 108
CHEMBL260553 0 27 0 109
CHEMBL92443 0 27 0 109
CHEMBL64759 3 24 7 102
CHEMBL1204023 3 24 4 105
CHEMBL305971 0 27 0 109
CHEMBL284705 0 27 0 109
CHEMBL259972 0 27 1 108
CHEMBL325894 1 26 6 103
CHEMBL350422 0 27 1 108
CHEMBL176477 0 27 0 109
CHEMBL184737 2 25 2 107
CHEMBL266599 1 26 3 106
CHEMBL276324 0 27 1 108
CHEMBL70478 1 26 5 104
CHEMBL106828 4 23 17 92
CHEMBL140167 4 23 11 98
CHEMBL49249 0 27 5 104
CHEMBL48568 4 23 6 103
CHEMBL171335 3 24 3 106
CHEMBL118839 0 27 1 108
CHEMBL469785 2 25 3 106
CHEMBL298476 2 25 6 103
CHEMBL418665 2 25 4 105
CHEMBL500387 1 26 1 108
CHEMBL421385 0 27 0 109
CHEMBL421608 4 23 4 105
CHEMBL6 1 26 1 108
CHEMBL119720 2 25 3 106
CHEMBL1079073 2 25 4 105
CHEMBL122255 4 23 8 101
CHEMBL224612 3 24 3 106
CHEMBL350729 0 27 1 108
CHEMBL275120 2 25 3 106
CHEMBL23175 3 24 6 103
CHEMBL12594 0 27 3 106
CHEMBL174922 0 27 2 107
CHEMBL268643 0 27 1 108
CHEMBL404928 1 26 3 106
CHEMBL80405 3 24 3 106
CHEMBL62101 0 27 1 108
CHEMBL18797 1 26 6 103
CHEMBL113138 0 27 0 109
CHEMBL292239 0 27 2 107
CHEMBL117528 1 26 4 105
CHEMBL118 4 23 8 101
CHEMBL287336 0 27 3 106
CHEMBL276850 0 27 0 109
CHEMBL356510 0 27 4 105
CHEMBL292324 1 26 2 107
CHEMBL149278 1 26 1 108
CHEMBL433892 1 26 2 107
CHEMBL368148 1 26 1 108
CHEMBL302838 1 26 2 107
CHEMBL140804 0 27 0 109
CHEMBL90988 4 23 18 91
CHEMBL37414 1 26 1 108
CHEMBL332937 2 25 3 106
CHEMBL60496 4 23 11 98
CHEMBL294100 0 27 0 109
CHEMBL71280 0 27 1 108
CHEMBL293122 2 25 7 102
CHEMBL363228 0 27 1 108
CHEMBL363270 1 26 7 102
CHEMBL222480 2 25 3 106
CHEMBL383420 7 20 11 98
CHEMBL527 0 27 1 108
CHEMBL17739 1 26 1 108
CHEMBL212777 2 25 6 103
CHEMBL203489 2 25 4 105
CHEMBL348390 1 26 2 107
CHEMBL122377 0 27 1 108
CHEMBL117911 0 27 1 108
CHEMBL173072 2 25 4 105
CHEMBL64370 0 27 1 108
CHEMBL12483 2 25 5 104
CHEMBL178355 0 27 1 108
CHEMBL317434 0 27 2 107
CHEMBL283267 0 27 0 109
CHEMBL62772 0 27 0 109
CHEMBL316455 2 25 6 103
CHEMBL277409 0 27 1 108
CHEMBL331489 1 26 2 107
CHEMBL301586 1 26 6 103
CHEMBL184374 0 27 1 108
CHEMBL314337 2 25 4 105
CHEMBL139 0 27 0 109
CHEMBL61422 1 26 1 108
CHEMBL1096320 0 27 0 109
CHEMBL139591 1 26 3 106
CHEMBL34264 1 26 2 107
CHEMBL473946 2 25 7 102
CHEMBL49008 3 24 6 103
CHEMBL91832 3 24 10 99
CHEMBL417254 0 27 0 109
CHEMBL9123 0 27 2 107
CHEMBL268501 0 27 0 109
CHEMBL325804 4 23 10 99
CHEMBL62723 3 24 7 102
CHEMBL62038 3 24 4 105
CHEMBL98903 2 25 4 105
CHEMBL83990 1 26 2 107
CHEMBL111562 3 24 4 105
CHEMBL18148 0 27 0 109
CHEMBL56563 0 27 0 109
CHEMBL55737 2 25 2 107
CHEMBL174990 2 25 3 106
CHEMBL332028 0 27 4 105
CHEMBL213029 0 27 0 109
CHEMBL512578 0 27 2 107
CHEMBL147165 2 25 3 106
CHEMBL143776 4 23 11 98
CHEMBL260944 4 23 6 103
CHEMBL55448 2 25 2 107
CHEMBL348115 4 23 10 99
CHEMBL455837 5 22 7 102
CHEMBL513053 0 27 0 109
CHEMBL75896 0 27 0 109
CHEMBL33957 1 26 2 107
CHEMBL243796 0 27 2 107
CHEMBL490292 2 25 2 107
CHEMBL243362 0 27 0 109
CHEMBL19657 1 26 1 108
CHEMBL47644 1 26 7 102
CHEMBL142038 4 23 9 100
CHEMBL148545 0 27 0 109
CHEMBL147016 0 27 3 106
CHEMBL292136 1 26 1 108
CHEMBL110824 2 25 3 106
CHEMBL23241 3 24 8 101
CHEMBL424440 2 25 3 106
CHEMBL365497 1 26 2 107
CHEMBL538418 2 25 7 102
CHEMBL1223901 2 25 4 105
CHEMBL108512 4 23 7 102
CHEMBL409023 1 26 2 107
CHEMBL8846 0 27 5 104
CHEMBL1094096 0 27 1 108
CHEMBL23378 5 22 16 93
CHEMBL295739 2 25 9 100
CHEMBL440683 2 25 4 105
CHEMBL275188 0 27 2 107
CHEMBL84785 1 26 1 108
CHEMBL302441 3 24 11 98
CHEMBL275809 0 27 2 107
CHEMBL149032 0 27 0 109
CHEMBL15904 5 22 9 100
CHEMBL266100 2 25 3 106
CHEMBL139721 4 23 10 99
CHEMBL299794 2 25 3 106
CHEMBL77714 0 27 2 107
CHEMBL622 1 26 1 108
CHEMBL298672 1 26 5 104
CHEMBL561609 1 26 6 103
CHEMBL417073 3 24 9 100
CHEMBL304489 0 27 1 108
CHEMBL276052 0 27 2 107
CHEMBL503071 1 26 4 105
CHEMBL420628 1 26 2 107
CHEMBL331523 0 27 2 107
CHEMBL441414 3 24 3 106
CHEMBL53610 0 27 1 108
CHEMBL1079876 2 25 3 106
CHEMBL274642 1 26 1 108
CHEMBL9197 0 27 0 109
CHEMBL278336 4 23 18 91
CHEMBL8562 1 26 8 101
CHEMBL42011 3 24 8 101
CHEMBL432945 3 24 6 103
CHEMBL148666 3 24 7 102
CHEMBL13988 1 26 3 106
CHEMBL119170 0 27 0 109
CHEMBL42485 2 25 14 95
CHEMBL16814 5 22 8 101
CHEMBL13920 0 27 2 107
CHEMBL276800 0 27 0 109
CHEMBL64813 0 27 6 103
CHEMBL154 2 25 8 101
CHEMBL293617 0 27 4 105
CHEMBL214101 1 26 7 102
CHEMBL213338 2 25 8 101
CHEMBL85776 0 27 0 109
CHEMBL16996 0 27 2 107
CHEMBL148922 0 27 0 109
actives=195 actives_cnfs=1404 decoys=10796 decoys_cnfs=156653 ratio=0.018062245276 EF_0.0025=3.12294956547 EF_0.01=2.00988992283
