# Supplementary material for: A fast topological analysis algorithm for large-scale similarity evaluations of ligands and binding pockets
Source: J Cheminform. 2015 Aug 20;7:42. doi: 10.1186/s13321-015-0091-5 (PMC4631714; doi:10.1186/s13321-015-0091-5)
Supplement: Additional file 3: — A tar archive containing the details of the enrichment results, including the individual query (uniquely retrieved actives and decoys at the 1% and 0.25% top fractions), averaged enrichment factors for all of the sets, number of unique ligands and decoys and the number of generated conformers. [file 13321_2015_91_MOESM3_ESM.gz › dude_rslts/pgh2.log]

query_id pstv_0.25% ngtv_0.25% pstv_1.0% ngtv_1.0%
CHEMBL45583 3 55 6 229
CHEMBL278336 19 39 58 177
CHEMBL47540 1 57 8 227
CHEMBL157730 10 48 34 201
CHEMBL373434 3 55 10 225
CHEMBL35992 1 57 2 233
CHEMBL332028 1 57 5 230
CHEMBL88549 17 41 55 180
CHEMBL329292 2 56 6 229
CHEMBL551418 25 33 41 194
CHEMBL551419 25 33 39 196
CHEMBL292324 1 57 1 234
CHEMBL364966 5 53 29 206
CHEMBL155898 7 51 30 205
CHEMBL37414 1 57 3 232
CHEMBL282015 4 54 6 229
CHEMBL12594 1 57 3 232
CHEMBL307602 29 29 69 166
CHEMBL318410 4 54 9 226
CHEMBL259429 0 58 7 228
CHEMBL90087 1 57 1 234
CHEMBL95156 3 55 9 226
CHEMBL15945 0 58 4 231
CHEMBL98514 2 56 4 231
CHEMBL15904 2 56 5 230
CHEMBL71916 29 29 69 166
CHEMBL8846 4 54 10 225
CHEMBL298672 2 56 10 225
CHEMBL17069 11 47 36 199
CHEMBL304489 0 58 0 235
CHEMBL420628 1 57 8 227
CHEMBL560088 1 57 6 229
CHEMBL56367 1 57 1 234
CHEMBL257103 23 35 36 199
CHEMBL110660 8 50 17 218
CHEMBL140804 3 55 5 230
CHEMBL828 0 58 0 235
CHEMBL331489 2 56 4 231
CHEMBL469785 8 50 19 216
CHEMBL90988 22 36 54 181
CHEMBL155658 4 54 6 229
CHEMBL117911 2 56 3 232
CHEMBL49008 2 56 12 223
CHEMBL262849 18 40 54 181
CHEMBL597903 1 57 7 228
CHEMBL110446 30 28 61 174
CHEMBL597902 14 44 60 175
CHEMBL144728 2 56 3 232
CHEMBL272627 17 41 37 198
CHEMBL325804 30 28 67 168
CHEMBL275843 9 49 26 209
CHEMBL352174 4 54 6 229
CHEMBL55737 2 56 6 229
CHEMBL462911 0 58 4 231
CHEMBL158310 10 48 18 217
CHEMBL320790 3 55 9 226
CHEMBL306946 0 58 0 235
CHEMBL292136 1 57 5 230
CHEMBL162776 3 55 8 227
CHEMBL424440 2 56 4 231
CHEMBL29472 13 45 25 210
CHEMBL64370 0 58 0 235
CHEMBL76692 5 53 11 224
CHEMBL84785 1 57 2 233
CHEMBL94939 2 56 11 224
CHEMBL440683 2 56 4 231
CHEMBL52020 11 47 37 198
CHEMBL43461 2 56 4 231
CHEMBL148922 3 55 12 223
CHEMBL326335 2 56 6 229
CHEMBL139721 9 49 16 219
CHEMBL9197 0 58 0 235
CHEMBL67659 5 53 22 213
CHEMBL324130 2 56 4 231
CHEMBL405744 4 54 8 227
CHEMBL131648 2 56 7 228
CHEMBL8562 4 54 18 217
CHEMBL154373 0 58 1 234
CHEMBL42485 11 47 35 200
CHEMBL95643 2 56 3 232
CHEMBL331278 1 57 4 231
CHEMBL71833 3 55 13 222
CHEMBL373514 2 56 8 227
CHEMBL293122 6 52 19 216
CHEMBL260944 4 54 14 221
CHEMBL423638 2 56 8 227
CHEMBL19657 1 57 2 233
CHEMBL157720 15 43 34 201
CHEMBL151042 6 52 12 223
CHEMBL148545 0 58 1 234
CHEMBL13623 2 56 9 226
CHEMBL268501 0 58 1 234
CHEMBL564962 2 56 2 233
CHEMBL108936 11 47 30 205
CHEMBL110382 33 25 56 179
CHEMBL317332 2 56 3 232
CHEMBL295739 3 55 19 216
CHEMBL92793 3 55 11 224
CHEMBL290192 4 54 7 228
CHEMBL408897 0 58 5 230
CHEMBL200812 1 57 5 230
CHEMBL49056 9 49 23 212
CHEMBL29397 9 49 18 217
CHEMBL279552 9 49 26 209
CHEMBL463763 0 58 1 234
CHEMBL53610 0 58 1 234
CHEMBL576416 14 44 58 177
CHEMBL316823 1 57 7 228
CHEMBL606555 0 58 0 235
CHEMBL117943 4 54 7 228
CHEMBL138191 1 57 4 231
CHEMBL410419 5 53 13 222
CHEMBL283633 0 58 1 234
CHEMBL421385 2 56 4 231
CHEMBL549393 28 30 56 179
CHEMBL363756 0 58 0 235
CHEMBL29469 7 51 18 217
CHEMBL17276 4 54 14 221
CHEMBL278492 24 34 56 179
CHEMBL12532 0 58 0 235
CHEMBL144787 0 58 1 234
CHEMBL292413 13 45 27 208
CHEMBL320926 12 46 32 203
CHEMBL320585 33 25 63 172
CHEMBL323267 32 26 56 179
CHEMBL122377 0 58 1 234
CHEMBL622 1 57 1 234
CHEMBL186632 5 53 8 227
CHEMBL331921 2 56 14 221
CHEMBL365060 8 50 20 215
CHEMBL332937 4 54 9 226
CHEMBL161677 7 51 28 207
CHEMBL302441 6 52 22 213
CHEMBL512400 1 57 4 231
CHEMBL283267 0 58 0 235
CHEMBL133778 5 53 6 229
CHEMBL456619 0 58 1 234
CHEMBL122 13 45 64 171
CHEMBL224136 0 58 1 234
CHEMBL316866 0 58 2 233
CHEMBL49394 10 48 25 210
CHEMBL140533 4 54 4 231
CHEMBL436539 20 38 52 183
CHEMBL420987 20 38 51 184
CHEMBL561891 27 31 58 177
CHEMBL261429 9 49 30 205
CHEMBL441769 0 58 0 235
CHEMBL154480 7 51 14 221
CHEMBL47644 3 55 17 218
CHEMBL287336 0 58 3 232
CHEMBL552082 22 36 44 191
CHEMBL552081 20 38 40 195
CHEMBL71280 0 58 1 234
CHEMBL108201 15 43 45 190
CHEMBL38368 0 58 0 235
CHEMBL298296 2 56 17 218
CHEMBL367739 2 56 2 233
CHEMBL205080 5 53 16 219
CHEMBL301586 6 52 20 215
CHEMBL284705 1 57 2 233
CHEMBL561005 21 37 30 205
CHEMBL516680 10 48 31 204
CHEMBL1316 2 56 7 228
CHEMBL327900 11 47 46 189
CHEMBL186821 2 56 10 225
CHEMBL8968 0 58 0 235
CHEMBL463232 2 56 7 228
CHEMBL7162 1 57 2 233
CHEMBL8998 0 58 2 233
CHEMBL83990 2 56 2 233
CHEMBL499068 2 56 7 228
CHEMBL18797 8 50 28 207
CHEMBL257491 8 50 18 217
CHEMBL563322 26 32 54 181
CHEMBL313387 0 58 1 234
CHEMBL113138 0 58 0 235
CHEMBL444805 10 48 35 200
CHEMBL453386 1 57 2 233
CHEMBL302266 6 52 22 213
CHEMBL119170 1 57 3 232
CHEMBL441414 5 53 8 227
CHEMBL134543 1 57 1 234
CHEMBL357315 20 38 70 165
CHEMBL13920 3 55 10 225
CHEMBL214101 5 53 20 215
CHEMBL213338 5 53 14 221
CHEMBL12483 1 57 3 232
CHEMBL132311 1 57 5 230
CHEMBL331523 0 58 1 234
CHEMBL434673 9 49 29 206
CHEMBL324670 22 36 67 168
CHEMBL155206 14 44 41 194
CHEMBL356510 1 57 7 228
CHEMBL149278 3 55 6 229
CHEMBL18312 27 31 76 159
CHEMBL270294 16 42 35 200
CHEMBL224612 2 56 4 231
CHEMBL296370 6 52 18 217
CHEMBL431075 1 57 3 232
CHEMBL562768 1 57 1 234
CHEMBL224400 3 55 4 231
CHEMBL549958 2 56 13 222
CHEMBL147580 1 57 2 233
CHEMBL34264 2 56 3 232
CHEMBL294100 0 58 3 232
CHEMBL602951 2 56 6 229
CHEMBL270723 20 38 36 199
CHEMBL273118 20 38 35 200
CHEMBL423576 1 57 6 229
CHEMBL344837 2 56 3 232
CHEMBL296447 6 52 23 212
CHEMBL1223901 4 54 22 213
CHEMBL173724 2 56 3 232
CHEMBL302838 1 57 1 234
CHEMBL369609 0 58 2 233
CHEMBL104592 4 54 10 225
CHEMBL225463 1 57 5 230
CHEMBL371477 1 57 8 227
CHEMBL171335 1 57 7 228
CHEMBL401947 0 58 0 235
CHEMBL424063 6 52 20 215
CHEMBL62723 11 47 27 208
CHEMBL271932 8 50 28 207
CHEMBL564729 16 42 29 206
CHEMBL96954 2 56 4 231
CHEMBL33957 2 56 3 232
CHEMBL13988 3 55 9 226
CHEMBL30091 12 46 22 213
CHEMBL187137 4 54 9 226
CHEMBL350039 16 42 42 193
CHEMBL109017 12 46 24 211
CHEMBL271348 6 52 19 216
CHEMBL350729 1 57 2 233
CHEMBL89429 11 47 37 198
CHEMBL427356 11 47 38 197
CHEMBL155781 8 50 14 221
CHEMBL347147 8 50 21 214
CHEMBL276850 0 58 1 234
CHEMBL91118 0 58 1 234
CHEMBL276052 0 58 1 234
CHEMBL143523 2 56 4 231
CHEMBL560013 4 54 17 218
CHEMBL16516 4 54 7 228
CHEMBL29562 6 52 15 220
CHEMBL304982 21 37 69 166
CHEMBL605820 14 44 40 195
CHEMBL527 0 58 0 235
CHEMBL18020 1 57 1 234
CHEMBL275120 4 54 10 225
CHEMBL344085 4 54 5 230
CHEMBL436116 0 58 0 235
CHEMBL229955 3 55 6 229
CHEMBL97040 0 58 2 233
CHEMBL64396 1 57 2 233
CHEMBL557909 5 53 18 217
CHEMBL344959 0 58 0 235
CHEMBL62772 0 58 0 235
CHEMBL286490 11 47 27 208
CHEMBL66435 14 44 58 177
CHEMBL70478 7 51 19 216
CHEMBL70213 9 49 21 214
CHEMBL208073 2 56 5 230
CHEMBL281694 8 50 25 210
CHEMBL119720 2 56 3 232
CHEMBL283497 1 57 4 231
CHEMBL1096383 1 57 5 230
CHEMBL95380 0 58 2 233
CHEMBL174922 0 58 3 232
CHEMBL68514 6 52 14 221
CHEMBL133080 0 58 1 234
CHEMBL417254 1 57 2 233
CHEMBL249995 1 57 3 232
CHEMBL106255 32 26 58 177
CHEMBL349564 11 47 23 212
CHEMBL257295 21 37 40 195
CHEMBL266100 2 56 8 227
CHEMBL109143 10 48 20 215
CHEMBL321597 25 33 60 175
CHEMBL71986 7 51 14 221
CHEMBL305971 0 58 0 235
CHEMBL16996 3 55 5 230
CHEMBL308398 6 52 12 223
CHEMBL563 0 58 3 232
CHEMBL328521 20 38 50 185
CHEMBL55448 2 56 3 232
CHEMBL62038 2 56 2 233
CHEMBL270730 17 41 32 203
CHEMBL29500 9 49 18 217
CHEMBL441236 1 57 5 230
CHEMBL405123 24 34 32 203
CHEMBL48568 1 57 5 230
CHEMBL260841 10 48 47 188
CHEMBL134424 6 52 9 226
CHEMBL276324 2 56 5 230
CHEMBL298729 8 50 25 210
CHEMBL60496 10 48 33 202
CHEMBL127190 17 41 39 196
CHEMBL110514 33 25 61 174
CHEMBL24687 1 57 3 232
CHEMBL271763 23 35 32 203
CHEMBL44152 1 57 4 231
CHEMBL409468 7 51 18 217
CHEMBL97059 11 47 29 206
CHEMBL365883 11 47 30 205
CHEMBL568681 12 46 48 187
CHEMBL54619 12 46 27 208
CHEMBL521 2 56 3 232
CHEMBL139591 2 56 6 229
CHEMBL334678 6 52 11 224
CHEMBL108802 14 44 55 180
CHEMBL325370 28 30 55 180
CHEMBL142650 3 55 4 231
CHEMBL473946 7 51 10 225
CHEMBL70104 27 31 64 171
CHEMBL348825 0 58 1 234
CHEMBL274642 1 57 2 233
CHEMBL257054 25 33 42 193
CHEMBL349370 0 58 1 234
CHEMBL361055 3 55 7 228
CHEMBL16689 8 50 17 218
CHEMBL317321 0 58 1 234
CHEMBL61422 0 58 1 234
CHEMBL305507 27 31 68 167
CHEMBL46171 8 50 29 206
CHEMBL67721 0 58 2 233
CHEMBL43864 4 54 13 222
CHEMBL562791 22 36 44 191
CHEMBL457332 4 54 11 224
CHEMBL75896 1 57 2 233
CHEMBL324312 3 55 5 230
CHEMBL71685 1 57 6 229
CHEMBL254465 4 54 22 213
CHEMBL42011 6 52 13 222
CHEMBL330516 20 38 48 187
CHEMBL276800 1 57 4 231
CHEMBL14767 2 56 2 233
CHEMBL322276 1 57 2 233
CHEMBL558230 10 48 20 215
CHEMBL254377 4 54 7 228
CHEMBL293617 0 58 3 232
CHEMBL550737 26 32 49 186
CHEMBL347842 9 49 33 202
CHEMBL404107 2 56 6 229
CHEMBL362290 4 54 23 212
CHEMBL414437 1 57 10 225
CHEMBL598972 0 58 1 234
CHEMBL96842 11 47 32 203
CHEMBL550069 6 52 14 221
CHEMBL184737 3 55 8 227
CHEMBL9123 0 58 2 233
CHEMBL140167 9 49 17 218
CHEMBL23649 13 45 57 178
CHEMBL6 1 57 3 232
CHEMBL428710 7 51 20 215
CHEMBL314337 0 58 3 232
CHEMBL363971 8 50 26 209
CHEMBL561055 6 52 12 223
CHEMBL341652 2 56 3 232
CHEMBL157129 1 57 7 228
CHEMBL414824 4 54 9 226
CHEMBL347720 27 31 76 159
CHEMBL551829 28 30 34 201
CHEMBL265078 4 54 9 226
CHEMBL19056 4 54 27 208
CHEMBL423296 4 54 5 230
CHEMBL422964 0 58 4 231
CHEMBL559886 32 26 63 172
CHEMBL299794 7 51 22 213
CHEMBL565567 8 50 25 210
CHEMBL392114 1 57 2 233
CHEMBL423493 5 53 12 223
CHEMBL85139 0 58 0 235
CHEMBL449930 1 57 5 230
CHEMBL326254 33 25 57 178
CHEMBL157629 15 43 43 192
CHEMBL15039 1 57 4 231
CHEMBL1095083 2 56 5 230
CHEMBL1096723 0 58 0 235
CHEMBL158148 8 50 15 220
CHEMBL29423 0 58 4 231
CHEMBL29424 12 46 37 198
CHEMBL64813 0 58 11 224
CHEMBL154 2 56 17 218
CHEMBL70411 7 51 14 221
CHEMBL174990 1 57 3 232
CHEMBL277519 29 29 71 164
CHEMBL282839 9 49 29 206
CHEMBL55395 15 43 30 205
CHEMBL64759 7 51 26 209
CHEMBL599 1 57 2 233
CHEMBL282093 12 46 25 210
CHEMBL278392 20 38 43 192
CHEMBL298084 1 57 13 222
CHEMBL432463 1 57 6 229
CHEMBL277385 4 54 6 229
CHEMBL23556 7 51 25 210
CHEMBL17179 3 55 8 227
CHEMBL273420 12 46 24 211
CHEMBL296220 13 45 32 203
CHEMBL368148 0 58 1 234
CHEMBL325894 2 56 8 227
CHEMBL271173 8 50 27 208
CHEMBL143653 0 58 5 230
CHEMBL115241 0 58 9 226
CHEMBL157623 25 33 50 185
CHEMBL583020 13 45 42 193
CHEMBL568433 12 46 43 192
CHEMBL97219 2 56 3 232
CHEMBL559613 23 35 64 171
CHEMBL56563 0 58 1 234
CHEMBL143776 9 49 16 219
CHEMBL108917 13 45 37 198
CHEMBL298476 10 48 24 211
CHEMBL362093 4 54 8 227
CHEMBL134342 1 57 3 232
CHEMBL320273 32 26 62 173
CHEMBL108512 26 32 67 168
CHEMBL341320 1 57 2 233
CHEMBL17218 0 58 0 235
CHEMBL110331 13 45 23 212
CHEMBL1224098 5 53 18 217
CHEMBL16819 0 58 0 235
CHEMBL117306 2 56 2 233
CHEMBL156482 22 36 59 176
CHEMBL139 0 58 0 235
CHEMBL23378 21 37 56 179
CHEMBL1204023 3 55 3 232
CHEMBL118839 2 56 3 232
CHEMBL418665 1 57 2 233
CHEMBL161728 7 51 29 206
CHEMBL550473 24 34 52 183
CHEMBL421608 6 52 12 223
CHEMBL80405 2 56 10 225
CHEMBL62101 0 58 0 235
CHEMBL28155 4 54 5 230
actives=435 actives_cnfs=4442 decoys=23134 decoys_cnfs=429902 ratio=0.0188034926947 EF_0.0025=9.37892386603 EF_0.01=4.80543879895
