# Supplementary material for: A fast topological analysis algorithm for large-scale similarity evaluations of ligands and binding pockets
Source: J Cheminform. 2015 Aug 20;7:42. doi: 10.1186/s13321-015-0091-5 (PMC4631714; doi:10.1186/s13321-015-0091-5)
Supplement: Additional file 3: — A tar archive containing the details of the enrichment results, including the individual query (uniquely retrieved actives and decoys at the 1% and 0.25% top fractions), averaged enrichment factors for all of the sets, number of unique ligands and decoys and the number of generated conformers. [file 13321_2015_91_MOESM3_ESM.gz › dude_rslts/plk1.log]

query_id pstv_0.25% ngtv_0.25% pstv_1.0% ngtv_1.0%
CHEMBL484473 1 16 1 68
CHEMBL520037 0 17 0 69
CHEMBL225519 0 17 0 69
CHEMBL222419 4 13 6 63
CHEMBL561286 2 15 2 67
CHEMBL519286 6 11 7 62
CHEMBL477604 0 17 0 69
CHEMBL1209015 0 17 0 69
CHEMBL522618 1 16 2 67
CHEMBL519715 0 17 0 69
CHEMBL522170 3 14 3 66
CHEMBL493545 2 15 4 65
CHEMBL477407 1 16 5 64
CHEMBL513909 1 16 2 67
CHEMBL520080 5 12 6 63
CHEMBL477408 0 17 1 68
CHEMBL480382 7 10 9 60
CHEMBL478654 0 17 0 69
CHEMBL490814 0 17 0 69
CHEMBL516110 1 16 1 68
CHEMBL560014 1 16 2 67
CHEMBL522829 0 17 0 69
CHEMBL1209604 2 15 2 67
CHEMBL516362 5 12 6 63
CHEMBL473629 5 12 5 64
CHEMBL1209603 2 15 2 67
CHEMBL242237 0 17 1 68
CHEMBL564529 2 15 2 67
CHEMBL480383 8 9 10 59
CHEMBL473630 5 12 6 63
CHEMBL552348 2 15 4 65
CHEMBL480545 7 10 9 60
CHEMBL1209758 0 17 1 68
CHEMBL1209759 0 17 4 65
CHEMBL1094488 4 13 7 62
CHEMBL1209756 2 15 4 65
CHEMBL1209606 3 14 6 63
CHEMBL1209757 2 15 2 67
CHEMBL1209841 4 13 5 64
CHEMBL559891 1 16 6 63
CHEMBL1209016 5 12 6 63
CHEMBL475881 0 17 1 68
CHEMBL1094820 2 15 3 66
CHEMBL428496 0 17 0 69
CHEMBL557126 0 17 2 67
CHEMBL476136 0 17 0 69
CHEMBL1208894 1 16 4 65
CHEMBL476138 1 16 2 67
CHEMBL525911 5 12 8 61
CHEMBL1208892 0 17 3 66
CHEMBL1095716 2 15 4 65
CHEMBL523634 0 17 0 69
CHEMBL475947 0 17 5 64
CHEMBL477616 2 15 6 63
CHEMBL493326 2 15 6 63
CHEMBL223367 0 17 1 68
CHEMBL1095717 1 16 3 66
CHEMBL1096095 3 14 5 64
CHEMBL475946 2 15 5 64
CHEMBL1094408 2 15 4 65
CHEMBL1222044 2 15 2 67
CHEMBL557878 3 14 6 63
CHEMBL1209674 3 14 4 65
CHEMBL476782 0 17 1 68
CHEMBL476145 0 17 0 69
CHEMBL497167 1 16 3 66
CHEMBL1208965 4 13 7 62
CHEMBL1209676 4 13 7 62
CHEMBL1208964 1 16 1 68
CHEMBL1208966 3 14 7 62
CHEMBL550475 0 17 1 68
CHEMBL1209675 1 16 5 64
CHEMBL493930 3 14 3 66
CHEMBL524020 3 14 3 66
CHEMBL494123 1 16 4 65
CHEMBL520284 4 13 10 59
CHEMBL1209677 3 14 12 57
CHEMBL564067 1 16 2 67
CHEMBL560488 1 16 9 60
CHEMBL524266 2 15 2 67
CHEMBL562735 1 16 2 67
CHEMBL1208958 1 16 4 65
CHEMBL1209605 4 13 6 63
CHEMBL1208960 1 16 2 67
CHEMBL1208893 0 17 5 64
CHEMBL1092830 0 17 1 68
CHEMBL491021 0 17 1 68
CHEMBL563989 2 15 2 67
CHEMBL162 0 17 0 69
CHEMBL476124 1 16 1 68
CHEMBL477605 1 16 1 68
CHEMBL477615 0 17 0 69
CHEMBL503480 1 16 2 67
CHEMBL563469 1 16 1 68
CHEMBL1096028 3 14 6 63
CHEMBL482349 7 10 10 59
CHEMBL1209843 2 15 5 64
CHEMBL519880 1 16 1 68
CHEMBL475763 4 13 7 62
CHEMBL477393 1 16 1 68
CHEMBL1094402 3 14 4 65
CHEMBL1095709 0 17 2 67
CHEMBL519881 0 17 1 68
CHEMBL1094477 4 13 4 65
CHEMBL475762 5 12 11 58
CHEMBL597393 0 17 0 69
CHEMBL606395 0 17 1 68
actives=107 actives_cnfs=2551 decoys=6796 decoys_cnfs=196798 ratio=0.015744555621 EF_0.0025=9.22430341613 EF_0.01=3.49420513366
