# Supplementary material for: A fast topological analysis algorithm for large-scale similarity evaluations of ligands and binding pockets
Source: J Cheminform. 2015 Aug 20;7:42. doi: 10.1186/s13321-015-0091-5 (PMC4631714; doi:10.1186/s13321-015-0091-5)
Supplement: Additional file 3: — A tar archive containing the details of the enrichment results, including the individual query (uniquely retrieved actives and decoys at the 1% and 0.25% top fractions), averaged enrichment factors for all of the sets, number of unique ligands and decoys and the number of generated conformers. [file 13321_2015_91_MOESM3_ESM.gz › dude_rslts/pnph.log]

query_id pstv_0.25% ngtv_0.25% pstv_1.0% ngtv_1.0%
CHEMBL43134 6 11 22 48
CHEMBL407776 2 15 7 63
CHEMBL8040 0 17 11 59
CHEMBL172306 6 11 6 64
CHEMBL159758 5 12 13 57
CHEMBL1161900 7 10 13 57
CHEMBL175362 3 14 5 65
CHEMBL81055 2 15 3 67
CHEMBL84475 1 16 2 68
CHEMBL509177 2 15 2 68
CHEMBL7319 4 13 6 64
CHEMBL40322 9 8 18 52
CHEMBL604864 5 12 9 61
CHEMBL369052 8 9 9 61
CHEMBL159409 3 14 7 63
CHEMBL358423 2 15 6 64
CHEMBL236708 10 7 15 55
CHEMBL604660 4 13 8 62
CHEMBL159525 8 9 14 56
CHEMBL301203 9 8 14 56
CHEMBL54489 9 8 14 56
CHEMBL298954 7 10 10 60
CHEMBL315570 2 15 9 61
CHEMBL544117 0 17 0 70
CHEMBL1161901 5 12 10 60
CHEMBL422712 5 12 12 58
CHEMBL349024 0 17 2 68
CHEMBL174603 4 13 7 63
CHEMBL351228 5 12 15 55
CHEMBL159266 4 13 10 60
CHEMBL554876 4 13 11 59
CHEMBL350773 5 12 11 59
CHEMBL269745 5 12 6 64
CHEMBL79865 7 10 16 54
CHEMBL1161035 9 8 17 53
CHEMBL315260 0 17 1 69
CHEMBL159514 2 15 3 67
CHEMBL41949 13 4 24 46
CHEMBL78808 7 10 10 60
CHEMBL351815 10 7 11 59
CHEMBL57218 11 6 16 54
CHEMBL311300 7 10 15 55
CHEMBL473922 7 10 14 56
CHEMBL159889 3 14 11 59
CHEMBL345655 9 8 15 55
CHEMBL262145 9 8 18 52
CHEMBL55454 0 17 4 66
CHEMBL357062 7 10 20 50
CHEMBL79410 11 6 17 53
CHEMBL83329 3 14 6 64
CHEMBL348923 3 14 3 67
CHEMBL310202 12 5 15 55
CHEMBL349855 2 15 4 66
CHEMBL94840 13 4 17 53
CHEMBL55675 10 7 13 57
CHEMBL516050 8 9 15 55
CHEMBL159515 0 17 0 70
CHEMBL297891 6 11 11 59
CHEMBL81557 5 12 8 62
CHEMBL83053 5 12 14 56
CHEMBL603291 1 16 2 68
CHEMBL435085 5 12 14 56
CHEMBL56540 4 13 10 60
CHEMBL1161033 3 14 17 53
CHEMBL159747 0 17 1 69
CHEMBL474122 8 9 17 53
CHEMBL218291 5 12 9 61
CHEMBL33189 4 13 11 59
CHEMBL474328 0 17 0 70
CHEMBL56593 8 9 12 58
CHEMBL350559 5 12 13 57
CHEMBL159316 0 17 0 70
CHEMBL159471 0 17 2 68
CHEMBL159640 2 15 6 64
CHEMBL345473 2 15 3 67
CHEMBL310364 11 6 15 55
CHEMBL162255 1 16 3 67
CHEMBL351205 2 15 12 58
CHEMBL161692 2 15 7 63
CHEMBL352454 4 13 12 58
CHEMBL269866 3 14 7 63
CHEMBL161609 0 17 1 69
CHEMBL549687 7 10 19 51
CHEMBL159271 3 14 8 62
CHEMBL317966 12 5 18 52
CHEMBL368924 4 13 6 64
CHEMBL434459 6 11 16 54
CHEMBL159555 4 13 16 54
CHEMBL82087 5 12 12 58
CHEMBL114003 0 17 0 70
CHEMBL350429 6 11 15 55
CHEMBL79495 0 17 0 70
CHEMBL542704 3 14 10 60
CHEMBL79784 9 8 16 54
CHEMBL285627 8 9 17 53
CHEMBL159556 9 8 15 55
CHEMBL310458 1 16 6 64
CHEMBL351219 4 13 18 52
CHEMBL81348 7 10 17 53
CHEMBL83056 1 16 1 69
CHEMBL94920 12 5 15 55
CHEMBL97006 8 9 14 56
CHEMBL83158 3 14 3 67
actives=103 actives_cnfs=3807 decoys=6949 decoys_cnfs=116829 ratio=0.0148222765866 EF_0.0025=39.6009257614 EF_0.01=12.1489665806
