# Supplementary material for: A fast topological analysis algorithm for large-scale similarity evaluations of ligands and binding pockets
Source: J Cheminform. 2015 Aug 20;7:42. doi: 10.1186/s13321-015-0091-5 (PMC4631714; doi:10.1186/s13321-015-0091-5)
Supplement: Additional file 3: — A tar archive containing the details of the enrichment results, including the individual query (uniquely retrieved actives and decoys at the 1% and 0.25% top fractions), averaged enrichment factors for all of the sets, number of unique ligands and decoys and the number of generated conformers. [file 13321_2015_91_MOESM3_ESM.gz › dude_rslts/ppara.log]

query_id pstv_0.25% ngtv_0.25% pstv_1.0% ngtv_1.0%
CHEMBL117165 12 37 29 168
CHEMBL456974 0 49 0 197
CHEMBL201880 13 36 66 131
CHEMBL200305 3 46 8 189
CHEMBL573015 1 48 1 196
CHEMBL220681 10 39 35 162
CHEMBL374344 3 46 24 173
CHEMBL272336 6 43 24 173
CHEMBL446893 3 46 9 188
CHEMBL363018 4 45 16 181
CHEMBL373685 7 42 30 167
CHEMBL247925 20 29 51 146
CHEMBL206202 15 34 48 149
CHEMBL203940 5 44 26 171
CHEMBL1089210 11 38 22 175
CHEMBL125230 7 42 35 162
CHEMBL522366 19 30 68 129
CHEMBL198579 22 27 54 143
CHEMBL472246 4 45 4 193
CHEMBL213487 16 33 26 171
CHEMBL472451 4 45 4 193
CHEMBL272962 6 43 22 175
CHEMBL231690 2 47 6 191
CHEMBL262558 10 39 29 168
CHEMBL120570 16 33 51 146
CHEMBL256468 17 32 42 155
CHEMBL364274 4 45 6 191
CHEMBL231689 16 33 45 152
CHEMBL393767 12 37 28 169
CHEMBL198929 12 37 56 141
CHEMBL178513 13 36 37 160
CHEMBL427299 7 42 21 176
CHEMBL375370 10 39 30 167
CHEMBL331071 13 36 51 146
CHEMBL179657 6 43 28 169
CHEMBL455853 2 47 10 187
CHEMBL470145 0 49 1 196
CHEMBL1075683 12 37 42 155
CHEMBL246270 17 32 38 159
CHEMBL246473 12 37 36 161
CHEMBL428748 13 36 36 161
CHEMBL584704 2 47 13 184
CHEMBL110408 1 48 2 195
CHEMBL1089500 11 38 20 177
CHEMBL484725 15 34 29 168
CHEMBL508299 15 34 37 160
CHEMBL176222 5 44 10 187
CHEMBL1089633 7 42 36 161
CHEMBL429823 17 32 39 158
CHEMBL394947 10 39 27 170
CHEMBL245656 13 36 31 166
CHEMBL246272 12 37 35 162
CHEMBL38943 17 32 68 129
CHEMBL401811 10 39 36 161
CHEMBL421602 0 49 1 196
CHEMBL21706 23 26 52 145
CHEMBL280897 24 25 58 139
CHEMBL205777 10 39 44 153
CHEMBL592234 12 37 36 161
CHEMBL592236 13 36 38 159
CHEMBL210917 14 35 41 156
CHEMBL366207 1 48 5 192
CHEMBL537921 7 42 27 170
CHEMBL389297 9 40 32 165
CHEMBL207569 10 39 38 159
CHEMBL200207 14 35 40 157
CHEMBL200495 16 33 60 137
CHEMBL250673 22 27 58 139
CHEMBL589256 12 37 36 161
CHEMBL591348 17 32 40 157
CHEMBL278590 6 43 28 169
CHEMBL20495 9 40 40 157
CHEMBL118251 10 39 29 168
CHEMBL1088911 16 33 39 158
CHEMBL1088910 10 39 31 166
CHEMBL482334 11 38 39 158
CHEMBL481683 2 47 28 169
CHEMBL118756 14 35 28 169
CHEMBL197866 8 41 20 177
CHEMBL383011 11 38 34 163
CHEMBL247937 12 37 41 156
CHEMBL233976 8 41 31 166
CHEMBL307728 13 36 41 156
CHEMBL24038 8 41 22 175
CHEMBL477298 6 43 29 168
CHEMBL558072 6 43 26 171
CHEMBL202785 10 39 34 163
CHEMBL124079 4 45 20 177
CHEMBL181644 10 39 60 137
CHEMBL370024 17 32 65 132
CHEMBL414868 14 35 66 131
CHEMBL191275 4 45 4 193
CHEMBL263029 16 33 57 140
CHEMBL462982 1 48 7 190
CHEMBL252675 5 44 8 189
CHEMBL24458 6 43 14 183
CHEMBL87307 4 45 15 182
CHEMBL474149 20 29 46 151
CHEMBL235143 10 39 22 175
CHEMBL230623 14 35 36 161
CHEMBL230519 10 39 35 162
CHEMBL182230 4 45 59 138
CHEMBL198163 11 38 30 167
CHEMBL380070 13 36 35 162
CHEMBL382718 9 40 22 175
CHEMBL513035 0 49 8 189
CHEMBL424133 17 32 26 171
CHEMBL428574 6 43 13 184
CHEMBL496744 0 49 3 194
CHEMBL383607 7 42 26 171
CHEMBL403637 8 41 12 185
CHEMBL436514 13 36 64 133
CHEMBL375427 13 36 62 135
CHEMBL1089970 3 46 12 185
CHEMBL179180 15 34 67 130
CHEMBL213315 9 40 30 167
CHEMBL104850 13 36 36 161
CHEMBL253310 16 33 35 162
CHEMBL240868 11 38 40 157
CHEMBL366145 23 26 61 136
CHEMBL478725 16 33 29 168
CHEMBL1075895 13 36 31 166
CHEMBL1080699 13 36 31 166
CHEMBL1080365 9 40 29 168
CHEMBL255309 14 35 42 155
CHEMBL248326 8 41 26 171
CHEMBL363006 18 31 32 165
CHEMBL395924 14 35 32 165
CHEMBL248117 18 31 33 164
CHEMBL247919 11 38 28 169
CHEMBL255097 11 38 39 158
CHEMBL430894 3 46 4 193
CHEMBL192774 10 39 64 133
CHEMBL1087593 5 44 17 180
CHEMBL524063 14 35 35 162
CHEMBL247110 3 46 5 192
CHEMBL247926 19 30 47 150
CHEMBL552240 2 47 4 193
CHEMBL461533 3 46 16 181
CHEMBL394968 20 29 48 149
CHEMBL395191 23 26 55 142
CHEMBL394948 21 28 55 142
CHEMBL257345 5 44 18 179
CHEMBL199526 7 42 24 173
CHEMBL233003 13 36 28 169
CHEMBL215582 11 38 37 160
CHEMBL371764 14 35 42 155
CHEMBL242007 7 42 37 160
CHEMBL245674 21 28 49 148
CHEMBL397120 21 28 50 147
CHEMBL221525 3 46 20 177
CHEMBL189116 4 45 4 193
CHEMBL191149 0 49 2 195
CHEMBL111271 15 34 65 132
CHEMBL202631 17 32 53 144
CHEMBL295416 0 49 1 196
CHEMBL247111 10 39 15 182
CHEMBL247314 10 39 15 182
CHEMBL201581 13 36 67 130
CHEMBL1092237 12 37 26 171
CHEMBL1092236 12 37 24 173
CHEMBL372519 11 38 25 172
CHEMBL201036 11 38 66 131
CHEMBL280065 0 49 3 194
CHEMBL470322 4 45 10 187
CHEMBL514007 10 39 19 178
CHEMBL193082 1 48 5 192
CHEMBL198288 2 47 47 150
CHEMBL1082079 9 40 25 172
CHEMBL200071 10 39 21 176
CHEMBL393373 16 33 46 151
CHEMBL331388 8 41 18 179
CHEMBL1079962 13 36 66 131
CHEMBL1079961 10 39 60 137
CHEMBL258766 11 38 24 173
CHEMBL318351 2 47 14 183
CHEMBL78476 6 43 26 171
CHEMBL200043 8 41 21 176
CHEMBL512789 13 36 31 166
CHEMBL246209 23 26 51 146
CHEMBL23874 22 27 63 134
CHEMBL411045 8 41 25 172
CHEMBL563351 6 43 16 181
CHEMBL490029 3 46 11 186
CHEMBL87928 15 34 64 133
CHEMBL197496 19 30 52 145
CHEMBL468160 9 40 23 174
CHEMBL424939 15 34 47 150
CHEMBL220597 8 41 29 168
CHEMBL219617 14 35 45 152
CHEMBL376460 15 34 47 150
CHEMBL451216 11 38 29 168
CHEMBL94306 15 34 52 145
CHEMBL471533 3 46 7 190
CHEMBL481551 7 42 28 169
CHEMBL468159 8 41 22 175
CHEMBL426878 6 43 25 172
CHEMBL223350 3 46 26 171
CHEMBL551420 3 46 20 177
CHEMBL482659 12 37 23 174
CHEMBL426883 18 31 65 132
CHEMBL424685 5 44 30 167
CHEMBL240437 9 40 36 161
CHEMBL473952 4 45 20 177
CHEMBL1080361 3 46 10 187
CHEMBL223351 1 48 13 184
CHEMBL187557 3 46 5 192
CHEMBL484137 16 33 43 154
CHEMBL429824 5 44 13 184
CHEMBL367019 23 26 51 146
CHEMBL117738 11 38 31 166
CHEMBL572565 1 48 3 194
CHEMBL81676 10 39 24 173
CHEMBL578370 1 48 10 187
CHEMBL172490 17 32 55 142
CHEMBL514568 7 42 16 181
CHEMBL221201 12 37 58 139
CHEMBL265868 17 32 41 156
CHEMBL491142 0 49 4 193
CHEMBL513145 9 40 24 173
CHEMBL264385 15 34 32 165
CHEMBL592054 9 40 32 165
CHEMBL118753 16 33 52 145
CHEMBL1075732 10 39 42 155
CHEMBL59132 9 40 28 169
CHEMBL513594 8 41 18 179
CHEMBL481550 11 38 52 145
CHEMBL472571 13 36 46 151
CHEMBL481549 20 29 57 140
CHEMBL270801 3 46 8 189
CHEMBL21241 24 25 52 145
CHEMBL435278 14 35 31 166
CHEMBL190739 3 46 5 192
CHEMBL25259 14 35 39 158
CHEMBL190665 3 46 7 190
CHEMBL522754 2 47 8 189
CHEMBL515667 13 36 27 170
CHEMBL457062 2 47 20 177
CHEMBL201653 10 39 63 134
CHEMBL425766 12 37 65 132
CHEMBL367891 9 40 29 168
CHEMBL247720 3 46 28 169
CHEMBL234819 14 35 33 164
CHEMBL456912 2 47 3 194
CHEMBL255271 3 46 18 179
CHEMBL219688 19 30 69 128
CHEMBL485188 18 31 46 151
CHEMBL477095 18 31 47 150
CHEMBL50572 14 35 49 148
CHEMBL200138 12 37 40 157
CHEMBL257165 22 27 54 143
CHEMBL331469 4 45 11 186
CHEMBL257164 8 41 28 169
CHEMBL122418 14 35 32 165
CHEMBL122417 6 43 21 176
CHEMBL192518 1 48 2 195
CHEMBL119791 0 49 0 197
CHEMBL246279 7 42 16 181
CHEMBL199855 8 41 25 172
CHEMBL237307 7 42 14 183
CHEMBL252995 4 45 20 177
CHEMBL120611 10 39 26 171
CHEMBL218094 20 29 52 145
CHEMBL214295 10 39 18 179
CHEMBL578860 1 48 1 196
CHEMBL237710 11 38 39 158
CHEMBL223128 12 37 39 158
CHEMBL80979 5 44 25 172
CHEMBL1091196 11 38 21 176
CHEMBL218687 17 32 68 129
CHEMBL441554 16 33 46 151
CHEMBL221044 12 37 68 129
CHEMBL118169 15 34 52 145
CHEMBL198786 14 35 49 148
CHEMBL418874 16 33 68 129
CHEMBL1092235 11 38 21 176
CHEMBL421729 9 40 24 173
CHEMBL234659 17 32 64 133
CHEMBL391479 18 31 65 132
CHEMBL232396 12 37 64 133
CHEMBL371041 4 45 19 178
CHEMBL198529 9 40 42 155
CHEMBL333304 8 41 23 174
CHEMBL401534 20 29 49 148
CHEMBL121206 19 30 65 132
CHEMBL199846 12 37 37 160
CHEMBL23296 21 28 65 132
CHEMBL355695 2 47 4 193
CHEMBL200916 4 45 18 179
CHEMBL210973 14 35 56 141
CHEMBL526371 8 41 22 175
CHEMBL207103 13 36 56 141
CHEMBL184133 8 41 26 171
CHEMBL278994 20 29 54 143
CHEMBL1079489 3 46 7 190
CHEMBL474295 7 42 21 176
CHEMBL220533 7 42 31 166
CHEMBL520272 12 37 43 154
CHEMBL454508 9 40 26 171
CHEMBL400625 5 44 15 182
CHEMBL377508 11 38 65 132
CHEMBL391457 10 39 21 176
CHEMBL383728 16 33 53 144
CHEMBL259055 5 44 33 164
CHEMBL230706 13 36 37 160
CHEMBL118887 12 37 34 163
CHEMBL454678 8 41 19 178
CHEMBL401562 9 40 53 144
CHEMBL149438 12 37 28 169
CHEMBL148639 14 35 31 166
CHEMBL253923 5 44 11 186
CHEMBL560830 0 49 2 195
CHEMBL206134 13 36 48 149
CHEMBL199509 7 42 13 184
CHEMBL118577 4 45 23 174
CHEMBL573252 1 48 1 196
CHEMBL221529 7 42 24 173
CHEMBL520508 17 32 45 152
CHEMBL119496 18 31 61 136
CHEMBL118329 5 44 15 182
CHEMBL484330 11 38 24 173
CHEMBL1089969 0 49 10 187
CHEMBL593796 12 37 21 176
CHEMBL474148 13 36 34 163
CHEMBL371120 19 30 44 153
CHEMBL494142 13 36 46 151
CHEMBL448996 14 35 64 133
CHEMBL526740 7 42 25 172
CHEMBL514328 24 25 50 147
CHEMBL474157 8 41 26 171
CHEMBL396694 14 35 45 152
CHEMBL394967 15 34 41 156
CHEMBL234588 17 32 41 156
CHEMBL234589 20 29 60 137
CHEMBL234801 4 45 19 178
CHEMBL324027 11 38 22 175
CHEMBL222121 10 39 32 165
CHEMBL230705 8 41 32 165
CHEMBL39687 9 40 24 173
CHEMBL1085795 7 42 17 180
CHEMBL144489 6 43 15 182
CHEMBL214289 0 49 12 185
CHEMBL485187 17 32 51 146
CHEMBL179452 9 40 26 171
CHEMBL255872 3 46 17 180
CHEMBL593087 10 39 25 172
CHEMBL491751 21 28 50 147
CHEMBL491750 15 34 40 157
CHEMBL148319 5 44 25 172
CHEMBL272017 5 44 14 183
CHEMBL248318 18 31 60 137
CHEMBL246485 12 37 39 158
CHEMBL360231 11 38 35 162
CHEMBL222248 14 35 47 150
CHEMBL219847 10 39 46 151
CHEMBL574607 0 49 3 194
CHEMBL1083110 3 46 22 175
CHEMBL271394 18 31 44 153
CHEMBL403432 7 42 24 173
CHEMBL81592 12 37 43 154
CHEMBL256569 11 38 27 170
CHEMBL572566 3 46 10 187
CHEMBL438346 10 39 20 177
CHEMBL270835 13 36 31 166
CHEMBL256142 9 40 35 162
CHEMBL572795 2 47 5 192
CHEMBL1090212 7 42 16 181
CHEMBL1090211 12 37 21 176
CHEMBL1085062 4 45 17 180
CHEMBL1091664 4 45 17 180
CHEMBL306229 7 42 21 176
CHEMBL220708 8 41 23 174
CHEMBL396696 21 28 48 149
actives=373 actives_cnfs=8408 decoys=19355 decoys_cnfs=308733 ratio=0.0192715060708 EF_0.0025=15.1722567445 EF_0.01=10.7493507315
