# Supplementary material for: A fast topological analysis algorithm for large-scale similarity evaluations of ligands and binding pockets
Source: J Cheminform. 2015 Aug 20;7:42. doi: 10.1186/s13321-015-0091-5 (PMC4631714; doi:10.1186/s13321-015-0091-5)
Supplement: Additional file 3: — A tar archive containing the details of the enrichment results, including the individual query (uniquely retrieved actives and decoys at the 1% and 0.25% top fractions), averaged enrichment factors for all of the sets, number of unique ligands and decoys and the number of generated conformers. [file 13321_2015_91_MOESM3_ESM.gz › dude_rslts/ppard.log]

query_id pstv_0.25% ngtv_0.25% pstv_1.0% ngtv_1.0%
CHEMBL526371 10 21 18 106
CHEMBL391264 6 25 14 110
CHEMBL94306 15 16 41 83
CHEMBL427299 1 30 8 116
CHEMBL234908 0 31 3 121
CHEMBL437364 6 25 23 101
CHEMBL220431 14 17 65 59
CHEMBL119496 15 16 52 72
CHEMBL50572 13 18 38 86
CHEMBL484606 6 25 11 113
CHEMBL484330 7 24 7 117
CHEMBL221044 7 24 54 70
CHEMBL425431 15 16 49 75
CHEMBL118169 14 17 40 84
CHEMBL374346 7 24 44 80
CHEMBL87307 0 31 2 122
CHEMBL516463 20 11 56 68
CHEMBL1079449 6 25 16 108
CHEMBL233976 6 25 30 94
CHEMBL232397 10 21 58 66
CHEMBL391470 3 28 7 117
CHEMBL214289 0 31 3 121
CHEMBL234587 13 18 33 91
CHEMBL234588 13 18 47 77
CHEMBL234589 16 15 57 67
CHEMBL214719 12 19 27 97
CHEMBL234799 13 18 47 77
CHEMBL234800 16 15 59 65
CHEMBL234801 1 30 8 116
CHEMBL1081354 2 29 10 114
CHEMBL400300 8 23 24 100
CHEMBL253310 18 13 36 88
CHEMBL525262 11 20 22 102
CHEMBL377898 1 30 4 120
CHEMBL392063 10 21 12 112
CHEMBL230605 11 20 40 84
CHEMBL241472 10 21 14 110
CHEMBL1075895 8 23 25 99
CHEMBL234659 13 18 58 66
CHEMBL241286 10 21 12 112
CHEMBL240437 3 28 19 105
CHEMBL220893 7 24 47 77
CHEMBL376418 13 18 53 71
CHEMBL407201 22 9 55 69
CHEMBL502518 17 14 42 82
CHEMBL503066 7 24 22 102
CHEMBL1079752 1 30 1 123
CHEMBL1076163 3 28 19 105
CHEMBL241078 8 23 11 113
CHEMBL230177 15 16 49 75
CHEMBL87928 16 15 62 62
CHEMBL231690 1 30 3 121
CHEMBL516492 4 27 24 100
CHEMBL1076175 20 11 64 60
CHEMBL395924 5 26 12 112
CHEMBL470322 0 31 3 121
CHEMBL393373 18 13 53 71
CHEMBL231689 18 13 53 71
CHEMBL231688 5 26 13 111
CHEMBL1075894 8 23 30 94
CHEMBL1080365 8 23 25 99
CHEMBL258732 19 12 65 59
CHEMBL1081917 2 29 6 118
CHEMBL393767 7 24 25 99
CHEMBL220204 7 24 36 88
CHEMBL426327 0 31 0 124
CHEMBL1079489 1 30 1 123
CHEMBL1079766 2 29 13 111
CHEMBL220570 11 20 50 74
CHEMBL198529 6 25 26 98
CHEMBL234689 1 30 5 119
CHEMBL197496 15 16 36 88
CHEMBL377508 8 23 52 72
CHEMBL1081241 4 27 35 89
CHEMBL118887 7 24 40 84
CHEMBL233978 4 27 4 120
CHEMBL118251 5 26 12 112
CHEMBL393766 8 23 14 110
CHEMBL124079 1 30 5 119
CHEMBL1081223 17 14 53 71
CHEMBL383313 7 24 36 88
CHEMBL393926 8 23 12 112
CHEMBL331071 10 21 41 83
CHEMBL205725 15 16 40 84
CHEMBL501979 16 15 43 81
CHEMBL40614 25 6 62 62
CHEMBL501980 16 15 43 81
CHEMBL501982 8 23 21 103
CHEMBL1079618 4 27 20 104
CHEMBL193426 0 31 0 124
CHEMBL241299 10 21 12 112
CHEMBL524063 11 20 40 84
CHEMBL472050 16 15 57 67
CHEMBL234907 3 28 6 118
CHEMBL259873 20 11 71 53
CHEMBL219723 13 18 43 81
CHEMBL210469 17 14 49 75
CHEMBL192609 23 8 67 57
CHEMBL270801 1 30 1 123
CHEMBL425116 9 22 48 76
CHEMBL496136 0 31 0 124
CHEMBL426371 0 31 1 123
CHEMBL220124 8 23 41 83
CHEMBL428037 7 24 16 108
CHEMBL367019 13 18 35 89
CHEMBL426529 21 10 62 62
CHEMBL1080540 14 17 55 69
CHEMBL205777 4 27 40 84
CHEMBL212591 7 24 11 113
CHEMBL1081207 19 12 54 70
CHEMBL208567 4 27 33 91
CHEMBL210917 13 18 37 87
CHEMBL400024 10 21 13 111
CHEMBL232400 3 28 8 116
CHEMBL411045 2 29 8 116
CHEMBL1079617 7 24 18 106
CHEMBL1075682 14 17 60 64
CHEMBL221755 15 16 61 63
CHEMBL1075683 8 23 36 88
CHEMBL278590 2 29 16 108
CHEMBL497204 2 29 3 121
CHEMBL428255 1 30 7 117
CHEMBL231531 5 26 26 98
CHEMBL391283 9 22 13 111
CHEMBL513749 14 17 49 75
CHEMBL598609 1 30 2 122
CHEMBL238357 4 27 9 115
CHEMBL225936 1 30 4 120
CHEMBL384762 2 29 3 121
CHEMBL213315 4 27 12 112
CHEMBL496593 2 29 3 121
CHEMBL484725 6 25 11 113
CHEMBL435704 15 16 42 82
CHEMBL78442 3 28 8 116
CHEMBL470559 19 12 59 65
CHEMBL344282 3 28 12 112
CHEMBL435523 14 17 38 86
CHEMBL215605 3 28 11 113
CHEMBL37013 17 14 49 75
CHEMBL218384 3 28 5 119
CHEMBL177831 9 22 61 63
CHEMBL401236 2 29 8 116
CHEMBL208202 22 9 57 67
CHEMBL200952 9 22 32 92
CHEMBL289887 20 11 54 70
CHEMBL328455 0 31 3 121
CHEMBL220058 0 31 1 123
CHEMBL396496 5 26 43 81
CHEMBL175310 17 14 65 59
CHEMBL393186 1 30 1 123
CHEMBL234168 7 24 26 98
CHEMBL118756 6 25 12 112
CHEMBL377093 9 22 33 91
CHEMBL592652 0 31 0 124
CHEMBL118753 14 17 41 83
CHEMBL1075732 7 24 36 88
CHEMBL23670 14 17 40 84
CHEMBL221399 1 30 1 123
CHEMBL234903 16 15 35 89
CHEMBL375427 10 21 45 79
CHEMBL213877 1 30 9 115
CHEMBL220836 10 21 31 93
CHEMBL1081963 1 30 8 116
CHEMBL219944 2 29 16 108
CHEMBL425766 7 24 57 67
CHEMBL393987 0 31 0 124
CHEMBL117165 4 27 10 114
CHEMBL1081949 0 31 0 124
CHEMBL1080349 18 13 57 67
CHEMBL270587 1 30 1 123
CHEMBL383728 16 15 53 71
CHEMBL219610 17 14 62 62
CHEMBL435278 2 29 10 114
CHEMBL201880 8 23 49 75
CHEMBL200495 13 18 59 65
CHEMBL231696 3 28 11 113
CHEMBL219686 19 12 58 66
CHEMBL250673 21 10 69 55
CHEMBL221101 6 25 19 105
CHEMBL375748 6 25 37 87
CHEMBL598371 0 31 3 121
CHEMBL265868 19 12 50 74
CHEMBL360992 17 14 73 51
CHEMBL424939 6 25 25 99
CHEMBL309778 4 27 19 105
CHEMBL265421 18 13 63 61
CHEMBL1079505 19 12 55 69
CHEMBL1080172 16 15 55 69
CHEMBL427237 5 26 35 89
CHEMBL231527 3 28 13 111
CHEMBL400625 2 29 9 115
CHEMBL375812 6 25 18 106
CHEMBL117738 8 23 10 114
CHEMBL522224 0 31 0 124
CHEMBL237710 1 30 21 103
CHEMBL219688 15 16 64 60
CHEMBL219847 3 28 16 108
CHEMBL149438 1 30 10 114
CHEMBL209563 15 16 50 74
CHEMBL122418 5 26 10 114
CHEMBL207449 18 13 59 65
CHEMBL499312 11 20 23 101
CHEMBL1080369 19 12 51 73
CHEMBL1076162 6 25 9 115
CHEMBL214295 4 27 11 113
CHEMBL219817 10 21 57 67
CHEMBL485155 2 29 10 114
CHEMBL262558 11 20 27 97
CHEMBL121206 19 12 64 60
CHEMBL459789 7 24 23 101
CHEMBL1081046 16 15 58 66
CHEMBL1081926 5 26 22 102
CHEMBL210768 14 17 53 71
CHEMBL1080033 9 22 39 85
CHEMBL278994 12 19 39 85
CHEMBL279053 12 19 32 92
CHEMBL120748 5 26 9 115
CHEMBL237520 3 28 7 117
CHEMBL1075705 16 15 61 63
CHEMBL1075704 18 13 61 63
CHEMBL198929 8 23 49 75
CHEMBL1075703 17 14 58 66
CHEMBL1079965 17 14 57 67
CHEMBL418874 9 22 65 59
CHEMBL1080699 9 22 28 96
CHEMBL247909 1 30 10 114
CHEMBL213355 19 12 54 70
CHEMBL247508 16 15 35 89
CHEMBL241298 1 30 7 117
CHEMBL232395 12 19 56 68
CHEMBL241269 6 25 42 82
CHEMBL246510 1 30 5 119
CHEMBL1075893 1 30 1 123
CHEMBL1079739 6 25 15 109
CHEMBL1079911 5 26 9 115
CHEMBL1082089 6 25 12 112
CHEMBL38508 14 17 62 62
CHEMBL517392 8 23 28 96
CHEMBL213524 1 30 7 117
CHEMBL218442 3 28 6 118
actives=240 actives_cnfs=2223 decoys=12222 decoys_cnfs=219935 ratio=0.0196367206676 EF_0.0025=27.7365416239 EF_0.01=19.9679189426
