# Supplementary material for: A fast topological analysis algorithm for large-scale similarity evaluations of ligands and binding pockets
Source: J Cheminform. 2015 Aug 20;7:42. doi: 10.1186/s13321-015-0091-5 (PMC4631714; doi:10.1186/s13321-015-0091-5)
Supplement: Additional file 3: — A tar archive containing the details of the enrichment results, including the individual query (uniquely retrieved actives and decoys at the 1% and 0.25% top fractions), averaged enrichment factors for all of the sets, number of unique ligands and decoys and the number of generated conformers. [file 13321_2015_91_MOESM3_ESM.gz › dude_rslts/pparg.log]

query_id pstv_0.25% ngtv_0.25% pstv_1.0% ngtv_1.0%
CHEMBL396550 2 62 11 246
CHEMBL573015 0 64 1 256
CHEMBL521632 7 57 10 247
CHEMBL478725 25 39 54 203
CHEMBL192691 1 63 7 250
CHEMBL482525 5 59 11 246
CHEMBL386504 2 62 5 252
CHEMBL221529 16 48 44 213
CHEMBL186179 21 43 51 206
CHEMBL479002 26 38 57 200
CHEMBL1088911 17 47 47 210
CHEMBL179733 3 61 13 244
CHEMBL118753 21 43 63 194
CHEMBL221490 6 58 22 235
CHEMBL181628 1 63 6 251
CHEMBL1080365 4 60 21 236
CHEMBL255309 17 47 46 211
CHEMBL50885 25 39 74 183
CHEMBL395924 21 43 56 201
CHEMBL50680 20 44 68 189
CHEMBL445942 17 47 53 204
CHEMBL222026 1 63 3 254
CHEMBL573018 3 61 5 252
CHEMBL479001 15 49 42 215
CHEMBL124842 11 53 41 216
CHEMBL462580 8 56 23 234
CHEMBL244574 4 60 28 229
CHEMBL247926 30 34 69 188
CHEMBL395191 31 33 70 187
CHEMBL394948 30 34 70 187
CHEMBL257345 8 56 24 233
CHEMBL370152 3 61 4 253
CHEMBL474149 19 45 49 208
CHEMBL396109 14 50 28 229
CHEMBL514328 32 32 71 186
CHEMBL400132 1 63 4 253
CHEMBL524063 4 60 24 233
CHEMBL501335 6 58 29 228
CHEMBL474157 9 55 25 232
CHEMBL396694 18 46 50 207
CHEMBL394967 13 51 43 214
CHEMBL325844 9 55 23 234
CHEMBL200495 17 47 59 198
CHEMBL264385 16 48 41 216
CHEMBL392063 18 46 39 218
CHEMBL489171 6 58 17 240
CHEMBL1092235 4 60 15 242
CHEMBL477095 29 35 68 189
CHEMBL305723 3 61 19 238
CHEMBL593087 16 48 36 221
CHEMBL306229 14 50 31 226
CHEMBL391264 15 49 33 224
CHEMBL372519 16 48 37 220
CHEMBL248848 3 61 6 251
CHEMBL246485 14 50 46 211
CHEMBL360231 13 51 45 212
CHEMBL199814 12 52 37 220
CHEMBL482740 21 43 50 207
CHEMBL198170 13 51 44 213
CHEMBL373685 8 56 36 221
CHEMBL247925 30 34 68 189
CHEMBL220622 9 55 31 226
CHEMBL457194 5 59 22 235
CHEMBL373318 2 62 9 248
CHEMBL513594 3 61 16 241
CHEMBL133896 2 62 12 245
CHEMBL365387 8 56 22 235
CHEMBL367891 8 56 32 225
CHEMBL219847 15 49 45 212
CHEMBL132488 10 54 30 227
CHEMBL574607 2 62 5 252
CHEMBL468160 17 47 45 212
CHEMBL400956 5 59 9 248
CHEMBL256569 18 46 42 215
CHEMBL193082 5 59 10 247
CHEMBL1088910 13 51 36 221
CHEMBL189547 4 60 11 246
CHEMBL201880 26 38 79 178
CHEMBL200305 4 60 16 241
CHEMBL574606 3 61 4 253
CHEMBL120570 21 43 63 194
CHEMBL94306 22 42 55 202
CHEMBL364274 7 57 13 244
CHEMBL485155 20 44 42 215
CHEMBL468159 12 52 37 220
CHEMBL200138 16 48 45 212
CHEMBL220597 21 43 55 202
CHEMBL246279 5 59 14 243
CHEMBL213487 18 46 43 214
CHEMBL522366 30 34 73 184
CHEMBL452051 5 59 12 245
CHEMBL330938 1 63 2 255
CHEMBL200043 8 56 25 232
CHEMBL177755 8 56 32 225
CHEMBL200207 19 45 49 208
CHEMBL426878 11 53 40 217
CHEMBL148639 16 48 39 218
CHEMBL256468 19 45 48 209
CHEMBL448996 27 37 76 181
CHEMBL508163 15 49 59 198
CHEMBL378399 0 64 1 256
CHEMBL672 1 63 2 255
CHEMBL65805 7 57 17 240
CHEMBL403432 11 53 27 230
CHEMBL258212 26 38 63 194
CHEMBL81592 17 47 51 206
CHEMBL472245 2 62 6 251
CHEMBL469940 2 62 4 253
CHEMBL472451 3 61 7 250
CHEMBL181644 16 48 69 188
CHEMBL427701 17 47 38 219
CHEMBL367019 29 35 72 185
CHEMBL441235 11 53 37 220
CHEMBL324856 3 61 9 248
CHEMBL376627 1 63 3 254
CHEMBL595 1 63 3 254
CHEMBL36991 9 55 40 217
CHEMBL270835 20 44 47 210
CHEMBL328455 6 58 16 241
CHEMBL230706 12 52 42 215
CHEMBL180504 8 56 40 217
CHEMBL519974 18 46 46 211
CHEMBL246270 21 43 44 213
CHEMBL246473 11 53 29 228
CHEMBL241472 14 50 34 223
CHEMBL495505 2 62 4 253
CHEMBL223350 5 59 30 227
CHEMBL428748 12 52 33 224
CHEMBL110408 2 62 3 254
CHEMBL207569 8 56 38 219
CHEMBL223351 2 62 17 240
CHEMBL187557 5 59 11 246
CHEMBL81676 11 53 22 235
CHEMBL602468 21 43 56 201
CHEMBL258428 8 56 33 224
CHEMBL172490 19 45 63 194
CHEMBL288436 0 64 0 257
CHEMBL256142 11 53 49 208
CHEMBL257165 33 31 67 190
CHEMBL212591 24 40 54 203
CHEMBL24038 11 53 33 224
CHEMBL257164 11 53 37 220
CHEMBL331071 16 48 61 196
CHEMBL122418 23 41 46 211
CHEMBL508299 15 49 48 209
CHEMBL219773 13 51 49 208
CHEMBL181656 23 41 71 186
CHEMBL237307 2 62 9 248
CHEMBL76676 2 62 28 229
CHEMBL371041 6 58 17 240
CHEMBL125176 12 52 44 213
CHEMBL379439 2 62 5 252
CHEMBL381891 22 42 51 206
CHEMBL374344 5 59 30 227
CHEMBL167352 3 61 11 246
CHEMBL411045 14 50 41 216
CHEMBL199449 9 55 44 213
CHEMBL199509 8 56 27 230
CHEMBL257180 16 48 43 214
CHEMBL246621 30 34 73 184
CHEMBL441554 19 45 54 203
CHEMBL398729 15 49 52 205
CHEMBL246801 21 43 57 200
CHEMBL428929 15 49 55 202
CHEMBL520582 7 57 57 200
CHEMBL1172961 1 63 1 256
CHEMBL398730 19 45 48 209
CHEMBL326668 17 47 42 215
CHEMBL391470 16 48 33 224
CHEMBL404004 1 63 4 253
CHEMBL208601 16 48 39 218
CHEMBL104494 16 48 36 221
CHEMBL254815 1 63 4 253
CHEMBL239353 10 54 43 214
CHEMBL24458 2 62 3 254
CHEMBL606425 20 44 42 215
CHEMBL216395 22 42 77 180
CHEMBL246624 18 46 37 220
CHEMBL220388 15 49 71 186
CHEMBL420973 8 56 13 244
CHEMBL119078 2 62 3 254
CHEMBL230623 11 53 46 211
CHEMBL382718 17 47 30 227
CHEMBL391283 16 48 37 220
CHEMBL451216 17 47 42 215
CHEMBL522727 5 59 16 241
CHEMBL230519 8 56 35 222
CHEMBL182230 23 41 83 174
CHEMBL119496 22 42 61 196
CHEMBL241286 18 46 38 219
CHEMBL425639 12 52 37 220
CHEMBL425766 24 40 79 178
CHEMBL272962 7 57 33 224
CHEMBL1092237 3 61 19 238
CHEMBL37950 14 50 36 221
CHEMBL427890 5 59 32 225
CHEMBL514256 0 64 1 256
CHEMBL211839 12 52 35 222
CHEMBL455856 0 64 2 255
CHEMBL496727 0 64 6 251
CHEMBL375427 22 42 75 182
CHEMBL1085795 8 56 23 234
CHEMBL223379 18 46 54 203
CHEMBL179180 24 40 78 179
CHEMBL213315 6 58 27 230
CHEMBL104850 22 42 55 202
CHEMBL396154 8 56 35 222
CHEMBL371087 17 47 58 199
CHEMBL1173117 3 61 6 251
CHEMBL245674 26 38 67 190
CHEMBL397120 31 33 69 188
CHEMBL304046 7 57 25 232
CHEMBL247937 16 48 46 211
CHEMBL519351 19 45 43 214
CHEMBL247720 14 50 49 208
CHEMBL549351 27 37 74 183
CHEMBL119111 1 63 2 255
CHEMBL271833 1 63 6 251
CHEMBL496593 8 56 20 237
CHEMBL165484 4 60 8 249
CHEMBL518348 3 61 17 240
CHEMBL263029 24 40 72 185
CHEMBL130317 3 61 14 243
CHEMBL130374 15 49 32 225
CHEMBL117738 24 40 50 207
CHEMBL1093405 0 64 1 256
CHEMBL182884 17 47 49 208
CHEMBL191556 5 59 10 247
CHEMBL1089633 13 51 42 215
CHEMBL429823 22 42 39 218
CHEMBL394947 12 52 32 225
CHEMBL75133 1 63 4 253
CHEMBL399847 3 61 8 249
CHEMBL474550 22 42 49 208
CHEMBL198529 13 51 55 202
CHEMBL197496 23 41 67 190
CHEMBL514173 25 39 59 198
CHEMBL473953 22 42 47 210
CHEMBL219686 10 54 65 192
CHEMBL245656 14 50 38 219
CHEMBL246272 13 51 40 217
CHEMBL219836 11 53 36 221
CHEMBL1091196 5 59 15 242
CHEMBL223349 17 47 55 202
CHEMBL471828 0 64 1 256
CHEMBL514007 14 50 33 224
CHEMBL220893 20 44 81 176
CHEMBL485187 22 42 63 194
CHEMBL20392 28 36 61 196
CHEMBL221580 2 62 3 254
CHEMBL233003 20 44 51 206
CHEMBL429661 1 63 5 252
CHEMBL122417 12 52 31 226
CHEMBL320553 1 63 9 248
CHEMBL123749 2 62 26 231
CHEMBL432747 18 46 47 210
CHEMBL513215 0 64 1 256
CHEMBL38943 25 39 73 184
CHEMBL401811 13 51 45 212
CHEMBL421602 0 64 5 252
CHEMBL373110 22 42 49 208
CHEMBL401388 11 53 28 229
CHEMBL271739 12 52 37 220
CHEMBL104246 15 49 43 214
CHEMBL497203 7 57 17 240
CHEMBL473717 3 61 29 228
CHEMBL190169 2 62 13 244
CHEMBL393381 21 43 53 204
CHEMBL198929 10 54 56 201
CHEMBL213355 10 54 39 218
CHEMBL255872 6 58 18 239
CHEMBL280293 18 46 42 215
CHEMBL17805 13 51 25 232
CHEMBL87307 7 57 19 238
CHEMBL250223 4 60 6 251
CHEMBL1169713 4 60 6 251
CHEMBL248411 22 42 63 194
CHEMBL601678 12 52 22 235
CHEMBL400989 6 58 9 248
CHEMBL125895 7 57 26 231
CHEMBL39315 10 54 49 208
CHEMBL340074 14 50 32 225
CHEMBL279053 22 42 57 200
CHEMBL167043 13 51 33 224
CHEMBL1090521 0 64 1 256
CHEMBL1075732 3 61 32 225
CHEMBL1214745 2 62 18 239
CHEMBL59132 12 52 35 222
CHEMBL78476 10 54 35 222
CHEMBL297312 7 57 19 238
CHEMBL119030 0 64 4 253
CHEMBL221044 26 38 84 173
CHEMBL125894 7 57 25 232
CHEMBL503072 6 58 13 244
CHEMBL565198 13 51 38 219
CHEMBL521925 7 57 30 227
CHEMBL176075 2 62 11 246
CHEMBL23874 29 35 72 185
CHEMBL220662 25 39 79 178
CHEMBL602670 28 36 73 184
CHEMBL426883 29 35 77 180
CHEMBL592234 15 49 39 218
CHEMBL386307 1 63 2 255
CHEMBL371341 2 62 9 248
CHEMBL218789 3 61 7 250
CHEMBL1092559 0 64 2 255
CHEMBL333890 1 63 2 255
CHEMBL400351 6 58 7 250
CHEMBL1092634 1 63 1 256
CHEMBL1089969 2 62 6 251
CHEMBL1092387 1 63 1 256
CHEMBL401841 3 61 6 251
CHEMBL590984 18 46 45 212
CHEMBL383233 0 64 9 248
CHEMBL491751 29 35 72 185
CHEMBL489507 17 47 48 209
CHEMBL173828 24 40 74 183
CHEMBL491750 15 49 50 207
CHEMBL118206 0 64 3 254
CHEMBL249438 6 58 6 251
CHEMBL375748 8 56 36 221
CHEMBL219688 25 39 74 183
CHEMBL220431 26 38 73 184
CHEMBL199855 10 54 32 225
CHEMBL119869 0 64 0 257
CHEMBL253311 15 49 61 196
CHEMBL120009 4 60 5 252
CHEMBL364894 2 62 17 240
CHEMBL118169 20 44 62 195
CHEMBL230814 17 47 48 209
CHEMBL479207 28 36 70 187
CHEMBL248663 3 61 4 253
CHEMBL177831 23 41 75 182
CHEMBL116920 5 59 18 239
CHEMBL199794 7 57 36 221
CHEMBL477323 22 42 66 191
CHEMBL1173118 2 62 3 254
CHEMBL400955 1 63 6 251
CHEMBL496119 14 50 22 235
CHEMBL248412 17 47 61 196
CHEMBL330191 29 35 76 181
CHEMBL442437 24 40 68 189
CHEMBL97529 19 45 67 190
CHEMBL249439 6 58 10 247
CHEMBL210162 1 63 3 254
CHEMBL355695 2 62 9 248
CHEMBL589256 16 48 42 215
CHEMBL591348 20 44 52 205
CHEMBL591347 19 45 51 206
CHEMBL1172425 0 64 1 256
CHEMBL497204 10 54 18 239
CHEMBL118251 17 47 47 210
CHEMBL537921 12 52 45 212
CHEMBL376235 12 52 44 213
CHEMBL482334 13 51 45 212
CHEMBL481683 4 60 33 224
CHEMBL118756 17 47 44 213
CHEMBL197866 15 49 38 219
CHEMBL210973 15 49 51 206
CHEMBL166539 8 56 14 243
CHEMBL176222 1 63 8 249
CHEMBL1090187 2 62 6 251
CHEMBL1089970 6 58 14 243
CHEMBL519060 2 62 12 245
CHEMBL522772 2 62 8 249
CHEMBL490029 1 63 7 250
CHEMBL87928 28 36 69 188
CHEMBL401236 18 46 44 213
CHEMBL230305 8 56 36 221
CHEMBL81248 20 44 46 211
CHEMBL526371 6 58 17 240
CHEMBL207103 13 51 55 202
CHEMBL214719 11 53 24 233
CHEMBL124079 5 59 28 229
CHEMBL399661 2 62 6 251
CHEMBL408 3 61 21 236
CHEMBL424939 17 47 57 200
CHEMBL200916 6 58 16 241
CHEMBL119646 2 62 3 254
CHEMBL496534 3 61 4 253
CHEMBL221438 13 51 41 216
CHEMBL427237 10 54 54 203
CHEMBL198623 1 63 3 254
CHEMBL489591 23 41 77 180
CHEMBL458648 3 61 10 247
CHEMBL119278 1 63 2 255
CHEMBL447538 0 64 0 257
CHEMBL66767 13 51 30 227
CHEMBL191275 4 60 4 253
CHEMBL217118 5 59 26 231
CHEMBL220325 5 59 36 221
CHEMBL425116 23 41 80 177
CHEMBL474148 20 44 45 212
CHEMBL473952 6 58 30 227
CHEMBL501982 6 58 20 237
CHEMBL167963 3 61 12 245
CHEMBL125659 22 42 51 206
CHEMBL223128 10 54 38 219
CHEMBL388561 1 63 6 251
CHEMBL445151 12 52 27 230
CHEMBL373237 1 63 4 253
CHEMBL427299 12 52 34 223
CHEMBL461944 0 64 4 253
CHEMBL200610 18 46 44 213
CHEMBL230566 1 63 4 253
CHEMBL246207 17 47 61 196
CHEMBL393926 16 48 37 220
CHEMBL201036 21 43 82 175
CHEMBL237485 15 49 31 226
CHEMBL470322 6 58 12 245
CHEMBL513035 0 64 8 249
CHEMBL289272 6 58 38 219
CHEMBL184133 16 48 48 209
CHEMBL458866 7 57 26 231
CHEMBL431448 22 42 49 208
CHEMBL128884 8 56 22 235
CHEMBL312717 9 55 25 232
CHEMBL1082079 9 55 24 233
CHEMBL301156 30 34 76 181
CHEMBL200071 12 52 30 227
CHEMBL425605 1 63 7 250
CHEMBL401534 29 35 69 188
CHEMBL220708 9 55 24 233
CHEMBL241063 22 42 75 182
CHEMBL430970 20 44 67 190
CHEMBL1171856 3 61 6 251
CHEMBL459466 2 62 7 250
CHEMBL278994 29 35 71 186
CHEMBL220533 12 52 39 218
CHEMBL237710 9 55 42 215
CHEMBL118617 1 63 5 252
CHEMBL601222 23 41 59 198
CHEMBL418874 30 34 73 184
CHEMBL491142 0 64 6 251
CHEMBL109638 19 45 62 195
CHEMBL238970 7 57 22 235
CHEMBL219617 17 47 52 205
CHEMBL446365 24 40 64 193
CHEMBL117918 5 59 20 237
CHEMBL501155 12 52 47 210
CHEMBL492324 17 47 44 213
CHEMBL389297 8 56 32 225
CHEMBL248660 6 58 7 250
CHEMBL560830 2 62 5 252
CHEMBL212993 18 46 70 187
CHEMBL471533 5 59 8 249
CHEMBL481551 9 55 37 220
CHEMBL230567 0 64 4 253
CHEMBL478335 10 54 35 222
CHEMBL434063 3 61 8 249
CHEMBL383607 11 53 44 213
CHEMBL198365 1 63 6 251
CHEMBL119798 1 63 4 253
CHEMBL106666 17 47 45 212
CHEMBL484001 25 39 57 200
CHEMBL255271 4 60 33 224
CHEMBL370747 2 62 7 250
CHEMBL241298 19 45 32 225
CHEMBL293526 15 49 32 225
CHEMBL394849 0 64 2 255
CHEMBL520272 15 49 52 205
CHEMBL481550 18 46 69 188
CHEMBL472571 16 48 56 201
CHEMBL481549 21 43 69 188
CHEMBL23670 26 38 67 190
CHEMBL270587 1 63 6 251
CHEMBL118852 4 60 21 236
CHEMBL118887 5 59 28 229
CHEMBL230350 5 59 17 240
CHEMBL96758 19 45 68 189
CHEMBL394605 3 61 11 246
CHEMBL270801 3 61 7 250
CHEMBL373142 2 62 3 254
CHEMBL426105 1 63 6 251
CHEMBL1214888 5 59 19 238
CHEMBL422088 6 58 18 239
CHEMBL208472 1 63 5 252
CHEMBL457184 1 63 5 252
CHEMBL456768 6 58 18 239
CHEMBL220223 17 47 56 201
CHEMBL1214825 5 59 19 238
CHEMBL1214826 1 63 11 246
CHEMBL199244 0 64 8 249
CHEMBL373430 19 45 48 209
actives=484 actives_cnfs=12135 decoys=25255 decoys_cnfs=471399 ratio=0.0191645218769 EF_0.0025=13.2155846827 EF_0.01=8.4900469191
