# Supplementary material for: A fast topological analysis algorithm for large-scale similarity evaluations of ligands and binding pockets
Source: J Cheminform. 2015 Aug 20;7:42. doi: 10.1186/s13321-015-0091-5 (PMC4631714; doi:10.1186/s13321-015-0091-5)
Supplement: Additional file 3: — A tar archive containing the details of the enrichment results, including the individual query (uniquely retrieved actives and decoys at the 1% and 0.25% top fractions), averaged enrichment factors for all of the sets, number of unique ligands and decoys and the number of generated conformers. [file 13321_2015_91_MOESM3_ESM.gz › dude_rslts/prgr.log]

query_id pstv_0.25% ngtv_0.25% pstv_1.0% ngtv_1.0%
CHEMBL286130 3 36 8 151
CHEMBL549725 2 37 5 154
CHEMBL404496 5 34 15 144
CHEMBL430004 1 38 2 157
CHEMBL409905 15 24 22 137
CHEMBL232828 9 30 20 139
CHEMBL27766 6 33 23 136
CHEMBL1209233 16 23 44 115
CHEMBL486709 22 17 50 109
CHEMBL486433 21 18 60 99
CHEMBL25415 1 38 2 157
CHEMBL314475 8 31 31 128
CHEMBL397920 2 37 4 155
CHEMBL241642 21 18 56 103
CHEMBL559302 4 35 4 155
CHEMBL363200 7 32 7 152
CHEMBL239734 18 21 35 124
CHEMBL445946 11 28 20 139
CHEMBL585185 13 26 45 114
CHEMBL408696 4 35 11 148
CHEMBL167620 5 34 13 146
CHEMBL34824 5 34 9 150
CHEMBL567028 8 31 23 136
CHEMBL577034 1 38 2 157
CHEMBL1076438 5 34 5 154
CHEMBL314477 0 39 8 151
CHEMBL34882 9 30 18 141
CHEMBL392500 1 38 2 157
CHEMBL146032 22 17 51 108
CHEMBL486915 14 25 40 119
CHEMBL570708 3 36 17 142
CHEMBL115903 0 39 2 157
CHEMBL1085008 2 37 8 151
CHEMBL407847 10 29 39 120
CHEMBL134277 11 28 16 143
CHEMBL93894 0 39 3 156
CHEMBL70114 17 22 47 112
CHEMBL404432 1 38 2 157
CHEMBL252449 1 38 3 156
CHEMBL403139 3 36 3 156
CHEMBL1164248 1 38 3 156
CHEMBL196929 3 36 7 152
CHEMBL1087512 3 36 5 154
CHEMBL417110 10 29 26 133
CHEMBL28031 9 30 15 144
CHEMBL361901 11 28 37 122
CHEMBL489788 12 27 26 133
CHEMBL331249 0 39 2 157
CHEMBL402527 0 39 3 156
CHEMBL251303 3 36 13 146
CHEMBL363137 7 32 7 152
CHEMBL103 8 31 15 144
CHEMBL270976 0 39 1 158
CHEMBL258191 0 39 5 154
CHEMBL373497 2 37 3 156
CHEMBL156278 2 37 7 152
CHEMBL230901 11 28 30 129
CHEMBL216272 3 36 3 156
CHEMBL1165642 2 37 3 156
CHEMBL1164338 2 37 2 157
CHEMBL145224 0 39 1 158
CHEMBL487116 3 36 15 144
CHEMBL282650 20 19 59 100
CHEMBL195962 3 36 6 153
CHEMBL63788 1 38 3 156
CHEMBL479581 3 36 3 156
CHEMBL67860 20 19 52 107
CHEMBL509935 6 33 15 144
CHEMBL49978 3 36 7 152
CHEMBL559580 5 34 11 148
CHEMBL1083754 5 34 10 149
CHEMBL364751 11 28 36 123
CHEMBL92730 0 39 4 155
CHEMBL313220 13 26 47 112
CHEMBL235063 1 38 5 154
CHEMBL133656 14 25 46 113
CHEMBL138059 14 25 41 118
CHEMBL551863 1 38 4 155
CHEMBL539163 19 20 53 106
CHEMBL453579 4 35 11 148
CHEMBL139749 22 17 52 107
CHEMBL164187 9 30 37 122
CHEMBL519560 24 15 52 107
CHEMBL272663 21 18 54 105
CHEMBL86134 5 34 10 149
CHEMBL65929 2 37 8 151
CHEMBL24922 4 35 7 152
CHEMBL188780 12 27 26 133
CHEMBL565274 1 38 3 156
CHEMBL486916 20 19 54 105
CHEMBL144321 1 38 1 158
CHEMBL25556 2 37 5 154
CHEMBL315445 16 23 55 104
CHEMBL197161 6 33 9 150
CHEMBL167405 12 27 49 110
CHEMBL391361 1 38 5 154
CHEMBL280121 2 37 2 157
CHEMBL50849 1 38 2 157
CHEMBL561460 3 36 11 148
CHEMBL144680 1 38 1 158
CHEMBL438506 21 18 47 112
CHEMBL567027 4 35 13 146
CHEMBL71527 20 19 52 107
CHEMBL308938 3 36 5 154
CHEMBL1209295 13 26 29 130
CHEMBL117461 19 20 54 105
CHEMBL299828 3 36 5 154
CHEMBL25261 1 38 4 155
CHEMBL556891 4 35 11 148
CHEMBL70381 3 36 9 150
CHEMBL163425 1 38 4 155
CHEMBL551885 8 31 16 143
CHEMBL592510 8 31 16 143
CHEMBL555672 3 36 5 154
CHEMBL336169 3 36 10 149
CHEMBL1209366 16 23 42 117
CHEMBL283759 2 37 4 155
CHEMBL511812 16 23 57 102
CHEMBL188220 6 33 21 138
CHEMBL436848 0 39 6 153
CHEMBL490825 10 29 16 143
CHEMBL433403 6 33 14 145
CHEMBL487930 16 23 50 109
CHEMBL411086 9 30 28 131
CHEMBL398801 3 36 8 151
CHEMBL51343 0 39 2 157
CHEMBL219069 0 39 0 159
CHEMBL194745 0 39 1 158
CHEMBL552108 2 37 5 154
CHEMBL102179 5 34 15 144
CHEMBL280805 1 38 2 157
CHEMBL271835 5 34 16 143
CHEMBL480179 2 37 3 156
CHEMBL160451 6 33 9 150
CHEMBL1209231 22 17 48 111
CHEMBL86310 5 34 11 148
CHEMBL156142 6 33 10 149
CHEMBL87609 0 39 1 158
CHEMBL286662 1 38 2 157
CHEMBL328058 1 38 3 156
CHEMBL182961 8 31 14 145
CHEMBL557293 3 36 8 151
CHEMBL164140 3 36 18 141
CHEMBL327551 1 38 8 151
CHEMBL1209237 14 25 30 129
CHEMBL25463 0 39 0 159
CHEMBL506297 8 31 27 132
CHEMBL1393 17 22 50 109
CHEMBL280767 4 35 19 140
CHEMBL6735 5 34 6 153
CHEMBL539459 5 34 10 149
CHEMBL1209179 21 18 45 114
CHEMBL523659 14 25 41 118
CHEMBL51933 2 37 2 157
CHEMBL1163602 14 25 29 130
CHEMBL491206 15 24 46 113
CHEMBL474189 1 38 2 157
CHEMBL541973 3 36 11 148
CHEMBL260869 8 31 21 138
CHEMBL1209367 15 24 39 120
CHEMBL81591 7 32 22 137
CHEMBL489781 23 16 52 107
CHEMBL65307 1 38 4 155
CHEMBL1209180 13 26 47 112
CHEMBL366182 4 35 12 147
CHEMBL258193 9 30 16 143
CHEMBL324499 0 39 2 157
CHEMBL438593 9 30 27 132
CHEMBL197552 7 32 7 152
CHEMBL90766 4 35 7 152
CHEMBL164695 16 23 42 117
CHEMBL1209236 17 22 47 112
CHEMBL93906 4 35 18 141
CHEMBL117518 18 21 58 101
CHEMBL330726 0 39 0 159
CHEMBL412874 0 39 2 157
CHEMBL35429 5 34 6 153
CHEMBL117954 13 26 46 113
CHEMBL136376 8 31 38 121
CHEMBL268788 6 33 11 148
CHEMBL117308 6 33 25 134
CHEMBL422241 0 39 1 158
CHEMBL564782 3 36 6 153
CHEMBL411063 8 31 24 135
CHEMBL286822 3 36 10 149
CHEMBL550170 2 37 8 151
CHEMBL418670 8 31 13 146
CHEMBL286446 3 36 9 150
CHEMBL164080 17 22 54 105
CHEMBL285139 8 31 14 145
CHEMBL413806 10 29 29 130
CHEMBL551782 3 36 6 153
CHEMBL191176 6 33 15 144
CHEMBL6441 5 34 7 152
CHEMBL293452 1 38 2 157
CHEMBL335992 8 31 16 143
CHEMBL566981 27 12 52 107
CHEMBL232219 8 31 18 141
CHEMBL507253 3 36 6 153
CHEMBL480178 2 37 3 156
CHEMBL167492 12 27 36 123
CHEMBL232760 2 37 7 152
CHEMBL397191 11 28 27 132
CHEMBL550008 2 37 3 156
CHEMBL350932 6 33 11 148
CHEMBL507701 2 37 8 151
CHEMBL1163630 0 39 6 153
CHEMBL165215 9 30 27 132
CHEMBL164139 21 18 56 103
CHEMBL336736 10 29 15 144
CHEMBL350283 1 38 2 157
CHEMBL1163899 2 37 13 146
CHEMBL568062 20 19 45 114
CHEMBL427554 7 32 7 152
CHEMBL500897 2 37 5 154
CHEMBL1163620 0 39 5 154
CHEMBL247902 4 35 12 147
CHEMBL197846 7 32 13 146
CHEMBL507916 4 35 6 153
CHEMBL503848 2 37 5 154
CHEMBL131681 16 23 65 94
CHEMBL293388 2 37 3 156
CHEMBL449900 3 36 4 155
CHEMBL65690 10 29 16 143
CHEMBL134260 10 29 17 142
CHEMBL271149 6 33 14 145
CHEMBL71456 19 20 49 110
CHEMBL282649 11 28 38 121
CHEMBL514630 1 38 1 158
CHEMBL50786 0 39 0 159
CHEMBL520169 15 24 49 110
CHEMBL138283 3 36 11 148
CHEMBL438138 18 21 45 114
CHEMBL409147 9 30 19 140
CHEMBL132363 6 33 13 146
CHEMBL428011 7 32 20 139
CHEMBL408648 7 32 23 136
CHEMBL551784 3 36 8 151
CHEMBL521141 19 20 48 111
CHEMBL53549 3 36 5 154
CHEMBL483246 8 31 21 138
CHEMBL351465 7 32 8 151
CHEMBL196003 9 30 17 142
CHEMBL241425 6 33 25 134
CHEMBL233660 0 39 0 159
CHEMBL386915 1 38 2 157
CHEMBL239957 20 19 42 117
CHEMBL132889 15 24 51 108
CHEMBL235209 5 34 25 134
CHEMBL241732 3 36 6 153
CHEMBL370891 11 28 38 121
CHEMBL258861 1 38 3 156
CHEMBL261650 9 30 19 140
CHEMBL239958 13 26 39 120
CHEMBL260330 10 29 30 129
CHEMBL527871 14 25 46 113
CHEMBL250897 1 38 3 156
CHEMBL1083487 1 38 2 157
CHEMBL204571 1 38 3 156
CHEMBL549624 13 26 44 115
CHEMBL157407 2 37 3 156
CHEMBL24245 6 33 23 136
CHEMBL329339 0 39 1 158
CHEMBL1163902 2 37 3 156
CHEMBL1215406 1 38 2 157
CHEMBL101852 4 35 8 151
CHEMBL416411 10 29 15 144
CHEMBL49754 1 38 3 156
CHEMBL232434 9 30 21 138
CHEMBL70820 11 28 36 123
CHEMBL250220 21 18 47 112
CHEMBL188131 16 23 41 118
CHEMBL48745 2 37 4 155
CHEMBL372181 7 32 7 152
CHEMBL130141 10 29 15 144
CHEMBL1085381 1 38 3 156
CHEMBL488560 8 31 18 141
CHEMBL429618 3 36 8 151
CHEMBL25469 16 23 54 105
CHEMBL1215331 3 36 20 139
CHEMBL197100 1 38 8 151
CHEMBL345342 2 37 3 156
CHEMBL559581 9 30 24 135
CHEMBL263091 3 36 4 155
CHEMBL28157 10 29 11 148
CHEMBL1163480 1 38 6 153
CHEMBL551423 5 34 12 147
CHEMBL501080 6 33 18 141
CHEMBL187488 6 33 16 143
CHEMBL1161 1 38 12 147
CHEMBL219314 2 37 2 157
CHEMBL429996 8 31 33 126
CHEMBL486498 11 28 39 120
actives=293 actives_cnfs=3145 decoys=15641 decoys_cnfs=203906 ratio=0.0187328175948 EF_0.0025=15.201877043 EF_0.01=8.09526167136
