# Supplementary material for: A fast topological analysis algorithm for large-scale similarity evaluations of ligands and binding pockets
Source: J Cheminform. 2015 Aug 20;7:42. doi: 10.1186/s13321-015-0091-5 (PMC4631714; doi:10.1186/s13321-015-0091-5)
Supplement: Additional file 3: — A tar archive containing the details of the enrichment results, including the individual query (uniquely retrieved actives and decoys at the 1% and 0.25% top fractions), averaged enrichment factors for all of the sets, number of unique ligands and decoys and the number of generated conformers. [file 13321_2015_91_MOESM3_ESM.gz › dude_rslts/ptn1.log]

query_id pstv_0.25% ngtv_0.25% pstv_1.0% ngtv_1.0%
CHEMBL383882 6 12 21 52
CHEMBL604457 4 14 11 62
CHEMBL9339 2 16 8 65
CHEMBL244563 6 12 14 59
CHEMBL9070 3 15 7 66
CHEMBL230325 7 11 17 56
CHEMBL284765 0 18 0 73
CHEMBL175198 0 18 0 73
CHEMBL1086020 1 17 4 69
CHEMBL253065 1 17 8 65
CHEMBL253282 1 17 2 71
CHEMBL24566 1 17 1 72
CHEMBL501267 3 15 9 64
CHEMBL137989 0 18 1 72
CHEMBL557450 7 11 14 59
CHEMBL303333 1 17 2 71
CHEMBL108441 0 18 0 73
CHEMBL253500 1 17 4 69
CHEMBL56948 0 18 4 69
CHEMBL184444 2 16 10 63
CHEMBL140757 1 17 2 71
CHEMBL243941 4 14 5 68
CHEMBL394853 6 12 12 61
CHEMBL369943 1 17 7 66
CHEMBL26100 2 16 6 67
CHEMBL403746 2 16 5 68
CHEMBL550462 9 9 9 64
CHEMBL23989 3 15 11 62
CHEMBL394852 3 15 5 68
CHEMBL411295 1 17 8 65
CHEMBL591978 4 14 10 63
CHEMBL61186 0 18 0 73
CHEMBL584481 1 17 3 70
CHEMBL212232 1 17 5 68
CHEMBL261362 0 18 0 73
CHEMBL254513 0 18 0 73
CHEMBL592291 2 16 4 69
CHEMBL261108 0 18 1 72
CHEMBL211655 0 18 5 68
CHEMBL559312 9 9 9 64
CHEMBL280388 4 14 18 55
CHEMBL381584 1 17 5 68
CHEMBL58737 0 18 1 72
CHEMBL214378 0 18 8 65
CHEMBL24695 2 16 2 71
CHEMBL212433 3 15 8 65
CHEMBL564439 0 18 1 72
CHEMBL570779 9 9 9 64
CHEMBL58848 8 10 19 54
CHEMBL556636 10 8 14 59
CHEMBL140120 0 18 0 73
CHEMBL590155 0 18 0 73
CHEMBL285125 3 15 13 60
CHEMBL200117 1 17 1 72
CHEMBL25584 0 18 0 73
CHEMBL214912 1 17 6 67
CHEMBL280992 3 15 13 60
CHEMBL556913 2 16 4 69
CHEMBL404319 1 17 1 72
CHEMBL441959 2 16 14 59
CHEMBL9087 4 14 4 69
CHEMBL24557 11 7 23 50
CHEMBL24501 2 16 8 65
CHEMBL383967 1 17 1 72
CHEMBL244148 8 10 13 60
CHEMBL382311 0 18 2 71
CHEMBL387242 1 17 6 67
CHEMBL259051 1 17 2 71
CHEMBL1078662 0 18 0 73
CHEMBL278862 8 10 17 56
CHEMBL211033 3 15 5 68
CHEMBL8758 3 15 10 63
CHEMBL1078307 0 18 0 73
CHEMBL230543 6 12 17 56
CHEMBL24900 1 17 9 64
CHEMBL24594 11 7 14 59
CHEMBL139393 1 17 1 72
CHEMBL243731 4 14 5 68
CHEMBL397255 0 18 5 68
CHEMBL243732 3 15 5 68
CHEMBL394851 0 18 1 72
CHEMBL68125 2 16 4 69
CHEMBL539915 0 18 0 73
CHEMBL279242 8 10 17 56
CHEMBL109290 1 17 1 72
CHEMBL428589 0 18 4 69
CHEMBL494537 2 16 4 69
CHEMBL403577 1 17 4 69
CHEMBL284363 3 15 8 65
CHEMBL371026 1 17 1 72
CHEMBL267245 2 16 9 64
CHEMBL25231 8 10 18 55
CHEMBL592245 4 14 7 66
CHEMBL550662 9 9 9 64
CHEMBL287305 8 10 14 59
CHEMBL562468 1 17 4 69
CHEMBL25368 1 17 1 72
CHEMBL564699 7 11 10 63
CHEMBL556076 8 10 9 64
CHEMBL554726 7 11 10 63
CHEMBL26329 2 16 3 70
CHEMBL396555 7 11 15 58
CHEMBL453868 4 14 8 65
CHEMBL414204 0 18 2 71
CHEMBL25825 6 12 12 61
CHEMBL8660 3 15 11 62
CHEMBL24384 2 16 2 71
CHEMBL267759 0 18 1 72
CHEMBL25243 3 15 8 65
CHEMBL215335 3 15 10 63
CHEMBL260914 0 18 2 71
CHEMBL7048 4 14 16 57
CHEMBL284664 0 18 1 72
CHEMBL280647 1 17 5 68
CHEMBL416145 2 16 5 68
CHEMBL372973 2 16 11 62
CHEMBL243942 3 15 5 68
CHEMBL563436 7 11 16 57
CHEMBL286007 3 15 7 66
CHEMBL282372 10 8 24 49
CHEMBL244360 3 15 14 59
CHEMBL551842 0 18 0 73
CHEMBL601290 0 18 1 72
CHEMBL551671 7 11 11 62
CHEMBL549372 9 9 9 64
CHEMBL410646 2 16 7 66
CHEMBL1082937 4 14 7 66
CHEMBL9321 2 16 6 67
CHEMBL557655 0 18 0 73
CHEMBL508831 2 16 12 61
actives=130 actives_cnfs=3874 decoys=7242 decoys_cnfs=134310 ratio=0.0179508423088 EF_0.0025=14.2950040344 EF_0.01=6.28122183551
