# Supplementary material for: A fast topological analysis algorithm for large-scale similarity evaluations of ligands and binding pockets
Source: J Cheminform. 2015 Aug 20;7:42. doi: 10.1186/s13321-015-0091-5 (PMC4631714; doi:10.1186/s13321-015-0091-5)
Supplement: Additional file 3: — A tar archive containing the details of the enrichment results, including the individual query (uniquely retrieved actives and decoys at the 1% and 0.25% top fractions), averaged enrichment factors for all of the sets, number of unique ligands and decoys and the number of generated conformers. [file 13321_2015_91_MOESM3_ESM.gz › dude_rslts/pur2.log]

query_id pstv_0.25% ngtv_0.25% pstv_1.0% ngtv_1.0%
CHEMBL491298 4 2 14 13
CHEMBL309415 6 0 25 2
CHEMBL167304 4 2 14 13
CHEMBL192632 6 0 26 1
CHEMBL82390 6 0 27 0
CHEMBL491129 5 1 15 12
CHEMBL453090 6 0 25 2
CHEMBL424683 4 2 14 13
CHEMBL491104 5 1 16 11
CHEMBL417696 6 0 25 2
CHEMBL378704 4 2 12 15
CHEMBL38902 6 0 26 1
CHEMBL314116 6 0 20 7
CHEMBL23388 5 1 9 18
CHEMBL82181 6 0 24 3
CHEMBL294768 1 5 12 15
CHEMBL257691 2 4 11 16
CHEMBL315627 6 0 25 2
CHEMBL84163 6 0 24 3
CHEMBL590740 6 0 19 8
CHEMBL23699 6 0 19 8
CHEMBL117353 6 0 23 4
CHEMBL452322 6 0 24 3
CHEMBL522455 6 0 22 5
CHEMBL84904 6 0 23 4
CHEMBL85871 6 0 26 1
CHEMBL66389 6 0 21 6
CHEMBL490934 6 0 21 6
CHEMBL23278 6 0 14 13
CHEMBL267890 6 0 20 7
CHEMBL82261 6 0 27 0
CHEMBL326511 6 0 13 14
CHEMBL225072 6 0 24 3
CHEMBL452324 6 0 25 2
CHEMBL84935 6 0 24 3
CHEMBL84045 6 0 26 1
CHEMBL279302 6 0 12 15
CHEMBL279508 6 0 23 4
CHEMBL526928 5 1 15 12
CHEMBL502528 6 0 15 12
CHEMBL451819 6 0 25 2
CHEMBL315076 6 0 27 0
CHEMBL170101 6 0 25 2
CHEMBL142806 6 0 26 1
CHEMBL379094 5 1 16 11
CHEMBL84605 6 0 25 2
CHEMBL170874 6 0 23 4
CHEMBL140170 3 3 17 10
CHEMBL365307 6 0 17 10
CHEMBL85436 6 0 24 3
actives=50 actives_cnfs=3080 decoys=2693 decoys_cnfs=90079 ratio=0.0185666542889 EF_0.0025=nan EF_0.01=nan
