# Supplementary material for: A fast topological analysis algorithm for large-scale similarity evaluations of ligands and binding pockets
Source: J Cheminform. 2015 Aug 20;7:42. doi: 10.1186/s13321-015-0091-5 (PMC4631714; doi:10.1186/s13321-015-0091-5)
Supplement: Additional file 3: — A tar archive containing the details of the enrichment results, including the individual query (uniquely retrieved actives and decoys at the 1% and 0.25% top fractions), averaged enrichment factors for all of the sets, number of unique ligands and decoys and the number of generated conformers. [file 13321_2015_91_MOESM3_ESM.gz › dude_rslts/pygm.log]

query_id pstv_0.25% ngtv_0.25% pstv_1.0% ngtv_1.0%
CHEMBL133832 4 6 6 34
CHEMBL371986 1 9 3 37
CHEMBL115045 10 0 13 27
CHEMBL342880 0 10 1 39
CHEMBL114271 2 8 3 37
CHEMBL213661 0 10 2 38
CHEMBL138822 0 10 1 39
CHEMBL99889 0 10 0 40
CHEMBL206468 1 9 1 39
CHEMBL133603 1 9 2 38
CHEMBL115395 9 1 13 27
CHEMBL133109 4 6 7 33
CHEMBL423509 0 10 0 40
CHEMBL440528 1 9 1 39
CHEMBL382077 1 9 2 38
CHEMBL114846 1 9 3 37
CHEMBL132191 1 9 5 35
CHEMBL133923 3 7 6 34
CHEMBL194356 4 6 5 35
CHEMBL113762 10 0 13 27
CHEMBL132430 4 6 8 32
CHEMBL193734 0 10 2 38
CHEMBL594021 2 8 3 37
CHEMBL134152 5 5 8 32
CHEMBL326611 4 6 4 36
CHEMBL139461 1 9 4 36
CHEMBL131644 1 9 1 39
CHEMBL114731 10 0 13 27
CHEMBL372696 0 10 1 39
CHEMBL117483 9 1 13 27
CHEMBL334272 10 0 14 26
CHEMBL215137 1 9 1 39
CHEMBL490175 0 10 3 37
CHEMBL196687 2 8 6 34
CHEMBL133114 3 7 3 37
CHEMBL194807 0 10 0 40
CHEMBL136572 3 7 7 33
CHEMBL136573 2 8 2 38
CHEMBL137196 0 10 1 39
CHEMBL326950 3 7 10 30
CHEMBL422632 6 4 6 34
CHEMBL133274 1 9 2 38
CHEMBL442404 4 6 4 36
CHEMBL115341 0 10 0 40
CHEMBL323707 2 8 2 38
CHEMBL337224 3 7 5 35
CHEMBL326810 10 0 13 27
CHEMBL115441 10 0 14 26
CHEMBL114226 7 3 14 26
CHEMBL114950 10 0 14 26
CHEMBL370173 1 9 2 38
CHEMBL337332 6 4 6 34
CHEMBL130055 6 4 9 31
CHEMBL134793 6 4 6 34
CHEMBL440386 2 8 7 33
CHEMBL372862 4 6 5 35
CHEMBL132201 2 8 6 34
CHEMBL136327 0 10 0 40
CHEMBL115651 10 0 14 26
CHEMBL425918 1 9 1 39
CHEMBL337378 0 10 5 35
CHEMBL324288 10 0 14 26
CHEMBL138069 2 8 2 38
CHEMBL136168 6 4 6 34
CHEMBL194177 1 9 1 39
CHEMBL342364 2 8 2 38
CHEMBL132640 6 4 9 31
CHEMBL372478 1 9 2 38
CHEMBL196637 0 10 1 39
CHEMBL136218 6 4 6 34
CHEMBL134802 1 9 3 37
CHEMBL113736 6 4 14 26
CHEMBL373082 0 10 0 40
CHEMBL133911 3 7 4 36
CHEMBL194245 1 9 2 38
CHEMBL490001 0 10 0 40
CHEMBL196001 0 10 0 40
actives=77 actives_cnfs=905 decoys=3939 decoys_cnfs=89469 ratio=0.019548108657 EF_0.0025=nan EF_0.01=6.25785786978
