# Supplementary material for: A fast topological analysis algorithm for large-scale similarity evaluations of ligands and binding pockets
Source: J Cheminform. 2015 Aug 20;7:42. doi: 10.1186/s13321-015-0091-5 (PMC4631714; doi:10.1186/s13321-015-0091-5)
Supplement: Additional file 3: — A tar archive containing the details of the enrichment results, including the individual query (uniquely retrieved actives and decoys at the 1% and 0.25% top fractions), averaged enrichment factors for all of the sets, number of unique ligands and decoys and the number of generated conformers. [file 13321_2015_91_MOESM3_ESM.gz › dude_rslts/pyrd.log]

query_id pstv_0.25% ngtv_0.25% pstv_1.0% ngtv_1.0%
CHEMBL51927 3 13 5 60
CHEMBL289071 0 16 1 64
CHEMBL104209 13 3 20 45
CHEMBL200699 1 15 5 60
CHEMBL416057 9 7 12 53
CHEMBL321163 14 2 20 45
CHEMBL106467 8 8 12 53
CHEMBL322100 0 16 0 65
CHEMBL538406 1 15 4 61
CHEMBL356115 3 13 4 61
CHEMBL48531 0 16 1 64
CHEMBL48928 10 6 18 47
CHEMBL49089 0 16 0 65
CHEMBL143196 3 13 3 62
CHEMBL960 1 15 4 61
CHEMBL297497 1 15 3 62
CHEMBL288381 14 2 20 45
CHEMBL194075 2 14 4 61
CHEMBL41799 12 4 20 45
CHEMBL370228 3 13 11 54
CHEMBL106930 9 7 12 53
CHEMBL289555 8 8 9 56
CHEMBL141304 2 14 3 62
CHEMBL417722 4 12 8 57
CHEMBL341925 1 15 1 64
CHEMBL141074 3 13 6 59
CHEMBL154623 3 13 8 57
CHEMBL193365 1 15 1 64
CHEMBL345701 3 13 6 59
CHEMBL108213 4 12 8 57
CHEMBL193371 3 13 5 60
CHEMBL41719 1 15 1 64
CHEMBL106529 1 15 2 63
CHEMBL321060 12 4 21 44
CHEMBL202431 2 14 2 63
CHEMBL104167 8 8 11 54
CHEMBL107224 1 15 1 64
CHEMBL306784 1 15 3 62
CHEMBL344913 4 12 5 60
CHEMBL51082 4 12 10 55
CHEMBL39151 1 15 1 64
CHEMBL196181 1 15 3 62
CHEMBL49697 1 15 3 62
CHEMBL104146 5 11 13 52
CHEMBL39971 5 11 6 59
CHEMBL337130 4 12 5 60
CHEMBL289854 1 15 5 60
CHEMBL39325 4 12 6 59
CHEMBL430760 4 12 11 54
CHEMBL320245 6 10 12 53
CHEMBL142705 0 16 1 64
CHEMBL38614 1 15 5 60
CHEMBL218084 1 15 1 64
CHEMBL442030 2 14 2 63
CHEMBL104001 8 8 13 52
CHEMBL108327 8 8 14 51
CHEMBL143628 2 14 3 62
CHEMBL39448 0 16 0 65
CHEMBL359171 2 14 2 63
CHEMBL195622 1 15 4 61
CHEMBL194023 2 14 5 60
CHEMBL141126 2 14 5 60
CHEMBL38669 0 16 0 65
CHEMBL118395 6 10 11 54
CHEMBL1084928 0 16 0 65
CHEMBL199361 2 14 6 59
CHEMBL218700 4 12 5 60
CHEMBL143345 2 14 2 63
CHEMBL218085 1 15 1 64
CHEMBL290674 0 16 0 65
CHEMBL387254 4 12 5 60
CHEMBL143237 1 15 1 64
CHEMBL1088742 0 16 0 65
CHEMBL1088743 4 12 5 60
CHEMBL344613 2 14 4 61
CHEMBL36981 6 10 9 56
CHEMBL324668 15 1 22 43
CHEMBL50499 4 12 11 54
CHEMBL49331 0 16 1 64
CHEMBL140558 2 14 6 59
CHEMBL195163 2 14 4 61
CHEMBL143052 1 15 1 64
CHEMBL200895 4 12 7 58
CHEMBL218169 3 13 4 61
CHEMBL141047 5 11 8 57
CHEMBL142444 0 16 3 62
CHEMBL106515 1 15 6 59
CHEMBL194954 4 12 6 59
CHEMBL519160 6 10 6 59
CHEMBL197455 3 13 5 60
CHEMBL50441 5 11 6 59
CHEMBL194955 5 11 7 58
CHEMBL139647 4 12 4 61
CHEMBL141248 2 14 4 61
CHEMBL142996 6 10 6 59
CHEMBL194776 3 13 4 61
CHEMBL49129 2 14 2 63
CHEMBL308141 1 15 1 64
CHEMBL326692 0 16 1 64
CHEMBL39396 13 3 18 47
CHEMBL143552 0 16 1 64
CHEMBL197553 1 15 2 63
CHEMBL484780 5 11 6 59
CHEMBL104302 13 3 19 46
CHEMBL349577 0 16 1 64
CHEMBL143868 2 14 2 63
CHEMBL195246 2 14 4 61
CHEMBL141237 3 13 4 61
CHEMBL342220 0 16 3 62
CHEMBL322929 3 13 4 61
CHEMBL107642 3 13 9 56
actives=111 actives_cnfs=1560 decoys=6445 decoys_cnfs=137767 ratio=0.0172226532196 EF_0.0025=39.1401060861 EF_0.01=6.4276826251
