# Supplementary material for: A fast topological analysis algorithm for large-scale similarity evaluations of ligands and binding pockets
Source: J Cheminform. 2015 Aug 20;7:42. doi: 10.1186/s13321-015-0091-5 (PMC4631714; doi:10.1186/s13321-015-0091-5)
Supplement: Additional file 3: — A tar archive containing the details of the enrichment results, including the individual query (uniquely retrieved actives and decoys at the 1% and 0.25% top fractions), averaged enrichment factors for all of the sets, number of unique ligands and decoys and the number of generated conformers. [file 13321_2015_91_MOESM3_ESM.gz › dude_rslts/reni.log]

query_id pstv_0.25% ngtv_0.25% pstv_1.0% ngtv_1.0%
CHEMBL82 0 17 0 70
CHEMBL556348 0 17 3 67
CHEMBL31404 2 15 4 66
CHEMBL48730 2 15 2 68
CHEMBL422673 3 14 6 64
CHEMBL558212 0 17 4 66
CHEMBL285146 3 14 6 64
CHEMBL540886 0 17 2 68
CHEMBL297894 3 14 5 65
CHEMBL430539 4 13 7 63
CHEMBL537223 3 14 7 63
CHEMBL537221 5 12 7 63
CHEMBL59128 2 15 5 65
CHEMBL291591 0 17 0 70
CHEMBL447651 1 16 4 66
CHEMBL53115 7 10 7 63
CHEMBL500205 2 15 4 66
CHEMBL49592 3 14 4 66
CHEMBL144812 2 15 2 68
CHEMBL40774 0 17 1 69
CHEMBL32002 4 13 7 63
CHEMBL536083 2 15 4 66
CHEMBL308356 3 14 5 65
CHEMBL31252 2 15 4 66
CHEMBL536982 2 15 6 64
CHEMBL536981 4 13 8 62
CHEMBL168638 2 15 9 61
CHEMBL434956 2 15 4 66
CHEMBL31881 0 17 1 69
CHEMBL56044 6 11 7 63
CHEMBL299951 2 15 7 63
CHEMBL302095 1 16 1 69
CHEMBL536521 4 13 11 59
CHEMBL144073 1 16 1 69
CHEMBL41954 0 17 1 69
CHEMBL73278 0 17 5 65
CHEMBL70198 2 15 5 65
CHEMBL353900 1 16 3 67
CHEMBL286580 2 15 3 67
CHEMBL484897 1 16 2 68
CHEMBL293176 0 17 0 70
CHEMBL442264 2 15 2 68
CHEMBL308103 2 15 6 64
CHEMBL424437 5 12 7 63
CHEMBL442105 3 14 4 66
CHEMBL39538 1 16 1 69
CHEMBL46022 0 17 0 70
CHEMBL536529 5 12 8 62
CHEMBL331466 0 17 0 70
CHEMBL608264 1 16 4 66
CHEMBL54677 4 13 6 64
CHEMBL426642 2 15 4 66
CHEMBL31886 1 16 1 69
CHEMBL431502 1 16 3 67
CHEMBL49174 0 17 1 69
CHEMBL556976 4 13 8 62
CHEMBL75438 4 13 6 64
CHEMBL56095 5 12 9 61
CHEMBL64984 1 16 2 68
CHEMBL60892 1 16 5 65
CHEMBL432133 2 15 2 68
CHEMBL350425 0 17 3 67
CHEMBL308854 1 16 3 67
CHEMBL1092186 0 17 2 68
CHEMBL124540 2 15 3 67
CHEMBL537888 2 15 6 64
CHEMBL418034 2 15 4 66
CHEMBL557977 3 14 4 66
CHEMBL539164 1 16 5 65
CHEMBL365330 0 17 2 68
CHEMBL127362 0 17 0 70
CHEMBL430959 1 16 2 68
CHEMBL353306 3 14 3 67
CHEMBL283683 1 16 3 67
CHEMBL43347 1 16 2 68
CHEMBL230262 0 17 1 69
CHEMBL121731 0 17 1 69
CHEMBL371426 2 15 3 67
CHEMBL150298 1 16 2 68
CHEMBL535185 3 14 8 62
CHEMBL431401 1 16 3 67
CHEMBL342505 1 16 4 66
CHEMBL538094 1 16 2 68
CHEMBL287139 3 14 4 66
CHEMBL391463 2 15 2 68
CHEMBL54458 5 12 8 62
CHEMBL50213 3 14 5 65
CHEMBL148073 0 17 2 68
CHEMBL26076 0 17 1 69
CHEMBL31587 1 16 3 67
CHEMBL1076463 0 17 0 70
CHEMBL418031 1 16 4 66
CHEMBL30618 4 13 7 63
CHEMBL398387 2 15 2 68
CHEMBL283237 2 15 2 68
CHEMBL287637 3 14 5 65
CHEMBL285454 2 15 3 67
CHEMBL55833 8 9 11 59
CHEMBL394016 1 16 2 68
CHEMBL64454 3 14 9 61
CHEMBL73216 3 14 7 63
CHEMBL30755 2 15 8 62
CHEMBL440654 2 15 4 66
CHEMBL368813 2 15 4 66
actives=104 actives_cnfs=1183 decoys=6954 decoys_cnfs=99254 ratio=0.0149554213402 EF_0.0025=9.68540870572 EF_0.01=4.12199208723
