# Supplementary material for: A fast topological analysis algorithm for large-scale similarity evaluations of ligands and binding pockets
Source: J Cheminform. 2015 Aug 20;7:42. doi: 10.1186/s13321-015-0091-5 (PMC4631714; doi:10.1186/s13321-015-0091-5)
Supplement: Additional file 3: — A tar archive containing the details of the enrichment results, including the individual query (uniquely retrieved actives and decoys at the 1% and 0.25% top fractions), averaged enrichment factors for all of the sets, number of unique ligands and decoys and the number of generated conformers. [file 13321_2015_91_MOESM3_ESM.gz › dude_rslts/rock1.log]

query_id pstv_0.25% ngtv_0.25% pstv_1.0% ngtv_1.0%
CHEMBL577177 0 15 1 62
CHEMBL567603 10 5 10 53
CHEMBL485592 2 13 4 59
CHEMBL1084947 0 15 2 61
CHEMBL1215304 0 15 0 63
CHEMBL427085 5 10 5 58
CHEMBL1084892 2 13 2 61
CHEMBL1079921 0 15 3 60
CHEMBL1084900 0 15 0 63
CHEMBL225492 4 11 4 59
CHEMBL390389 5 10 5 58
CHEMBL520828 3 12 4 59
CHEMBL599163 2 13 3 60
CHEMBL225434 5 10 5 58
CHEMBL584291 9 6 10 53
CHEMBL224166 6 9 11 52
CHEMBL384073 0 15 1 62
CHEMBL225582 3 12 5 58
CHEMBL570820 0 15 1 62
CHEMBL1079293 6 9 6 57
CHEMBL224505 4 11 4 59
CHEMBL1084106 2 13 2 61
CHEMBL1079295 6 9 6 57
CHEMBL483402 4 11 5 58
CHEMBL1083967 1 14 2 61
CHEMBL1089116 0 15 0 63
CHEMBL224360 4 11 4 59
CHEMBL220241 1 14 2 61
CHEMBL375736 4 11 4 59
CHEMBL1078426 6 9 6 57
CHEMBL450487 3 12 7 56
CHEMBL484967 5 10 5 58
CHEMBL571948 0 15 4 59
CHEMBL224500 4 11 5 58
CHEMBL1078930 6 9 6 57
CHEMBL379218 0 15 6 57
CHEMBL1078820 6 9 6 57
CHEMBL445180 3 12 5 58
CHEMBL599162 2 13 2 61
CHEMBL493251 1 14 2 61
CHEMBL575741 9 6 10 53
CHEMBL578643 9 6 9 54
CHEMBL483396 4 11 4 59
CHEMBL1078929 6 9 6 57
CHEMBL591285 0 15 0 63
CHEMBL223651 3 12 3 60
CHEMBL575759 9 6 10 53
CHEMBL520640 3 12 3 60
CHEMBL224533 4 11 7 56
CHEMBL466496 0 15 0 63
CHEMBL598963 3 12 4 59
CHEMBL218719 0 15 4 59
CHEMBL574507 0 15 1 62
CHEMBL162 1 14 2 61
CHEMBL523586 0 15 0 63
CHEMBL1080279 0 15 0 63
CHEMBL415061 4 11 5 58
CHEMBL220465 0 15 0 63
CHEMBL575555 10 5 10 53
CHEMBL494662 5 10 8 55
CHEMBL575962 8 7 10 53
CHEMBL225167 8 7 9 54
CHEMBL427083 3 12 5 58
CHEMBL375882 4 11 4 59
CHEMBL494088 1 14 1 62
CHEMBL218257 0 15 0 63
CHEMBL575798 9 6 10 53
CHEMBL523695 6 9 8 55
CHEMBL225168 3 12 8 55
CHEMBL493066 4 11 5 58
CHEMBL521179 0 15 0 63
CHEMBL224746 9 6 10 53
CHEMBL225224 1 14 1 62
CHEMBL570126 0 15 1 62
CHEMBL493067 6 9 8 55
CHEMBL566298 10 5 10 53
CHEMBL521823 6 9 9 54
CHEMBL591986 0 15 0 63
CHEMBL188434 6 9 6 57
CHEMBL610785 1 14 4 59
CHEMBL575340 6 9 10 53
CHEMBL365286 6 9 6 57
CHEMBL1083074 3 12 4 59
CHEMBL604934 2 13 2 61
CHEMBL373512 1 14 4 59
CHEMBL574508 0 15 0 63
CHEMBL224696 9 6 10 53
CHEMBL483574 3 12 4 59
CHEMBL225166 8 7 10 53
CHEMBL1215526 0 15 1 62
CHEMBL441702 0 15 2 61
CHEMBL521642 1 14 1 62
CHEMBL218868 0 15 0 63
CHEMBL1083072 1 14 2 61
CHEMBL1080071 0 15 0 63
CHEMBL473080 0 15 2 61
CHEMBL224594 3 12 6 57
CHEMBL493911 5 10 8 55
CHEMBL590109 0 15 0 63
CHEMBL523057 4 11 7 56
actives=100 actives_cnfs=3751 decoys=6296 decoys_cnfs=125852 ratio=0.0158831003812 EF_0.0025=25.5593908758 EF_0.01=4.93255249354
