# Supplementary material for: A fast topological analysis algorithm for large-scale similarity evaluations of ligands and binding pockets
Source: J Cheminform. 2015 Aug 20;7:42. doi: 10.1186/s13321-015-0091-5 (PMC4631714; doi:10.1186/s13321-015-0091-5)
Supplement: Additional file 3: — A tar archive containing the details of the enrichment results, including the individual query (uniquely retrieved actives and decoys at the 1% and 0.25% top fractions), averaged enrichment factors for all of the sets, number of unique ligands and decoys and the number of generated conformers. [file 13321_2015_91_MOESM3_ESM.gz › dude_rslts/rxra.log]

query_id pstv_0.25% ngtv_0.25% pstv_1.0% ngtv_1.0%
CHEMBL92926 1 16 2 68
CHEMBL326855 15 2 24 46
CHEMBL399326 4 13 9 61
CHEMBL340555 3 14 16 54
CHEMBL583996 1 16 1 69
CHEMBL69091 14 3 24 46
CHEMBL41260 2 15 13 57
CHEMBL44979 6 11 26 44
CHEMBL337719 8 9 19 51
CHEMBL32505 12 5 25 45
CHEMBL120210 1 16 2 68
CHEMBL328507 4 13 7 63
CHEMBL333304 6 11 13 57
CHEMBL88216 14 3 24 46
CHEMBL111589 5 12 16 54
CHEMBL36464 10 7 23 47
CHEMBL109117 1 16 2 68
CHEMBL247220 5 12 10 60
CHEMBL341704 4 13 6 64
CHEMBL80424 17 0 27 43
CHEMBL247012 5 12 9 61
CHEMBL101712 10 7 15 55
CHEMBL93571 5 12 13 57
CHEMBL438857 0 17 2 68
CHEMBL378926 6 11 6 64
CHEMBL166201 4 13 5 65
CHEMBL60037 0 17 0 70
CHEMBL133915 7 10 22 48
CHEMBL314745 8 9 15 55
CHEMBL106837 16 1 26 44
CHEMBL366112 2 15 5 65
CHEMBL1221640 1 16 2 68
CHEMBL204725 6 11 7 63
CHEMBL323626 13 4 15 55
CHEMBL347411 3 14 9 61
CHEMBL312737 11 6 30 40
CHEMBL310047 14 3 28 42
CHEMBL118693 13 4 24 46
CHEMBL417520 6 11 18 52
CHEMBL91718 9 8 28 42
CHEMBL111983 9 8 20 50
CHEMBL184497 2 15 4 66
CHEMBL563805 2 15 5 65
CHEMBL113975 13 4 15 55
CHEMBL337859 6 11 6 64
CHEMBL316336 11 6 28 42
CHEMBL93577 2 15 4 66
CHEMBL111911 6 11 17 53
CHEMBL246821 7 10 15 55
CHEMBL42314 8 9 23 47
CHEMBL130232 10 7 25 45
CHEMBL130577 5 12 13 57
CHEMBL397512 3 14 10 60
CHEMBL72988 13 4 29 41
CHEMBL109581 9 8 15 55
CHEMBL340074 8 9 21 49
CHEMBL106896 16 1 25 45
CHEMBL290246 0 17 0 70
CHEMBL564563 2 15 5 65
CHEMBL96829 0 17 1 69
CHEMBL331642 2 15 2 68
CHEMBL335762 2 15 17 53
CHEMBL208503 6 11 7 63
CHEMBL112715 13 4 16 54
CHEMBL1221641 0 17 3 67
CHEMBL38 7 10 22 48
CHEMBL116886 0 17 1 69
CHEMBL41146 3 14 10 60
CHEMBL106817 13 4 15 55
CHEMBL236490 6 11 10 60
CHEMBL157333 11 6 30 40
CHEMBL64222 4 13 5 65
CHEMBL277626 17 0 27 43
CHEMBL312233 13 4 30 40
CHEMBL101609 13 4 25 45
CHEMBL139536 2 15 2 68
CHEMBL248191 7 10 11 59
CHEMBL37950 3 14 3 67
CHEMBL89581 16 1 28 42
CHEMBL36991 3 14 6 64
CHEMBL63048 3 14 3 67
CHEMBL80236 11 6 29 41
CHEMBL305115 0 17 1 69
CHEMBL396661 2 15 10 60
CHEMBL395563 3 14 9 61
CHEMBL62537 15 2 28 42
CHEMBL62880 3 14 4 66
CHEMBL1023 15 2 24 46
CHEMBL46398 8 9 25 45
CHEMBL62258 3 14 5 65
CHEMBL113864 14 3 14 56
CHEMBL113865 13 4 16 54
CHEMBL119781 9 8 23 47
CHEMBL427694 7 10 12 58
CHEMBL396658 4 13 11 59
CHEMBL92447 0 17 6 64
CHEMBL312395 15 2 30 40
CHEMBL583410 0 17 1 69
CHEMBL93628 9 8 28 42
CHEMBL91979 2 15 6 64
CHEMBL392858 5 12 9 61
CHEMBL423465 12 5 14 56
CHEMBL329802 4 13 4 66
CHEMBL328481 4 13 4 66
CHEMBL248415 8 9 14 56
CHEMBL88740 4 13 22 48
CHEMBL187021 6 11 17 53
CHEMBL64392 0 17 0 70
CHEMBL105805 0 17 5 65
CHEMBL39315 2 15 5 65
CHEMBL244565 5 12 11 59
CHEMBL433178 0 17 0 70
CHEMBL430651 1 16 6 64
CHEMBL60090 14 3 30 40
CHEMBL130317 5 12 14 56
CHEMBL130374 6 11 22 48
CHEMBL441235 2 15 6 64
CHEMBL247856 4 13 14 56
CHEMBL208316 6 11 6 64
CHEMBL101666 13 4 16 54
CHEMBL208529 6 11 7 63
CHEMBL79234 14 3 29 41
CHEMBL41676 0 17 1 69
CHEMBL377178 6 11 6 64
CHEMBL1715 0 17 0 70
CHEMBL554740 0 17 3 67
CHEMBL394103 1 16 9 61
CHEMBL705 11 6 25 45
CHEMBL288436 1 16 2 68
CHEMBL289272 1 16 8 62
CHEMBL335751 11 6 23 47
actives=131 actives_cnfs=2135 decoys=6949 decoys_cnfs=144011 ratio=0.019 EF_0.0025=nan EF_0.01=14.3832389307
