# Supplementary material for: A fast topological analysis algorithm for large-scale similarity evaluations of ligands and binding pockets
Source: J Cheminform. 2015 Aug 20;7:42. doi: 10.1186/s13321-015-0091-5 (PMC4631714; doi:10.1186/s13321-015-0091-5)
Supplement: Additional file 3: — A tar archive containing the details of the enrichment results, including the individual query (uniquely retrieved actives and decoys at the 1% and 0.25% top fractions), averaged enrichment factors for all of the sets, number of unique ligands and decoys and the number of generated conformers. [file 13321_2015_91_MOESM3_ESM.gz › dude_rslts/sahh.log]

query_id pstv_0.25% ngtv_0.25% pstv_1.0% ngtv_1.0%
CHEMBL607632 8 0 28 7
CHEMBL77965 8 0 26 9
CHEMBL1098945 1 7 2 33
CHEMBL610384 4 4 6 29
CHEMBL129469 8 0 26 9
CHEMBL8275 8 0 30 5
CHEMBL300406 8 0 28 7
CHEMBL327105 6 2 21 14
CHEMBL53931 8 0 31 4
CHEMBL608468 8 0 29 6
CHEMBL494759 5 3 17 18
CHEMBL608072 6 2 9 26
CHEMBL77518 8 0 30 5
CHEMBL50728 5 3 16 19
CHEMBL301499 8 0 28 7
CHEMBL49917 5 3 23 12
CHEMBL45537 8 0 23 12
CHEMBL606276 8 0 19 16
CHEMBL298115 0 8 0 35
CHEMBL610689 8 0 31 4
CHEMBL299135 6 2 21 14
CHEMBL297437 8 0 18 17
CHEMBL50600 2 6 4 31
CHEMBL605900 5 3 9 26
CHEMBL31577 1 7 2 33
CHEMBL604863 8 0 29 6
CHEMBL608056 8 0 31 4
CHEMBL281476 8 0 31 4
CHEMBL608915 5 3 8 27
CHEMBL296392 5 3 22 13
CHEMBL605902 1 7 4 31
CHEMBL30511 8 0 23 12
CHEMBL171700 8 0 30 5
CHEMBL64718 8 0 24 11
CHEMBL604208 8 0 29 6
CHEMBL416457 8 0 19 16
CHEMBL605446 8 0 30 5
CHEMBL159059 0 8 0 35
CHEMBL295729 6 2 15 20
CHEMBL50306 7 1 28 7
CHEMBL611098 3 5 10 25
CHEMBL1095280 8 0 27 8
CHEMBL610148 0 8 1 34
CHEMBL49511 1 7 2 33
CHEMBL301504 7 1 29 6
CHEMBL18802 8 0 23 12
CHEMBL280595 4 4 13 22
CHEMBL415930 6 2 21 14
CHEMBL299961 8 0 24 11
CHEMBL45769 8 0 21 14
CHEMBL49204 7 1 25 10
CHEMBL8771 7 1 20 15
CHEMBL610690 8 0 30 5
CHEMBL610383 5 3 6 29
CHEMBL295620 8 0 26 9
CHEMBL284846 1 7 2 33
CHEMBL296107 1 7 2 33
CHEMBL49737 0 8 5 30
CHEMBL49908 6 2 15 20
CHEMBL612224 4 4 5 30
CHEMBL611907 8 0 33 2
CHEMBL296880 2 6 4 31
CHEMBL171369 8 0 28 7
actives=63 actives_cnfs=1512 decoys=3450 decoys_cnfs=59626 ratio=0.018 EF_0.0025=nan EF_0.01=141.335691609
