# Supplementary material for: A fast topological analysis algorithm for large-scale similarity evaluations of ligands and binding pockets
Source: J Cheminform. 2015 Aug 20;7:42. doi: 10.1186/s13321-015-0091-5 (PMC4631714; doi:10.1186/s13321-015-0091-5)
Supplement: Additional file 3: — A tar archive containing the details of the enrichment results, including the individual query (uniquely retrieved actives and decoys at the 1% and 0.25% top fractions), averaged enrichment factors for all of the sets, number of unique ligands and decoys and the number of generated conformers. [file 13321_2015_91_MOESM3_ESM.gz › dude_rslts/src.log]

query_id pstv_0.25% ngtv_0.25% pstv_1.0% ngtv_1.0%
CHEMBL215943 22 65 54 295
CHEMBL266188 2 85 8 341
CHEMBL419360 2 85 10 339
CHEMBL291534 3 84 12 337
CHEMBL304362 5 82 7 342
CHEMBL585198 40 47 77 272
CHEMBL340350 14 73 41 308
CHEMBL460074 8 79 16 333
CHEMBL248220 0 87 1 348
CHEMBL573578 1 86 3 346
CHEMBL295528 10 77 30 319
CHEMBL383593 15 72 46 303
CHEMBL375012 24 63 41 308
CHEMBL552038 1 86 2 347
CHEMBL455384 0 87 2 347
CHEMBL293991 2 85 20 329
CHEMBL1087650 10 77 37 312
CHEMBL108332 9 78 40 309
CHEMBL419082 3 84 6 343
CHEMBL509941 7 80 13 336
CHEMBL418693 39 48 71 278
CHEMBL426990 30 57 43 306
CHEMBL1083023 14 73 44 305
CHEMBL104779 0 87 3 346
CHEMBL217091 1 86 3 346
CHEMBL103579 0 87 1 348
CHEMBL83305 3 84 8 341
CHEMBL386661 25 62 67 282
CHEMBL214329 0 87 4 345
CHEMBL25826 4 83 10 339
CHEMBL250625 3 84 20 329
CHEMBL473516 0 87 0 349
CHEMBL122640 5 82 17 332
CHEMBL1085316 10 77 35 314
CHEMBL373132 29 58 41 308
CHEMBL119620 1 86 13 336
CHEMBL47787 13 74 32 317
CHEMBL335025 2 85 9 340
CHEMBL1079945 3 84 9 340
CHEMBL168916 0 87 0 349
CHEMBL330657 3 84 16 333
CHEMBL432708 12 75 44 305
CHEMBL112706 13 74 33 316
CHEMBL213988 38 49 78 271
CHEMBL51485 16 71 41 308
CHEMBL120077 2 85 7 342
CHEMBL379308 3 84 5 344
CHEMBL227906 0 87 4 345
CHEMBL261743 2 85 4 345
CHEMBL42136 3 84 7 342
CHEMBL84807 0 87 8 341
CHEMBL487555 0 87 8 341
CHEMBL520160 26 61 62 287
CHEMBL484311 35 52 74 275
CHEMBL1087340 24 63 50 299
CHEMBL6246 1 86 6 343
CHEMBL48172 16 71 36 313
CHEMBL45827 10 77 24 325
CHEMBL477197 2 85 5 344
CHEMBL215726 16 71 43 306
CHEMBL286258 5 82 7 342
CHEMBL437004 5 82 11 338
CHEMBL230820 9 78 15 334
CHEMBL231235 10 77 19 330
CHEMBL230720 5 82 14 335
CHEMBL1085564 15 72 44 305
CHEMBL1084234 10 77 25 324
CHEMBL397936 8 79 15 334
CHEMBL171373 17 70 52 297
CHEMBL355282 23 64 76 273
CHEMBL386996 5 82 11 338
CHEMBL169725 1 86 23 326
CHEMBL489058 8 79 37 312
CHEMBL85011 9 78 13 336
CHEMBL198946 0 87 2 347
CHEMBL82750 4 83 9 340
CHEMBL406661 4 83 15 334
CHEMBL100551 4 83 17 332
CHEMBL572878 2 85 6 343
CHEMBL56983 11 76 23 326
CHEMBL262371 22 65 51 298
CHEMBL218281 9 78 14 335
CHEMBL106992 10 77 34 315
CHEMBL475570 0 87 1 348
CHEMBL217092 1 86 8 341
CHEMBL325589 1 86 2 347
CHEMBL526547 9 78 17 332
CHEMBL194664 23 64 33 316
CHEMBL281957 4 83 13 336
CHEMBL24540 3 84 8 341
CHEMBL473354 0 87 1 348
CHEMBL255368 3 84 22 327
CHEMBL107458 8 79 17 332
CHEMBL289125 0 87 1 348
CHEMBL315575 5 82 10 339
CHEMBL260861 3 84 11 338
CHEMBL353070 20 67 55 294
CHEMBL501199 3 84 5 344
CHEMBL199016 3 84 22 327
CHEMBL354145 2 85 11 338
CHEMBL45582 19 68 34 315
CHEMBL198650 10 77 25 324
CHEMBL45693 22 65 47 302
CHEMBL417208 16 71 48 301
CHEMBL259200 3 84 9 340
CHEMBL1160760 4 83 15 334
CHEMBL431407 6 81 22 327
CHEMBL371688 4 83 10 339
CHEMBL212721 10 77 40 309
CHEMBL45651 12 75 36 313
CHEMBL256101 8 79 18 331
CHEMBL192652 27 60 47 302
CHEMBL305621 1 86 5 344
CHEMBL405893 6 81 10 339
CHEMBL410119 5 82 15 334
CHEMBL216543 0 87 1 348
CHEMBL474998 3 84 17 332
CHEMBL172518 9 78 40 309
CHEMBL564449 1 86 3 346
CHEMBL230897 17 70 43 306
CHEMBL55496 7 80 17 332
CHEMBL211647 9 78 43 306
CHEMBL320382 7 80 28 321
CHEMBL51283 3 84 9 340
CHEMBL340944 5 82 19 330
CHEMBL129972 13 74 38 311
CHEMBL408030 7 80 16 333
CHEMBL296844 1 86 4 345
CHEMBL299194 21 66 38 311
CHEMBL230898 6 81 20 329
CHEMBL48554 4 83 7 342
CHEMBL368189 13 74 40 309
CHEMBL567678 9 78 26 323
CHEMBL352992 3 84 10 339
CHEMBL270777 1 86 6 343
CHEMBL83847 2 85 5 344
CHEMBL453386 6 81 12 337
CHEMBL346901 0 87 1 348
CHEMBL591325 12 75 45 304
CHEMBL213356 11 76 28 321
CHEMBL317687 3 84 15 334
CHEMBL77303 0 87 1 348
CHEMBL230508 3 84 12 337
CHEMBL292930 21 66 40 309
CHEMBL140242 0 87 1 348
CHEMBL1086679 38 49 69 280
CHEMBL105084 2 85 11 338
CHEMBL241040 10 77 36 313
CHEMBL486370 13 74 24 325
CHEMBL312933 6 81 9 340
CHEMBL293132 10 77 23 326
CHEMBL1083091 3 84 8 341
CHEMBL212629 17 70 54 295
CHEMBL541412 7 80 15 334
CHEMBL169780 4 83 5 344
CHEMBL83070 7 80 11 338
CHEMBL424664 23 64 64 285
CHEMBL454358 5 82 12 337
CHEMBL128241 9 78 26 323
CHEMBL477817 5 82 11 338
CHEMBL169467 3 84 8 341
CHEMBL214894 4 83 10 339
CHEMBL221742 3 84 9 340
CHEMBL83069 6 81 8 341
CHEMBL445162 0 87 1 348
CHEMBL227836 3 84 26 323
CHEMBL106772 17 70 37 312
CHEMBL172450 21 66 58 291
CHEMBL321779 3 84 5 344
CHEMBL180299 36 51 48 301
CHEMBL1163016 9 78 24 325
CHEMBL51028 15 72 48 301
CHEMBL307982 3 84 7 342
CHEMBL108333 10 77 42 307
CHEMBL419914 6 81 19 330
CHEMBL67237 1 86 14 335
CHEMBL240207 8 79 41 308
CHEMBL301143 2 85 4 345
CHEMBL253292 0 87 14 335
CHEMBL1076433 7 80 29 320
CHEMBL1088153 3 84 16 333
CHEMBL41465 2 85 14 335
CHEMBL67647 42 45 62 287
CHEMBL264406 3 84 4 345
CHEMBL196797 6 81 27 322
CHEMBL219557 9 78 26 323
CHEMBL199110 4 83 12 337
CHEMBL104414 12 75 40 309
CHEMBL518166 2 85 4 345
CHEMBL193392 24 63 52 297
CHEMBL216693 8 79 27 322
CHEMBL230613 2 85 10 339
CHEMBL220931 4 83 11 338
CHEMBL104807 24 63 62 287
CHEMBL250214 5 82 14 335
CHEMBL200231 6 81 12 337
CHEMBL296185 3 84 7 342
CHEMBL102595 11 76 31 318
CHEMBL461768 4 83 15 334
CHEMBL606245 11 76 26 323
CHEMBL85730 2 85 6 343
CHEMBL249821 4 83 32 317
CHEMBL327188 9 78 25 324
CHEMBL331906 2 85 5 344
CHEMBL439182 2 85 2 347
CHEMBL389422 12 75 40 309
CHEMBL227652 1 86 4 345
CHEMBL106295 5 82 16 333
CHEMBL217493 25 62 73 276
CHEMBL44577 10 77 28 321
CHEMBL329244 8 79 27 322
CHEMBL240747 0 87 0 349
CHEMBL71144 1 86 4 345
CHEMBL47203 5 82 23 326
CHEMBL491429 3 84 8 341
CHEMBL200217 24 63 61 288
CHEMBL424262 18 69 63 286
CHEMBL124333 4 83 6 343
CHEMBL375844 25 62 46 303
CHEMBL230614 10 77 28 321
CHEMBL358860 0 87 1 348
CHEMBL1086860 1 86 8 341
CHEMBL250213 8 79 20 329
CHEMBL1080475 2 85 6 343
CHEMBL213745 1 86 8 341
CHEMBL321569 18 69 51 298
CHEMBL415625 11 76 40 309
CHEMBL106839 2 85 9 340
CHEMBL322395 42 45 81 268
CHEMBL81090 0 87 0 349
CHEMBL497343 1 86 5 344
CHEMBL452965 20 67 59 290
CHEMBL398610 0 87 1 348
CHEMBL131577 0 87 1 348
CHEMBL197094 2 85 7 342
CHEMBL493986 7 80 26 323
CHEMBL61967 22 65 33 316
CHEMBL441153 1 86 11 338
CHEMBL355330 4 83 8 341
CHEMBL43773 13 74 29 320
CHEMBL526560 10 77 31 318
CHEMBL1087978 5 82 18 331
CHEMBL436516 1 86 2 347
CHEMBL1088679 4 83 21 328
CHEMBL1088680 40 47 79 270
CHEMBL1088681 39 48 84 265
CHEMBL407516 20 67 38 311
CHEMBL128612 23 64 73 276
CHEMBL436968 4 83 7 342
CHEMBL413418 13 74 45 304
CHEMBL262721 1 86 5 344
CHEMBL122243 3 84 3 346
CHEMBL281775 4 83 9 340
CHEMBL425872 27 60 38 311
CHEMBL442485 24 63 51 298
CHEMBL247468 5 82 16 333
CHEMBL80333 2 85 3 346
CHEMBL67878 1 86 2 347
CHEMBL305223 3 84 6 343
CHEMBL377481 25 62 43 306
CHEMBL313587 8 79 9 340
CHEMBL194969 6 81 27 322
CHEMBL336093 0 87 2 347
CHEMBL459850 2 85 13 336
CHEMBL68114 32 55 44 305
CHEMBL209908 25 62 46 303
CHEMBL217090 4 83 8 341
CHEMBL197339 34 53 81 268
CHEMBL454868 14 73 35 314
CHEMBL470991 9 78 17 332
CHEMBL375433 3 84 9 340
CHEMBL370693 31 56 60 289
CHEMBL569256 42 45 65 284
CHEMBL510516 15 72 33 316
CHEMBL362692 11 76 54 295
CHEMBL432314 8 79 25 324
CHEMBL70346 3 84 8 341
CHEMBL391738 33 54 64 285
CHEMBL481968 0 87 7 342
CHEMBL1090360 3 84 17 332
CHEMBL193452 19 68 30 319
CHEMBL574738 1 86 32 317
CHEMBL96081 3 84 10 339
CHEMBL314705 6 81 11 338
CHEMBL121954 1 86 4 345
CHEMBL108013 7 80 32 317
CHEMBL260157 3 84 5 344
CHEMBL369360 15 72 38 311
CHEMBL169390 3 84 6 343
CHEMBL305234 3 84 9 340
CHEMBL414013 0 87 3 346
CHEMBL302483 3 84 7 342
CHEMBL565546 37 50 60 289
CHEMBL192679 19 68 40 309
CHEMBL211613 11 76 28 321
CHEMBL526321 17 70 55 294
CHEMBL1172957 1 86 6 343
CHEMBL512666 8 79 26 323
CHEMBL372219 29 58 67 282
CHEMBL401896 0 87 4 345
CHEMBL478611 0 87 5 344
CHEMBL166390 4 83 5 344
CHEMBL380706 0 87 1 348
CHEMBL1075628 5 82 41 308
CHEMBL370371 6 81 17 332
CHEMBL372178 24 63 52 297
CHEMBL534947 4 83 8 341
CHEMBL517256 4 83 10 339
CHEMBL171423 16 71 52 297
CHEMBL27085 0 87 0 349
CHEMBL1084302 12 75 38 311
CHEMBL303786 31 56 64 285
CHEMBL24482 9 78 24 325
CHEMBL352877 2 85 7 342
CHEMBL131725 20 67 59 290
CHEMBL425312 0 87 1 348
CHEMBL1084268 2 85 8 341
CHEMBL210766 0 87 1 348
CHEMBL341579 5 82 5 344
CHEMBL434369 2 85 6 343
CHEMBL363575 28 59 40 309
CHEMBL217463 3 84 11 338
CHEMBL216703 26 61 59 290
CHEMBL385956 0 87 4 345
CHEMBL218102 0 87 2 347
CHEMBL217464 2 85 11 338
CHEMBL160207 0 87 1 348
CHEMBL434578 8 79 16 333
CHEMBL197930 13 74 33 316
CHEMBL1087215 27 60 55 294
CHEMBL248393 18 69 47 302
CHEMBL248391 15 72 34 315
CHEMBL248392 18 69 41 308
CHEMBL401251 0 87 7 342
CHEMBL418284 10 77 22 327
CHEMBL418111 17 70 44 305
CHEMBL567875 34 53 67 282
CHEMBL1088372 4 83 14 335
CHEMBL306019 3 84 5 344
CHEMBL406845 4 83 6 343
CHEMBL339893 1 86 16 333
CHEMBL221236 6 81 11 338
CHEMBL562157 1 86 2 347
CHEMBL219014 35 52 61 288
CHEMBL1084028 15 72 28 321
CHEMBL567018 45 42 77 272
CHEMBL499623 2 85 5 344
CHEMBL1086731 1 86 2 347
CHEMBL1076193 8 79 41 308
CHEMBL550281 3 84 13 336
CHEMBL472037 5 82 18 331
CHEMBL432189 7 80 17 332
CHEMBL472038 14 73 39 310
CHEMBL565366 16 71 35 314
CHEMBL72338 4 83 8 341
CHEMBL1085512 16 71 47 302
CHEMBL194352 6 81 12 337
CHEMBL431136 15 72 50 299
CHEMBL1083001 8 79 21 328
CHEMBL400402 4 83 20 329
CHEMBL162 1 86 1 348
CHEMBL482967 2 85 10 339
CHEMBL104244 12 75 40 309
CHEMBL549536 1 86 3 346
CHEMBL227699 3 84 9 340
CHEMBL195382 17 70 43 306
CHEMBL359482 1 86 2 347
CHEMBL97771 0 87 4 345
CHEMBL300321 4 83 8 341
CHEMBL100825 25 62 51 298
CHEMBL502835 22 65 55 294
CHEMBL44942 1 86 4 345
CHEMBL1081312 1 86 3 346
CHEMBL107423 13 74 21 328
CHEMBL207471 2 85 3 346
CHEMBL406418 6 81 9 340
CHEMBL482968 2 85 5 344
CHEMBL304052 41 46 68 281
CHEMBL227753 19 68 49 300
CHEMBL1088120 36 51 78 271
CHEMBL275513 2 85 2 347
CHEMBL460746 6 81 13 336
CHEMBL218549 6 81 13 336
CHEMBL393150 29 58 57 292
CHEMBL355019 2 85 6 343
CHEMBL338194 27 60 67 282
CHEMBL385240 3 84 5 344
CHEMBL323775 7 80 16 333
CHEMBL313882 2 85 5 344
CHEMBL496494 1 86 7 342
CHEMBL385533 0 87 0 349
CHEMBL589630 3 84 4 345
CHEMBL190162 7 80 14 335
CHEMBL1421 16 71 32 317
CHEMBL195523 4 83 8 341
CHEMBL1089405 3 84 9 340
CHEMBL326041 0 87 2 347
CHEMBL224856 18 69 47 302
CHEMBL210390 19 68 59 290
CHEMBL128326 5 82 25 324
CHEMBL45683 11 76 37 312
CHEMBL416091 9 78 28 321
CHEMBL294137 32 55 60 289
CHEMBL494821 2 85 2 347
CHEMBL91815 7 80 31 318
CHEMBL259084 3 84 15 334
CHEMBL46176 8 79 42 307
CHEMBL129776 13 74 41 308
CHEMBL216105 5 82 19 330
CHEMBL290921 11 76 32 317
CHEMBL178787 15 72 49 300
CHEMBL245799 15 72 31 318
CHEMBL222548 23 64 29 320
CHEMBL101081 32 55 80 269
CHEMBL387093 1 86 3 346
CHEMBL425382 6 81 15 334
CHEMBL220348 9 78 16 333
CHEMBL501458 16 71 59 290
CHEMBL1173309 1 86 3 346
CHEMBL307087 12 75 40 309
CHEMBL67812 10 77 26 323
CHEMBL431942 16 71 50 299
CHEMBL221582 2 85 3 346
CHEMBL297363 17 70 35 314
CHEMBL245800 3 84 6 343
CHEMBL214376 3 84 6 343
CHEMBL56569 0 87 9 340
CHEMBL261188 3 84 11 338
CHEMBL247024 38 49 51 298
CHEMBL259247 2 85 9 340
CHEMBL424839 3 84 11 338
CHEMBL425209 3 84 11 338
CHEMBL399438 40 47 87 262
CHEMBL364623 0 87 0 349
CHEMBL192052 25 62 33 316
CHEMBL352977 19 68 50 299
CHEMBL379733 8 79 12 337
CHEMBL569038 29 58 42 307
CHEMBL360914 3 84 7 342
CHEMBL379517 10 77 18 331
CHEMBL281492 3 84 13 336
CHEMBL397692 4 83 14 335
CHEMBL426161 12 75 43 306
CHEMBL136332 6 81 21 328
CHEMBL104071 22 65 57 292
CHEMBL59786 39 48 59 290
CHEMBL475413 5 82 20 329
CHEMBL376555 0 87 0 349
CHEMBL387641 2 85 3 346
CHEMBL190188 7 80 36 313
CHEMBL46785 16 71 42 307
CHEMBL584915 46 41 83 266
CHEMBL362862 19 68 56 293
CHEMBL40557 3 84 7 342
CHEMBL510893 16 71 44 305
CHEMBL569073 46 41 82 267
CHEMBL88009 4 83 14 335
CHEMBL360499 20 67 36 313
CHEMBL247866 1 86 4 345
CHEMBL60391 21 66 57 292
CHEMBL193695 10 77 23 326
CHEMBL485304 0 87 6 343
CHEMBL436486 9 78 41 308
CHEMBL178510 4 83 38 311
CHEMBL106953 1 86 13 336
CHEMBL296534 3 84 7 342
CHEMBL272888 18 69 57 292
CHEMBL451790 5 82 8 341
CHEMBL473250 19 68 72 277
CHEMBL1080994 1 86 9 340
CHEMBL522785 3 84 12 337
CHEMBL447107 4 83 17 332
CHEMBL475584 23 64 62 287
CHEMBL585666 3 84 8 341
CHEMBL170984 5 82 14 335
CHEMBL307769 1 86 1 348
CHEMBL193751 37 50 60 289
CHEMBL1084411 14 73 24 325
CHEMBL197287 33 54 80 269
CHEMBL566577 45 42 85 264
CHEMBL1165511 1 86 5 344
CHEMBL211079 32 55 58 291
CHEMBL194503 20 67 40 309
CHEMBL418652 28 59 59 290
CHEMBL197186 27 60 71 278
CHEMBL57207 15 72 44 305
CHEMBL103839 34 53 52 297
CHEMBL103293 40 47 54 295
CHEMBL1082693 9 78 24 325
CHEMBL106232 14 73 53 296
CHEMBL445319 19 68 43 306
CHEMBL523122 2 85 8 341
CHEMBL426148 8 79 24 325
CHEMBL276934 7 80 28 321
CHEMBL385563 2 85 5 344
CHEMBL56504 3 84 8 341
CHEMBL584054 37 50 79 270
CHEMBL559838 4 83 12 337
CHEMBL219964 2 85 13 336
CHEMBL1087127 1 86 3 346
CHEMBL431609 12 75 32 317
CHEMBL223147 0 87 0 349
CHEMBL472036 6 81 24 325
CHEMBL130242 26 61 73 276
CHEMBL304361 4 83 8 341
CHEMBL455164 1 86 2 347
CHEMBL60408 19 68 35 314
CHEMBL474543 0 87 7 342
CHEMBL509767 1 86 5 344
CHEMBL59850 41 46 84 265
CHEMBL110403 11 76 47 302
CHEMBL404666 0 87 2 347
CHEMBL569064 42 45 73 276
CHEMBL231568 9 78 24 325
CHEMBL491686 0 87 10 339
CHEMBL369899 29 58 71 278
CHEMBL291297 1 86 8 341
CHEMBL373101 22 65 47 302
CHEMBL337026 1 86 1 348
CHEMBL303529 18 69 33 316
CHEMBL128356 0 87 0 349
CHEMBL103454 23 64 51 298
CHEMBL169186 4 83 9 340
CHEMBL119385 1 86 1 348
actives=524 actives_cnfs=16153 decoys=34453 decoys_cnfs=744329 ratio=0.0152091254753 EF_0.0025=10.5625604864 EF_0.01=5.43222879056
