# Supplementary material for: A fast topological analysis algorithm for large-scale similarity evaluations of ligands and binding pockets
Source: J Cheminform. 2015 Aug 20;7:42. doi: 10.1186/s13321-015-0091-5 (PMC4631714; doi:10.1186/s13321-015-0091-5)
Supplement: Additional file 3: — A tar archive containing the details of the enrichment results, including the individual query (uniquely retrieved actives and decoys at the 1% and 0.25% top fractions), averaged enrichment factors for all of the sets, number of unique ligands and decoys and the number of generated conformers. [file 13321_2015_91_MOESM3_ESM.gz › dude_rslts/tgfr1.log]

query_id pstv_0.25% ngtv_0.25% pstv_1.0% ngtv_1.0%
CHEMBL565644 5 16 11 75
CHEMBL492634 6 15 14 72
CHEMBL566877 5 16 10 76
CHEMBL226734 5 16 8 78
CHEMBL565846 8 13 10 76
CHEMBL338713 5 16 6 80
CHEMBL208437 4 17 11 75
CHEMBL341280 1 20 1 85
CHEMBL574413 4 17 5 81
CHEMBL380916 9 12 15 71
CHEMBL206233 2 19 5 81
CHEMBL1165694 4 17 14 72
CHEMBL594600 1 20 2 84
CHEMBL450161 2 19 6 80
CHEMBL424676 6 15 13 73
CHEMBL120718 0 21 0 86
CHEMBL575721 1 20 2 84
CHEMBL606632 8 13 16 70
CHEMBL571452 0 21 0 86
CHEMBL238125 0 21 0 86
CHEMBL6250 5 16 8 78
CHEMBL377711 2 19 5 81
CHEMBL125738 0 21 2 84
CHEMBL565814 1 20 5 81
CHEMBL567706 5 16 14 72
CHEMBL566234 6 15 11 75
CHEMBL126180 5 16 15 71
CHEMBL594371 7 14 19 67
CHEMBL387747 4 17 8 78
CHEMBL125846 0 21 2 84
CHEMBL267228 3 18 6 80
CHEMBL560815 4 17 14 72
CHEMBL480583 2 19 10 76
CHEMBL183354 3 18 4 82
CHEMBL552232 3 18 4 82
CHEMBL480582 1 20 4 82
CHEMBL126676 5 16 10 76
CHEMBL1421 0 21 0 86
CHEMBL564660 1 20 1 85
CHEMBL1163955 5 16 14 72
CHEMBL520104 1 20 1 85
CHEMBL560415 4 17 5 81
CHEMBL381532 4 17 17 69
CHEMBL519948 2 19 4 82
CHEMBL575492 0 21 1 85
CHEMBL550482 2 19 7 79
CHEMBL480742 0 21 0 86
CHEMBL378167 4 17 4 82
CHEMBL610195 0 21 0 86
CHEMBL585667 6 15 11 75
CHEMBL519939 0 21 0 86
CHEMBL1165374 4 17 10 76
CHEMBL445934 7 14 13 73
CHEMBL410456 8 13 14 72
CHEMBL440084 8 13 11 75
CHEMBL229599 3 18 9 77
CHEMBL436944 9 12 14 72
CHEMBL609582 1 20 6 80
CHEMBL118928 0 21 2 84
CHEMBL583549 6 15 11 75
CHEMBL585103 5 16 13 73
CHEMBL382838 1 20 2 84
CHEMBL409158 3 18 6 80
CHEMBL575311 2 19 5 81
CHEMBL389078 5 16 13 73
CHEMBL204966 6 15 10 76
CHEMBL550483 1 20 4 82
CHEMBL570533 5 16 5 81
CHEMBL425177 4 17 6 80
CHEMBL130025 5 16 10 76
CHEMBL593704 8 13 16 70
CHEMBL585367 0 21 7 79
CHEMBL574415 1 20 4 82
CHEMBL571451 1 20 1 85
CHEMBL338196 6 15 13 73
CHEMBL129760 2 19 8 78
CHEMBL387748 2 19 5 81
CHEMBL537968 0 21 2 84
CHEMBL6252 0 21 2 84
CHEMBL268889 2 19 2 84
CHEMBL401570 0 21 4 82
CHEMBL593725 7 14 16 70
CHEMBL541777 6 15 6 80
CHEMBL260015 5 16 10 76
CHEMBL330814 1 20 1 85
CHEMBL206017 5 16 11 75
CHEMBL500149 1 20 2 84
CHEMBL564250 3 18 4 82
CHEMBL567287 1 20 5 81
CHEMBL129677 7 14 10 76
CHEMBL234655 1 20 1 85
CHEMBL203162 5 16 11 75
CHEMBL379700 0 21 3 83
CHEMBL409356 2 19 9 77
CHEMBL593951 11 10 15 71
CHEMBL563421 1 20 4 82
CHEMBL361237 0 21 7 79
CHEMBL181640 4 17 5 81
CHEMBL565422 0 21 4 82
CHEMBL237570 10 11 20 66
CHEMBL261674 5 16 15 71
CHEMBL204211 7 14 11 75
CHEMBL185238 4 17 5 81
CHEMBL226838 0 21 1 85
CHEMBL481546 1 20 1 85
CHEMBL585505 4 17 10 76
CHEMBL365663 1 20 2 84
CHEMBL204170 5 16 10 76
CHEMBL576062 2 19 3 83
CHEMBL261454 7 14 10 76
CHEMBL575720 2 19 2 84
CHEMBL360034 2 19 3 83
CHEMBL202994 0 21 3 83
CHEMBL205158 8 13 11 75
CHEMBL565643 0 21 0 86
CHEMBL1164957 6 15 12 74
CHEMBL556871 5 16 5 81
CHEMBL406411 4 17 10 76
CHEMBL340203 2 19 2 84
CHEMBL593708 7 14 19 67
CHEMBL567505 4 17 11 75
CHEMBL1164971 7 14 15 71
CHEMBL1164843 9 12 11 75
CHEMBL205570 2 19 5 81
CHEMBL129678 1 20 1 85
CHEMBL409331 2 19 7 79
CHEMBL202887 6 15 11 75
CHEMBL205271 10 11 15 71
CHEMBL260239 3 18 9 77
CHEMBL517068 2 19 6 80
CHEMBL1164022 8 13 11 75
CHEMBL1165063 8 13 12 74
CHEMBL409525 5 16 12 74
actives=133 actives_cnfs=12209 decoys=8497 decoys_cnfs=185484 ratio=0.0156525832647 EF_0.0025=15.3387321445 EF_0.01=6.33967719294
