# Supplementary material for: A fast topological analysis algorithm for large-scale similarity evaluations of ligands and binding pockets
Source: J Cheminform. 2015 Aug 20;7:42. doi: 10.1186/s13321-015-0091-5 (PMC4631714; doi:10.1186/s13321-015-0091-5)
Supplement: Additional file 3: — A tar archive containing the details of the enrichment results, including the individual query (uniquely retrieved actives and decoys at the 1% and 0.25% top fractions), averaged enrichment factors for all of the sets, number of unique ligands and decoys and the number of generated conformers. [file 13321_2015_91_MOESM3_ESM.gz › dude_rslts/thb.log]

query_id pstv_0.25% ngtv_0.25% pstv_1.0% ngtv_1.0%
CHEMBL360774 1 17 2 73
CHEMBL550767 3 15 6 69
CHEMBL550758 1 17 1 74
CHEMBL192142 1 17 3 72
CHEMBL111953 7 11 19 56
CHEMBL361162 0 18 1 74
CHEMBL160203 1 17 2 73
CHEMBL378593 8 10 18 57
CHEMBL163324 13 5 26 49
CHEMBL562247 1 17 1 74
CHEMBL594025 10 8 24 51
CHEMBL123920 16 2 26 49
CHEMBL340490 17 1 29 46
CHEMBL163221 13 5 35 40
CHEMBL194242 5 13 11 64
CHEMBL180952 0 18 1 74
CHEMBL39174 1 17 2 73
CHEMBL125946 16 2 21 54
CHEMBL122583 3 15 3 72
CHEMBL56801 0 18 5 70
CHEMBL196613 5 13 16 59
CHEMBL109279 2 16 5 70
CHEMBL121790 1 17 4 71
CHEMBL121554 3 15 3 72
CHEMBL332344 3 15 3 72
CHEMBL550497 2 16 5 70
CHEMBL124819 16 2 25 50
CHEMBL124205 8 10 11 64
CHEMBL217298 0 18 0 75
CHEMBL203777 8 10 21 54
CHEMBL125242 17 1 24 51
CHEMBL322361 1 17 5 70
CHEMBL124126 14 4 27 48
CHEMBL550954 3 15 5 70
CHEMBL164421 0 18 1 74
CHEMBL125381 6 12 27 48
CHEMBL127338 17 1 26 49
CHEMBL260482 13 5 21 54
CHEMBL183851 0 18 2 73
CHEMBL413699 8 10 13 62
CHEMBL559718 0 18 2 73
CHEMBL45371 6 12 24 51
CHEMBL485939 8 10 22 53
CHEMBL333650 15 3 28 47
CHEMBL44667 0 18 10 65
CHEMBL163228 9 9 23 52
CHEMBL350930 2 16 4 71
CHEMBL109430 0 18 2 73
CHEMBL124318 13 5 20 55
CHEMBL159682 0 18 4 71
CHEMBL250104 1 17 3 72
CHEMBL480312 7 11 18 57
CHEMBL250308 1 17 10 65
CHEMBL251439 7 11 17 58
CHEMBL183863 1 17 1 74
CHEMBL264153 11 7 21 54
CHEMBL425939 8 10 21 54
CHEMBL124039 15 3 23 52
CHEMBL297183 12 6 19 56
CHEMBL192427 2 16 3 72
CHEMBL250880 8 10 18 57
CHEMBL338602 17 1 24 51
CHEMBL550768 3 15 5 70
CHEMBL236291 1 17 1 74
CHEMBL346112 15 3 28 47
CHEMBL195556 2 16 2 73
CHEMBL340158 14 4 24 51
CHEMBL560108 2 16 2 73
CHEMBL561574 3 15 3 72
CHEMBL160883 8 10 23 52
CHEMBL107400 11 7 34 41
CHEMBL330814 0 18 1 74
CHEMBL120211 2 16 3 72
CHEMBL161828 11 7 17 58
CHEMBL297540 12 6 18 57
CHEMBL596350 16 2 23 52
CHEMBL125728 17 1 28 47
CHEMBL159610 12 6 28 47
CHEMBL263631 10 8 18 57
CHEMBL126693 13 5 24 51
CHEMBL198367 7 11 17 58
CHEMBL180819 1 17 1 74
CHEMBL608990 15 3 37 38
CHEMBL124145 17 1 27 48
CHEMBL112087 5 13 20 55
CHEMBL159334 12 6 25 50
CHEMBL125317 15 3 22 53
CHEMBL44809 7 11 17 58
CHEMBL217221 2 16 3 72
CHEMBL110335 1 17 5 70
CHEMBL480313 8 10 20 55
CHEMBL236290 1 17 3 72
CHEMBL594024 13 5 25 50
CHEMBL564112 1 17 4 71
CHEMBL263630 10 8 18 57
CHEMBL250513 1 17 5 70
CHEMBL289343 1 17 4 71
CHEMBL203828 1 17 5 70
CHEMBL550845 1 17 1 74
CHEMBL594047 10 8 15 60
CHEMBL203555 4 14 16 59
CHEMBL42961 11 7 17 58
CHEMBL196642 8 10 27 48
actives=103 actives_cnfs=4655 decoys=7448 decoys_cnfs=183979 ratio=0.014 EF_0.0025=153.806615224 EF_0.01=18.931572642
