# Supplementary material for: A fast topological analysis algorithm for large-scale similarity evaluations of ligands and binding pockets
Source: J Cheminform. 2015 Aug 20;7:42. doi: 10.1186/s13321-015-0091-5 (PMC4631714; doi:10.1186/s13321-015-0091-5)
Supplement: Additional file 3: — A tar archive containing the details of the enrichment results, including the individual query (uniquely retrieved actives and decoys at the 1% and 0.25% top fractions), averaged enrichment factors for all of the sets, number of unique ligands and decoys and the number of generated conformers. [file 13321_2015_91_MOESM3_ESM.gz › dude_rslts/thrb.log]

query_id pstv_0.25% ngtv_0.25% pstv_1.0% ngtv_1.0%
CHEMBL321162 1 67 3 271
CHEMBL358503 7 61 14 260
CHEMBL32931 7 61 25 249
CHEMBL198002 9 59 18 256
CHEMBL426101 1 67 4 270
CHEMBL197668 2 66 3 271
CHEMBL102400 1 67 2 272
CHEMBL131999 2 66 5 269
CHEMBL163312 6 62 20 254
CHEMBL332716 0 68 7 267
CHEMBL320172 4 64 9 265
CHEMBL173634 5 63 15 259
CHEMBL9582 2 66 9 265
CHEMBL105177 0 68 8 266
CHEMBL296737 2 66 2 272
CHEMBL505189 11 57 19 255
CHEMBL32549 12 56 16 258
CHEMBL246703 11 57 21 253
CHEMBL125603 4 64 7 267
CHEMBL122696 8 60 15 259
CHEMBL340088 9 59 16 258
CHEMBL368960 6 62 20 254
CHEMBL544760 5 63 11 263
CHEMBL267544 1 67 4 270
CHEMBL167741 4 64 11 263
CHEMBL323466 4 64 6 268
CHEMBL283717 6 62 15 259
CHEMBL330791 7 61 19 255
CHEMBL1087038 5 63 16 258
CHEMBL431820 8 60 17 257
CHEMBL319272 4 64 9 265
CHEMBL297169 3 65 8 266
CHEMBL162452 5 63 15 259
CHEMBL72308 5 63 14 260
CHEMBL535160 3 65 15 259
CHEMBL270649 3 65 4 270
CHEMBL270861 4 64 6 268
CHEMBL164924 3 65 7 267
CHEMBL164333 2 66 8 266
CHEMBL105819 6 62 15 259
CHEMBL319996 9 59 33 241
CHEMBL344916 4 64 9 265
CHEMBL138267 3 65 9 265
CHEMBL194560 1 67 1 273
CHEMBL314942 6 62 15 259
CHEMBL105909 2 66 6 268
CHEMBL192378 7 61 9 265
CHEMBL298661 0 68 1 273
CHEMBL414853 0 68 0 274
CHEMBL356065 7 61 21 253
CHEMBL268640 12 56 26 248
CHEMBL103522 4 64 7 267
CHEMBL150787 5 63 17 257
CHEMBL81436 10 58 25 249
CHEMBL192721 3 65 9 265
CHEMBL102971 7 61 9 265
CHEMBL277695 3 65 11 263
CHEMBL102552 4 64 8 266
CHEMBL102437 6 62 9 265
CHEMBL320781 1 67 7 267
CHEMBL279904 1 67 5 269
CHEMBL432209 1 67 3 271
CHEMBL584260 6 62 19 255
CHEMBL190687 1 67 4 270
CHEMBL421437 1 67 9 265
CHEMBL423723 7 61 22 252
CHEMBL317527 4 64 8 266
CHEMBL310664 5 63 11 263
CHEMBL327189 12 56 32 242
CHEMBL99281 4 64 10 264
CHEMBL143008 2 66 5 269
CHEMBL392197 9 59 28 246
CHEMBL70668 2 66 12 262
CHEMBL327265 1 67 2 272
CHEMBL246295 11 57 17 257
CHEMBL289389 2 66 8 266
CHEMBL34614 11 57 24 250
CHEMBL402854 4 64 11 263
CHEMBL250460 2 66 5 269
CHEMBL250273 2 66 4 270
CHEMBL377681 10 58 25 249
CHEMBL1159689 10 58 33 241
CHEMBL307727 1 67 2 272
CHEMBL84229 7 61 20 254
CHEMBL96587 3 65 13 261
CHEMBL122801 9 59 25 249
CHEMBL395970 3 65 18 256
CHEMBL557787 3 65 13 261
CHEMBL33927 15 53 28 246
CHEMBL167995 3 65 7 267
CHEMBL196178 0 68 4 270
CHEMBL19689 13 55 26 248
CHEMBL310033 0 68 4 270
CHEMBL75828 4 64 8 266
CHEMBL363003 5 63 13 261
CHEMBL141424 6 62 13 261
CHEMBL342914 0 68 4 270
CHEMBL394517 2 66 7 267
CHEMBL229036 0 68 8 266
CHEMBL168171 2 66 17 257
CHEMBL103461 1 67 3 271
CHEMBL539557 6 62 21 253
CHEMBL111641 1 67 11 263
CHEMBL368238 3 65 8 266
CHEMBL558215 8 60 19 255
CHEMBL332819 9 59 20 254
CHEMBL317393 6 62 8 266
CHEMBL343805 1 67 15 259
CHEMBL269971 5 63 15 259
CHEMBL316901 3 65 6 268
CHEMBL48133 6 62 12 262
CHEMBL329991 1 67 2 272
CHEMBL138986 3 65 9 265
CHEMBL37884 2 66 10 264
CHEMBL28365 2 66 5 269
CHEMBL28817 8 60 16 258
CHEMBL382542 1 67 4 270
CHEMBL120308 0 68 15 259
CHEMBL331742 11 57 25 249
CHEMBL109999 2 66 11 263
CHEMBL1161500 0 68 4 270
CHEMBL442024 5 63 9 265
CHEMBL49457 14 54 29 245
CHEMBL287614 2 66 6 268
CHEMBL159133 3 65 12 262
CHEMBL426806 2 66 5 269
CHEMBL256025 3 65 13 261
CHEMBL228340 2 66 11 263
CHEMBL33839 9 59 24 250
CHEMBL343794 1 67 12 262
CHEMBL419773 2 66 6 268
CHEMBL103692 1 67 2 272
CHEMBL371650 16 52 25 249
CHEMBL555753 10 58 14 260
CHEMBL286529 0 68 0 274
CHEMBL112727 1 67 13 261
CHEMBL366688 1 67 9 265
CHEMBL341909 5 63 8 266
CHEMBL176063 11 57 23 251
CHEMBL298500 3 65 11 263
CHEMBL321624 5 63 9 265
CHEMBL111043 6 62 10 264
CHEMBL109456 6 62 20 254
CHEMBL321167 6 62 24 250
CHEMBL46148 1 67 8 266
CHEMBL422299 0 68 2 272
CHEMBL70473 7 61 16 258
CHEMBL321013 3 65 20 254
CHEMBL9664 1 67 2 272
CHEMBL112726 10 58 25 249
CHEMBL77215 5 63 13 261
CHEMBL196733 2 66 2 272
CHEMBL317294 4 64 6 268
CHEMBL295863 8 60 19 255
CHEMBL53576 6 62 22 252
CHEMBL176000 0 68 1 273
CHEMBL46845 2 66 7 267
CHEMBL194414 2 66 2 272
CHEMBL402095 2 66 10 264
CHEMBL348443 2 66 10 264
CHEMBL101563 1 67 4 270
CHEMBL284549 2 66 3 271
CHEMBL208394 8 60 23 251
CHEMBL32182 4 64 19 255
CHEMBL151087 3 65 17 257
CHEMBL182597 2 66 5 269
CHEMBL198416 0 68 6 268
CHEMBL256450 1 67 4 270
CHEMBL102919 1 67 2 272
CHEMBL94952 7 61 14 260
CHEMBL25522 0 68 5 269
CHEMBL141584 3 65 9 265
CHEMBL431577 6 62 17 257
CHEMBL208055 13 55 21 253
CHEMBL377972 1 67 6 268
CHEMBL208262 10 58 21 253
CHEMBL107507 8 60 13 261
CHEMBL48361 4 64 8 266
CHEMBL361377 2 66 2 272
CHEMBL73737 4 64 16 258
CHEMBL52442 0 68 12 262
CHEMBL317915 4 64 7 267
CHEMBL102174 0 68 2 272
CHEMBL96376 4 64 10 264
CHEMBL506772 10 58 21 253
CHEMBL506771 6 62 16 258
CHEMBL339094 9 59 22 252
CHEMBL82658 8 60 17 257
CHEMBL289395 10 58 20 254
CHEMBL422147 1 67 3 271
CHEMBL143421 2 66 4 270
CHEMBL32752 21 47 26 248
CHEMBL143418 1 67 8 266
CHEMBL19740 3 65 12 262
CHEMBL319022 3 65 6 268
CHEMBL337780 1 67 8 266
CHEMBL325166 6 62 16 258
CHEMBL163828 8 60 14 260
CHEMBL74701 8 60 20 254
CHEMBL254557 4 64 14 260
CHEMBL27852 10 58 22 252
CHEMBL282830 1 67 4 270
CHEMBL351256 7 61 19 255
CHEMBL82032 1 67 7 267
CHEMBL318177 1 67 4 270
CHEMBL7587 7 61 28 246
CHEMBL139359 0 68 2 272
CHEMBL32531 19 49 29 245
CHEMBL330788 4 64 11 263
CHEMBL349430 4 64 8 266
CHEMBL140890 5 63 14 260
CHEMBL439678 0 68 1 273
CHEMBL88079 5 63 10 264
CHEMBL525274 9 59 16 258
CHEMBL424316 7 61 23 251
CHEMBL468464 4 64 18 256
CHEMBL33480 20 48 30 244
CHEMBL230134 2 66 7 267
CHEMBL355792 7 61 17 257
CHEMBL140078 3 65 8 266
CHEMBL332660 1 67 6 268
CHEMBL349172 4 64 14 260
CHEMBL32686 10 58 21 253
CHEMBL254353 0 68 8 266
CHEMBL416912 3 65 10 264
CHEMBL381709 4 64 26 248
CHEMBL372449 3 65 5 269
CHEMBL339909 3 65 8 266
CHEMBL278985 0 68 11 263
CHEMBL318001 0 68 2 272
CHEMBL198436 2 66 3 271
CHEMBL121694 6 62 25 249
CHEMBL439970 10 58 24 250
CHEMBL198978 2 66 8 266
CHEMBL179210 5 63 13 261
CHEMBL524732 9 59 14 260
CHEMBL25184 3 65 16 258
CHEMBL141676 3 65 10 264
CHEMBL194569 4 64 15 259
CHEMBL46638 2 66 21 253
CHEMBL250465 0 68 6 268
CHEMBL1087037 5 63 18 256
CHEMBL51173 4 64 14 260
CHEMBL286634 14 54 26 248
CHEMBL19811 7 61 23 251
CHEMBL36397 3 65 5 269
CHEMBL207528 9 59 18 256
CHEMBL196702 2 66 2 272
CHEMBL336229 3 65 10 264
CHEMBL559192 7 61 15 259
CHEMBL38626 3 65 10 264
CHEMBL138763 4 64 22 252
CHEMBL119637 1 67 7 267
CHEMBL190075 10 58 14 260
CHEMBL48635 4 64 10 264
CHEMBL102978 6 62 12 262
CHEMBL97948 5 63 6 268
CHEMBL553108 4 64 18 256
CHEMBL399868 5 63 8 266
CHEMBL250466 5 63 13 261
CHEMBL250651 2 66 12 262
CHEMBL38265 2 66 6 268
CHEMBL92615 1 67 6 268
CHEMBL7860 8 60 20 254
CHEMBL32541 20 48 30 244
CHEMBL124300 9 59 21 253
CHEMBL29019 0 68 2 272
CHEMBL484616 11 57 18 256
CHEMBL96354 4 64 10 264
CHEMBL200153 2 66 16 258
CHEMBL167755 0 68 4 270
CHEMBL353213 0 68 0 274
CHEMBL250461 4 64 7 267
CHEMBL32881 19 49 29 245
CHEMBL142546 10 58 18 256
CHEMBL44226 1 67 4 270
CHEMBL28922 9 59 17 257
CHEMBL431524 3 65 9 265
CHEMBL206205 1 67 10 264
CHEMBL273645 2 66 12 262
CHEMBL20240 1 67 15 259
CHEMBL256381 5 63 18 256
CHEMBL101585 0 68 8 266
CHEMBL96801 4 64 10 264
CHEMBL99622 1 67 2 272
CHEMBL81056 7 61 22 252
CHEMBL44980 7 61 17 257
CHEMBL94413 7 61 13 261
CHEMBL254962 3 65 5 269
CHEMBL32967 8 60 31 243
CHEMBL254759 3 65 9 265
CHEMBL110237 2 66 9 265
CHEMBL319443 3 65 9 265
CHEMBL329865 3 65 23 251
CHEMBL36040 1 67 12 262
CHEMBL93315 5 63 8 266
CHEMBL100854 1 67 2 272
CHEMBL136647 3 65 6 268
CHEMBL296956 8 60 23 251
CHEMBL120950 1 67 10 264
CHEMBL32280 10 58 25 249
CHEMBL196035 1 67 3 271
CHEMBL184580 8 60 13 261
CHEMBL312647 7 61 18 256
CHEMBL1160894 1 67 7 267
CHEMBL141574 7 61 19 255
CHEMBL169291 9 59 11 263
CHEMBL394402 6 62 18 256
CHEMBL19798 4 64 11 263
CHEMBL181550 3 65 6 268
CHEMBL402724 1 67 7 267
CHEMBL1215085 7 61 26 248
CHEMBL1215084 6 62 19 255
CHEMBL342838 0 68 6 268
CHEMBL108488 8 60 11 263
CHEMBL10545 21 47 30 244
CHEMBL415479 8 60 27 247
CHEMBL276481 0 68 3 271
CHEMBL70472 3 65 6 268
CHEMBL51117 1 67 12 262
CHEMBL47920 13 55 21 253
CHEMBL316897 1 67 2 272
CHEMBL256091 4 64 12 262
CHEMBL18136 1 67 5 269
CHEMBL347158 6 62 21 253
CHEMBL130119 10 58 13 261
CHEMBL352928 8 60 12 262
CHEMBL194120 1 67 3 271
CHEMBL138441 2 66 5 269
CHEMBL10785 16 52 29 245
CHEMBL33141 17 51 31 243
CHEMBL121396 1 67 20 254
CHEMBL356216 4 64 9 265
CHEMBL175398 0 68 9 265
CHEMBL289550 0 68 8 266
CHEMBL273026 0 68 3 271
CHEMBL37318 1 67 3 271
CHEMBL371309 2 66 4 270
CHEMBL196030 0 68 2 272
CHEMBL438351 4 64 25 249
CHEMBL421081 4 64 10 264
CHEMBL1083499 1 67 8 266
CHEMBL269575 12 56 33 241
CHEMBL125772 3 65 9 265
CHEMBL373260 0 68 1 273
CHEMBL279070 3 65 9 265
CHEMBL505190 0 68 4 270
CHEMBL468143 5 63 12 262
CHEMBL308576 1 67 8 266
CHEMBL333154 9 59 19 255
CHEMBL327421 4 64 9 265
CHEMBL103874 1 67 1 273
CHEMBL321141 4 64 7 267
CHEMBL333238 2 66 4 270
CHEMBL330776 3 65 3 271
CHEMBL332870 2 66 7 267
CHEMBL32661 15 53 27 247
CHEMBL341581 2 66 11 263
CHEMBL182124 6 62 10 264
CHEMBL407631 11 57 36 238
CHEMBL446372 6 62 10 264
CHEMBL126238 3 65 19 255
CHEMBL74263 2 66 21 253
CHEMBL75255 3 65 10 264
CHEMBL256253 1 67 5 269
CHEMBL93441 3 65 3 271
CHEMBL421411 1 67 4 270
CHEMBL371769 3 65 25 249
CHEMBL267676 2 66 9 265
CHEMBL353818 2 66 10 264
CHEMBL431396 2 66 5 269
CHEMBL354307 4 64 14 260
CHEMBL350351 2 66 15 259
CHEMBL121892 3 65 11 263
CHEMBL287807 6 62 16 258
CHEMBL165665 9 59 26 248
CHEMBL431675 8 60 20 254
CHEMBL121982 12 56 27 247
CHEMBL350955 8 60 21 253
CHEMBL355314 3 65 6 268
CHEMBL111195 2 66 9 265
CHEMBL168176 2 66 4 270
CHEMBL284436 3 65 7 267
CHEMBL351735 0 68 3 271
CHEMBL112931 1 67 3 271
CHEMBL354456 11 57 25 249
CHEMBL329912 5 63 8 266
CHEMBL82057 6 62 14 260
CHEMBL408125 8 60 19 255
CHEMBL270225 7 61 19 255
CHEMBL32471 22 46 27 247
CHEMBL328621 0 68 8 266
CHEMBL391737 1 67 3 271
CHEMBL291243 6 62 22 252
CHEMBL140247 0 68 4 270
CHEMBL379258 0 68 1 273
CHEMBL39475 0 68 5 269
CHEMBL140494 7 61 22 252
CHEMBL193500 1 67 8 266
CHEMBL416033 9 59 16 258
CHEMBL423543 5 63 16 258
CHEMBL257507 0 68 0 274
CHEMBL540273 8 60 27 247
CHEMBL198820 2 66 2 272
CHEMBL516786 3 65 10 264
CHEMBL129294 4 64 15 259
CHEMBL72224 5 63 13 261
CHEMBL128443 5 63 19 255
CHEMBL352392 4 64 16 258
CHEMBL123226 6 62 12 262
CHEMBL422387 6 62 8 266
CHEMBL355730 3 65 7 267
CHEMBL84389 7 61 20 254
CHEMBL103862 2 66 3 271
CHEMBL417635 3 65 11 263
CHEMBL377132 1 67 6 268
CHEMBL343804 1 67 8 266
CHEMBL256941 1 67 11 263
CHEMBL197773 0 68 2 272
CHEMBL41876 7 61 22 252
CHEMBL9496 2 66 11 263
CHEMBL391640 1 67 2 272
CHEMBL274152 20 48 28 246
CHEMBL108202 2 66 9 265
CHEMBL409921 3 65 3 271
CHEMBL377303 10 58 25 249
CHEMBL104951 1 67 7 267
CHEMBL353922 11 57 21 253
CHEMBL138049 8 60 34 240
CHEMBL372036 3 65 7 267
CHEMBL191441 3 65 7 267
CHEMBL262967 12 56 25 249
CHEMBL383314 4 64 18 256
CHEMBL19666 2 66 7 267
CHEMBL121817 7 61 17 257
CHEMBL79705 9 59 20 254
CHEMBL543817 0 68 18 256
CHEMBL361822 6 62 16 258
CHEMBL418923 8 60 24 250
CHEMBL366625 0 68 2 272
CHEMBL36012 2 66 9 265
CHEMBL505455 9 59 24 250
CHEMBL141347 1 67 2 272
CHEMBL382414 0 68 5 269
CHEMBL190491 3 65 5 269
CHEMBL319349 1 67 5 269
CHEMBL206891 12 56 24 250
CHEMBL312244 6 62 18 256
CHEMBL361593 7 61 11 263
CHEMBL434417 3 65 19 255
CHEMBL361432 7 61 12 262
CHEMBL302033 3 65 5 269
CHEMBL308600 6 62 14 260
CHEMBL19831 5 63 11 263
CHEMBL191062 9 59 14 260
CHEMBL10800 16 52 29 245
CHEMBL200960 2 66 6 268
CHEMBL309670 7 61 23 251
CHEMBL1201843 1 67 3 271
CHEMBL122144 5 63 11 263
CHEMBL94622 3 65 4 270
actives=461 actives_cnfs=7347 decoys=26945 decoys_cnfs=690850 ratio=0.0171089255892 EF_0.0025=4.55632856031 EF_0.01=2.82789509026
