# Supplementary material for: A fast topological analysis algorithm for large-scale similarity evaluations of ligands and binding pockets
Source: J Cheminform. 2015 Aug 20;7:42. doi: 10.1186/s13321-015-0091-5 (PMC4631714; doi:10.1186/s13321-015-0091-5)
Supplement: Additional file 3: — A tar archive containing the details of the enrichment results, including the individual query (uniquely retrieved actives and decoys at the 1% and 0.25% top fractions), averaged enrichment factors for all of the sets, number of unique ligands and decoys and the number of generated conformers. [file 13321_2015_91_MOESM3_ESM.gz › dude_rslts/try1.log]

query_id pstv_0.25% ngtv_0.25% pstv_1.0% ngtv_1.0%
CHEMBL355378 11 54 26 237
CHEMBL46618 10 55 22 241
CHEMBL45407 5 60 16 247
CHEMBL18767 2 63 22 241
CHEMBL130313 2 63 11 252
CHEMBL332655 7 58 36 227
CHEMBL163312 12 53 27 236
CHEMBL143139 2 63 8 255
CHEMBL150739 8 57 24 239
CHEMBL308600 9 56 26 237
CHEMBL100989 1 64 1 262
CHEMBL76408 1 64 4 259
CHEMBL444548 14 51 35 228
CHEMBL174431 10 55 29 234
CHEMBL273264 10 55 29 234
CHEMBL47394 1 64 4 259
CHEMBL77490 11 54 32 231
CHEMBL91999 13 52 31 232
CHEMBL325101 22 43 59 204
CHEMBL120438 2 63 6 257
CHEMBL268640 9 56 25 238
CHEMBL196182 13 52 28 235
CHEMBL417714 5 60 16 247
CHEMBL430526 13 52 34 229
CHEMBL158939 4 61 9 254
CHEMBL94775 6 59 23 240
CHEMBL193745 4 61 12 251
CHEMBL111543 5 60 23 240
CHEMBL91654 18 47 37 226
CHEMBL105819 6 59 26 237
CHEMBL211561 1 64 2 261
CHEMBL172147 23 42 56 207
CHEMBL154322 7 58 23 240
CHEMBL321319 0 65 10 253
CHEMBL326417 1 64 11 252
CHEMBL282260 11 54 37 226
CHEMBL418839 7 58 32 231
CHEMBL101049 9 56 20 243
CHEMBL451184 16 49 32 231
CHEMBL41947 8 57 24 239
CHEMBL317917 0 65 12 251
CHEMBL297169 2 63 14 249
CHEMBL332388 3 62 9 254
CHEMBL332322 4 61 10 253
CHEMBL351329 11 54 26 237
CHEMBL174702 9 56 25 238
CHEMBL162461 7 58 12 251
CHEMBL92820 8 57 31 232
CHEMBL367337 1 64 4 259
CHEMBL332189 2 63 5 258
CHEMBL73215 2 63 5 258
CHEMBL277695 2 63 9 254
CHEMBL371051 20 45 42 221
CHEMBL323387 2 63 3 260
CHEMBL544760 12 53 22 241
CHEMBL82658 20 45 49 214
CHEMBL362478 3 62 11 252
CHEMBL174995 6 59 16 247
CHEMBL171271 4 61 21 242
CHEMBL179910 3 62 10 253
CHEMBL360894 2 63 9 254
CHEMBL116245 3 62 11 252
CHEMBL361607 3 62 19 244
CHEMBL162216 9 56 15 248
CHEMBL111338 13 52 33 230
CHEMBL70763 8 57 8 255
CHEMBL127773 4 61 14 249
CHEMBL141834 15 50 32 231
CHEMBL84065 5 60 6 257
CHEMBL415741 1 64 7 256
CHEMBL162452 9 56 25 238
CHEMBL158063 16 49 40 223
CHEMBL162277 8 57 20 243
CHEMBL296771 1 64 2 261
CHEMBL140072 3 62 11 252
CHEMBL102919 3 62 4 259
CHEMBL71061 6 59 7 256
CHEMBL70703 8 57 9 254
CHEMBL343495 4 61 16 247
CHEMBL72708 9 56 11 252
CHEMBL98856 5 60 24 239
CHEMBL141347 3 62 17 246
CHEMBL317527 4 61 11 252
CHEMBL33480 10 55 17 246
CHEMBL102502 13 52 43 220
CHEMBL79828 3 62 4 259
CHEMBL104166 3 62 23 240
CHEMBL289389 1 64 5 258
CHEMBL442201 13 52 32 231
CHEMBL133326 4 61 9 254
CHEMBL1201881 11 54 29 234
CHEMBL156924 10 55 31 232
CHEMBL176063 10 55 19 244
CHEMBL163251 15 50 36 227
CHEMBL158814 1 64 5 258
CHEMBL208575 6 59 14 249
CHEMBL122331 10 55 37 226
CHEMBL75828 7 58 17 246
CHEMBL37318 4 61 8 255
CHEMBL135724 1 64 2 261
CHEMBL135723 0 65 5 258
CHEMBL380813 18 47 51 212
CHEMBL147631 5 60 19 244
CHEMBL195314 19 46 42 221
CHEMBL97948 3 62 3 260
CHEMBL421466 4 61 21 242
CHEMBL195032 17 48 29 234
CHEMBL99281 7 58 12 251
CHEMBL198416 2 63 5 258
CHEMBL150787 8 57 30 233
CHEMBL363003 2 63 8 255
CHEMBL350499 16 49 40 223
CHEMBL273196 9 56 20 243
CHEMBL538226 5 60 15 248
CHEMBL79303 5 60 6 257
CHEMBL289395 6 59 10 253
CHEMBL197563 7 58 18 245
CHEMBL305809 0 65 5 258
CHEMBL213780 10 55 11 252
CHEMBL19359 5 60 10 253
CHEMBL52205 5 60 12 251
CHEMBL431292 1 64 7 256
CHEMBL185330 5 60 13 250
CHEMBL32661 11 54 33 230
CHEMBL144707 3 62 9 254
CHEMBL351755 7 58 20 243
CHEMBL82977 1 64 2 261
CHEMBL85282 7 58 28 235
CHEMBL421370 7 58 9 254
CHEMBL407631 10 55 37 226
CHEMBL426330 1 64 2 261
CHEMBL126238 3 62 14 249
CHEMBL140016 23 42 55 208
CHEMBL178616 9 56 28 235
CHEMBL74263 16 49 51 212
CHEMBL179961 4 61 22 241
CHEMBL327404 7 58 18 245
CHEMBL404728 9 56 28 235
CHEMBL70155 3 62 4 259
CHEMBL420540 11 54 34 229
CHEMBL283901 8 57 34 229
CHEMBL110898 11 54 30 233
CHEMBL377681 11 54 37 226
CHEMBL18225 20 45 48 215
CHEMBL368937 2 63 7 256
CHEMBL1159687 15 50 36 227
CHEMBL366688 2 63 7 256
CHEMBL151481 19 46 50 213
CHEMBL96218 8 57 21 242
CHEMBL197032 15 50 36 227
CHEMBL7418 1 64 3 260
CHEMBL422321 7 58 37 226
CHEMBL71175 1 64 1 262
CHEMBL117672 6 59 18 245
CHEMBL46845 5 60 11 252
CHEMBL360684 1 64 12 251
CHEMBL348443 7 58 11 252
CHEMBL104970 4 61 7 256
CHEMBL160115 6 59 19 244
CHEMBL349323 9 56 34 229
CHEMBL323642 5 60 19 244
CHEMBL417020 3 62 13 250
CHEMBL45785 1 64 2 261
CHEMBL136647 6 59 11 252
CHEMBL324413 6 59 16 247
CHEMBL316901 2 63 4 259
CHEMBL48133 9 56 17 246
CHEMBL126575 11 54 29 234
CHEMBL213554 5 60 11 252
CHEMBL46708 2 63 11 252
CHEMBL45106 4 61 14 249
CHEMBL295454 0 65 2 261
CHEMBL170400 8 57 18 245
CHEMBL208140 12 53 31 232
CHEMBL323783 0 65 2 261
CHEMBL371769 5 60 26 237
CHEMBL33839 3 62 23 240
CHEMBL420322 2 63 13 250
CHEMBL331807 3 62 15 248
CHEMBL108848 9 56 19 244
CHEMBL48361 9 56 27 236
CHEMBL422722 2 63 8 255
CHEMBL28365 1 64 1 262
CHEMBL28817 2 63 6 257
CHEMBL24780 6 59 33 230
CHEMBL73737 10 55 29 234
CHEMBL435865 2 63 10 253
CHEMBL49958 21 44 51 212
CHEMBL419773 0 65 0 263
CHEMBL159695 7 58 13 250
CHEMBL433600 7 58 17 246
CHEMBL130569 6 59 10 253
CHEMBL382064 7 58 14 249
CHEMBL1161499 4 61 19 244
CHEMBL295263 1 64 5 258
CHEMBL71418 2 63 23 240
CHEMBL110291 13 52 25 238
CHEMBL422470 10 55 16 247
CHEMBL421643 5 60 30 233
CHEMBL49987 3 62 11 252
CHEMBL317393 4 61 8 255
CHEMBL139970 8 57 35 228
CHEMBL276908 9 56 13 250
CHEMBL200153 3 62 12 251
CHEMBL305828 1 64 4 259
CHEMBL346834 13 52 32 231
CHEMBL431396 2 63 4 259
CHEMBL11181 11 54 24 239
CHEMBL304985 1 64 2 261
CHEMBL358835 0 65 1 262
CHEMBL143418 2 63 12 251
CHEMBL156505 3 62 11 252
CHEMBL354456 14 51 41 222
CHEMBL110755 7 58 21 242
CHEMBL25034 8 57 21 242
CHEMBL25527 17 48 48 215
CHEMBL162399 11 54 29 234
CHEMBL304359 9 56 11 252
CHEMBL140359 11 54 24 239
CHEMBL158219 9 56 20 243
CHEMBL309403 23 42 50 213
CHEMBL74701 15 50 27 236
CHEMBL537420 3 62 15 248
CHEMBL544222 10 55 25 238
CHEMBL172413 23 42 56 207
CHEMBL305457 4 61 7 256
CHEMBL75084 4 61 12 251
CHEMBL37035 4 61 23 240
CHEMBL94952 5 60 12 251
CHEMBL141584 3 62 18 245
CHEMBL174735 23 42 60 203
CHEMBL350955 8 57 28 235
CHEMBL436684 14 51 37 226
CHEMBL367725 10 55 48 215
CHEMBL316070 6 59 28 235
CHEMBL27228 4 61 17 246
CHEMBL32881 11 54 16 247
CHEMBL169946 6 59 17 246
CHEMBL320233 11 54 22 241
CHEMBL77215 9 56 19 244
CHEMBL419222 4 61 11 252
CHEMBL141574 5 60 18 245
CHEMBL70350 8 57 9 254
CHEMBL169291 5 60 12 251
CHEMBL69394 5 60 13 250
CHEMBL93445 8 57 30 233
CHEMBL44831 10 55 19 244
CHEMBL431577 9 56 22 241
CHEMBL439678 0 65 0 263
CHEMBL45732 1 64 1 262
CHEMBL213951 1 64 5 258
CHEMBL327331 8 57 23 240
CHEMBL138956 9 56 27 236
CHEMBL172532 21 44 54 209
CHEMBL88079 9 56 16 247
CHEMBL110780 11 54 34 229
CHEMBL150962 17 48 38 225
CHEMBL198978 1 64 4 259
CHEMBL367647 3 62 4 259
CHEMBL179210 4 61 13 250
CHEMBL170338 7 58 13 250
CHEMBL346857 4 61 14 249
CHEMBL347838 8 57 22 241
CHEMBL430844 8 57 21 242
CHEMBL343805 6 59 17 246
CHEMBL320817 0 65 0 263
CHEMBL305738 6 59 7 256
CHEMBL7962 5 60 21 242
CHEMBL139656 13 52 40 223
CHEMBL7860 7 58 17 246
CHEMBL378910 7 58 14 249
CHEMBL420688 2 63 11 252
CHEMBL175497 8 57 23 240
CHEMBL51173 5 60 16 247
CHEMBL27852 4 61 14 249
CHEMBL282830 2 63 3 260
CHEMBL103993 18 47 59 204
CHEMBL96354 3 62 9 254
CHEMBL149410 13 52 30 233
CHEMBL101030 0 65 1 262
CHEMBL381709 7 58 32 231
CHEMBL85154 11 54 23 240
CHEMBL81056 11 54 47 216
CHEMBL416912 2 63 10 253
CHEMBL44586 0 65 0 263
CHEMBL165932 0 65 1 262
CHEMBL10785 10 55 30 233
CHEMBL296956 13 52 24 239
CHEMBL278985 9 56 35 228
CHEMBL279267 14 51 37 226
CHEMBL19731 5 60 12 251
CHEMBL85238 5 60 9 254
CHEMBL151087 4 61 13 250
CHEMBL351256 10 55 30 233
CHEMBL296046 1 64 3 260
CHEMBL213778 5 60 10 253
CHEMBL214368 7 58 10 253
CHEMBL213928 4 61 8 255
CHEMBL213927 9 56 12 251
CHEMBL140890 8 57 17 246
CHEMBL194689 21 44 43 220
CHEMBL134268 0 65 0 263
CHEMBL24460 7 58 13 250
CHEMBL290947 7 58 13 250
CHEMBL431429 7 58 21 242
CHEMBL328200 6 59 13 250
CHEMBL94787 8 57 33 230
CHEMBL70766 3 62 11 252
CHEMBL328772 0 65 1 262
CHEMBL163543 3 62 13 250
CHEMBL378244 4 61 10 253
CHEMBL51292 0 65 0 263
CHEMBL349172 8 57 26 237
CHEMBL192738 7 58 32 231
CHEMBL31967 7 58 14 249
CHEMBL214148 8 57 11 252
CHEMBL156161 13 52 36 227
CHEMBL356216 3 62 16 247
CHEMBL29205 3 62 15 248
CHEMBL332870 2 63 8 255
CHEMBL112727 3 62 16 247
CHEMBL355097 15 50 54 209
CHEMBL316213 5 60 23 240
CHEMBL195238 4 61 11 252
CHEMBL345990 25 40 51 212
CHEMBL543817 2 63 20 243
CHEMBL361822 9 56 18 245
CHEMBL297835 9 56 29 234
CHEMBL431557 1 64 3 260
CHEMBL76443 0 65 2 261
CHEMBL352928 4 61 10 253
CHEMBL108338 6 59 18 245
CHEMBL451242 7 58 25 238
CHEMBL163578 1 64 6 257
CHEMBL319264 0 65 0 263
CHEMBL121982 13 52 35 228
CHEMBL71037 10 55 29 234
CHEMBL423543 7 58 12 251
CHEMBL24565 10 55 50 213
CHEMBL93854 0 65 4 259
CHEMBL160515 3 62 13 250
CHEMBL317590 5 60 33 230
CHEMBL173622 4 61 11 252
CHEMBL319868 2 63 10 253
CHEMBL300622 1 64 5 258
CHEMBL46969 14 51 33 230
CHEMBL414655 4 61 16 247
CHEMBL19666 4 61 10 253
CHEMBL138709 4 61 28 235
CHEMBL312647 21 44 51 212
CHEMBL327213 7 58 21 242
CHEMBL436235 11 54 26 237
CHEMBL421214 16 49 45 218
CHEMBL106743 5 60 24 239
CHEMBL1160792 10 55 35 228
CHEMBL357067 3 62 5 258
CHEMBL408125 3 62 7 256
CHEMBL36397 4 61 9 254
CHEMBL199268 6 59 30 233
CHEMBL112726 11 54 24 239
CHEMBL431985 18 47 55 208
CHEMBL32541 12 53 20 243
CHEMBL180677 7 58 20 243
CHEMBL1160810 5 60 15 248
CHEMBL332537 4 61 15 248
CHEMBL160489 13 52 31 232
CHEMBL328637 0 65 3 260
CHEMBL99262 9 56 30 233
CHEMBL79832 0 65 3 260
CHEMBL70813 4 61 10 253
CHEMBL1159689 13 52 31 232
CHEMBL341148 6 59 15 248
CHEMBL355376 8 57 13 250
CHEMBL197593 0 65 11 252
CHEMBL43264 5 60 16 247
CHEMBL7292 2 63 14 249
CHEMBL209395 7 58 10 253
CHEMBL112931 4 61 10 253
CHEMBL341083 2 63 8 255
CHEMBL350632 4 61 17 246
CHEMBL160958 18 47 32 231
CHEMBL110631 8 57 22 241
CHEMBL151379 5 60 23 240
CHEMBL45298 11 54 41 222
CHEMBL431782 7 58 14 249
CHEMBL328621 1 64 14 249
CHEMBL105121 14 51 37 226
CHEMBL72532 9 56 10 253
CHEMBL25461 7 58 19 244
CHEMBL386704 7 58 7 256
CHEMBL213698 0 65 0 263
CHEMBL368839 18 47 44 219
CHEMBL103102 1 64 3 260
CHEMBL25351 10 55 27 236
CHEMBL348038 5 60 14 249
CHEMBL141106 9 56 17 246
CHEMBL274152 13 52 23 240
CHEMBL323401 10 55 31 232
CHEMBL314576 3 62 21 242
CHEMBL302792 5 60 10 253
CHEMBL339703 6 59 20 243
CHEMBL191441 1 64 3 260
CHEMBL341979 6 59 21 242
CHEMBL361520 12 53 32 231
CHEMBL39475 1 64 3 260
CHEMBL40071 1 64 1 262
CHEMBL99629 10 55 33 230
CHEMBL99630 1 64 4 259
CHEMBL32531 13 52 19 244
CHEMBL209604 4 61 12 251
CHEMBL104995 8 57 38 225
CHEMBL44113 23 42 61 202
CHEMBL163174 9 56 18 245
CHEMBL162443 2 63 7 256
CHEMBL262967 3 62 10 253
CHEMBL158405 3 62 9 254
CHEMBL540273 8 57 31 232
CHEMBL108447 16 49 50 213
CHEMBL139490 7 58 23 240
CHEMBL108294 2 63 2 261
CHEMBL38201 0 65 20 243
CHEMBL136100 10 55 22 241
CHEMBL416795 4 61 13 250
CHEMBL345492 0 65 0 263
CHEMBL347606 8 57 31 232
CHEMBL157299 4 61 8 255
CHEMBL102345 6 59 17 246
CHEMBL176329 6 59 19 244
CHEMBL321314 11 54 39 224
CHEMBL50961 2 63 3 260
CHEMBL117721 2 63 10 253
CHEMBL157417 12 53 24 239
CHEMBL309670 19 46 59 204
CHEMBL367166 12 53 48 215
CHEMBL92615 0 65 5 258
CHEMBL379561 9 56 13 250
CHEMBL287614 6 59 11 252
CHEMBL79529 5 60 8 255
CHEMBL37836 6 59 12 251
CHEMBL283765 6 59 10 253
CHEMBL159375 5 60 30 233
CHEMBL99951 8 57 21 242
CHEMBL366625 0 65 1 262
CHEMBL109367 1 64 5 258
CHEMBL361377 2 63 5 258
CHEMBL206205 3 62 17 246
CHEMBL320269 0 65 5 258
CHEMBL422147 2 63 3 260
CHEMBL156858 1 64 12 251
actives=449 actives_cnfs=8991 decoys=25912 decoys_cnfs=576334 ratio=0.017327878975 EF_0.0025=7.35007617841 EF_0.01=4.74477656783
