# Supplementary material for: A fast topological analysis algorithm for large-scale similarity evaluations of ligands and binding pockets
Source: J Cheminform. 2015 Aug 20;7:42. doi: 10.1186/s13321-015-0091-5 (PMC4631714; doi:10.1186/s13321-015-0091-5)
Supplement: Additional file 3: — A tar archive containing the details of the enrichment results, including the individual query (uniquely retrieved actives and decoys at the 1% and 0.25% top fractions), averaged enrichment factors for all of the sets, number of unique ligands and decoys and the number of generated conformers. [file 13321_2015_91_MOESM3_ESM.gz › dude_rslts/tryb1.log]

query_id pstv_0.25% ngtv_0.25% pstv_1.0% ngtv_1.0%
CHEMBL438621 6 13 16 61
CHEMBL72520 16 3 20 57
CHEMBL419443 7 12 13 64
CHEMBL72238 9 10 16 61
CHEMBL75205 2 17 4 73
CHEMBL70410 10 9 23 54
CHEMBL419449 13 6 23 54
CHEMBL213780 11 8 14 63
CHEMBL378910 8 11 18 59
CHEMBL306488 2 17 6 71
CHEMBL70404 6 13 15 62
CHEMBL70766 4 15 15 62
CHEMBL378244 7 12 18 59
CHEMBL207229 10 9 19 58
CHEMBL210129 9 10 12 65
CHEMBL322538 0 19 0 77
CHEMBL432835 1 18 1 76
CHEMBL109602 0 19 0 77
CHEMBL431557 0 19 8 69
CHEMBL77183 1 18 2 75
CHEMBL310290 3 16 4 73
CHEMBL76769 2 17 4 73
CHEMBL360210 10 9 19 58
CHEMBL74178 9 10 16 61
CHEMBL421466 1 18 4 73
CHEMBL184815 15 4 28 49
CHEMBL76733 3 16 4 73
CHEMBL306696 6 13 18 59
CHEMBL213951 1 18 2 75
CHEMBL424233 1 18 11 66
CHEMBL109688 1 18 1 76
CHEMBL160602 4 15 5 72
CHEMBL109733 1 18 1 76
CHEMBL72532 14 5 22 55
CHEMBL386704 7 12 12 65
CHEMBL209054 0 19 0 77
CHEMBL110856 1 18 1 76
CHEMBL207025 13 6 23 54
CHEMBL208526 12 7 24 53
CHEMBL144312 5 14 6 71
CHEMBL344560 1 18 4 73
CHEMBL111250 3 16 6 71
CHEMBL111270 1 18 1 76
CHEMBL183528 15 4 27 50
CHEMBL109888 0 19 3 74
CHEMBL339122 0 19 4 73
CHEMBL189372 5 14 12 65
CHEMBL207193 13 6 22 55
CHEMBL305877 6 13 9 68
CHEMBL276908 11 8 15 62
CHEMBL423308 0 19 5 72
CHEMBL187587 3 16 7 70
CHEMBL213554 7 12 16 61
CHEMBL309580 1 18 4 73
CHEMBL71072 2 17 5 72
CHEMBL306372 0 19 3 74
CHEMBL323783 3 16 10 67
CHEMBL341148 0 19 1 76
CHEMBL209395 8 11 12 65
CHEMBL212774 4 15 8 69
CHEMBL432789 7 12 20 57
CHEMBL213778 8 11 15 62
CHEMBL208638 11 8 24 53
CHEMBL144576 2 17 3 74
CHEMBL74179 0 19 1 76
CHEMBL191546 4 15 6 71
CHEMBL214148 9 10 15 62
CHEMBL144166 1 18 5 72
CHEMBL72708 10 9 23 54
CHEMBL184499 15 4 29 48
CHEMBL356570 0 19 1 76
CHEMBL127894 0 19 0 77
CHEMBL377266 10 9 18 59
CHEMBL71377 5 14 9 68
CHEMBL191731 4 15 6 71
CHEMBL309576 4 15 6 71
CHEMBL72282 14 5 21 56
CHEMBL189531 11 8 17 60
CHEMBL341885 3 16 4 73
CHEMBL70813 6 13 13 64
CHEMBL302792 6 13 14 63
CHEMBL322526 0 19 0 77
CHEMBL143450 0 19 0 77
CHEMBL144342 2 17 5 72
CHEMBL70533 1 18 4 73
CHEMBL372912 4 15 5 72
CHEMBL73215 8 11 16 61
CHEMBL323935 0 19 0 77
CHEMBL69558 1 18 6 71
CHEMBL306448 15 4 22 55
CHEMBL304359 11 8 23 54
CHEMBL357829 2 17 4 73
CHEMBL70703 14 5 20 57
CHEMBL111548 0 19 0 77
CHEMBL302711 0 19 7 70
CHEMBL360174 17 2 29 48
CHEMBL144867 1 18 4 73
CHEMBL447534 0 19 0 77
CHEMBL70523 4 15 19 58
CHEMBL429029 8 11 16 61
CHEMBL144603 3 16 4 73
CHEMBL426330 1 18 1 76
CHEMBL72985 2 17 4 73
CHEMBL211561 1 18 2 75
CHEMBL70917 4 15 13 64
CHEMBL72279 9 10 18 59
CHEMBL379328 10 9 20 57
CHEMBL424047 12 7 17 60
CHEMBL127185 3 16 6 71
CHEMBL111630 0 19 5 72
CHEMBL109504 2 17 6 71
CHEMBL424436 0 19 1 76
CHEMBL77521 2 17 2 75
CHEMBL422412 2 17 3 74
CHEMBL209604 6 13 18 59
CHEMBL339703 2 17 5 72
CHEMBL305738 13 6 18 59
CHEMBL144669 4 15 6 71
CHEMBL321466 12 7 21 56
CHEMBL320473 6 13 21 56
CHEMBL365062 0 19 4 73
CHEMBL187649 2 17 6 71
CHEMBL70350 15 4 21 56
CHEMBL71121 3 16 12 65
CHEMBL320529 4 15 5 72
CHEMBL111141 4 15 5 72
CHEMBL303829 10 9 17 60
CHEMBL379561 11 8 15 62
CHEMBL305950 0 19 0 77
CHEMBL341083 0 19 0 77
CHEMBL70763 15 4 20 57
CHEMBL311165 6 13 11 66
CHEMBL127773 1 18 4 73
CHEMBL107493 0 19 0 77
CHEMBL214368 8 11 11 66
CHEMBL190103 4 15 6 71
CHEMBL71061 14 5 18 59
CHEMBL69394 7 12 19 58
CHEMBL309262 1 18 1 76
CHEMBL213927 12 7 15 62
CHEMBL324621 0 19 6 71
CHEMBL443539 1 18 2 75
CHEMBL111173 0 19 9 68
CHEMBL320744 3 16 4 73
CHEMBL421643 2 17 6 71
CHEMBL192214 6 13 12 65
CHEMBL305457 4 15 9 68
CHEMBL144167 2 17 2 75
actives=148 actives_cnfs=1891 decoys=7642 decoys_cnfs=192020 ratio=0.0193666579429 EF_0.0025=36.8491771254 EF_0.01=8.62648307301
