# Supplementary material for: A fast topological analysis algorithm for large-scale similarity evaluations of ligands and binding pockets
Source: J Cheminform. 2015 Aug 20;7:42. doi: 10.1186/s13321-015-0091-5 (PMC4631714; doi:10.1186/s13321-015-0091-5)
Supplement: Additional file 3: — A tar archive containing the details of the enrichment results, including the individual query (uniquely retrieved actives and decoys at the 1% and 0.25% top fractions), averaged enrichment factors for all of the sets, number of unique ligands and decoys and the number of generated conformers. [file 13321_2015_91_MOESM3_ESM.gz › dude_rslts/tysy.log]

query_id pstv_0.25% ngtv_0.25% pstv_1.0% ngtv_1.0%
CHEMBL166027 8 9 12 56
CHEMBL266066 2 15 3 65
CHEMBL278847 1 16 1 67
CHEMBL202337 0 17 1 67
CHEMBL495125 3 14 4 64
CHEMBL326727 2 15 6 62
CHEMBL495124 0 17 0 68
CHEMBL389643 7 10 13 55
CHEMBL161641 1 16 3 65
CHEMBL338598 4 13 9 59
CHEMBL434973 0 17 4 64
CHEMBL74059 3 14 13 55
CHEMBL291075 5 12 12 56
CHEMBL348765 2 15 10 58
CHEMBL161081 3 14 7 61
CHEMBL57002 3 14 8 60
CHEMBL1093100 1 16 1 67
CHEMBL138500 2 15 4 64
CHEMBL301844 4 13 6 62
CHEMBL59843 7 10 16 52
CHEMBL420279 2 15 6 62
CHEMBL169921 1 16 2 66
CHEMBL138915 1 16 2 66
CHEMBL126555 5 12 9 59
CHEMBL219544 0 17 2 66
CHEMBL163990 3 14 6 62
CHEMBL114987 8 9 17 51
CHEMBL349448 0 17 0 68
CHEMBL170101 6 11 17 51
CHEMBL417222 1 16 2 66
CHEMBL349723 2 15 4 64
CHEMBL325972 4 13 15 53
CHEMBL253954 2 15 2 66
CHEMBL386442 2 15 2 66
CHEMBL1159760 1 16 3 65
CHEMBL320977 0 17 2 66
CHEMBL338644 3 14 4 64
CHEMBL356569 2 15 4 64
CHEMBL116589 2 15 17 51
CHEMBL169896 2 15 9 59
CHEMBL386685 2 15 4 64
CHEMBL167164 4 13 13 55
CHEMBL290815 4 13 11 57
CHEMBL55263 4 13 6 62
CHEMBL422395 8 9 14 54
CHEMBL139442 1 16 8 60
CHEMBL57420 6 11 8 60
CHEMBL126648 8 9 10 58
CHEMBL747 2 15 2 66
CHEMBL160215 4 13 7 61
CHEMBL217765 2 15 3 65
CHEMBL36623 6 11 16 52
CHEMBL132934 3 14 3 65
CHEMBL57310 1 16 4 64
CHEMBL1161432 9 8 17 51
CHEMBL162498 0 17 0 68
CHEMBL306149 7 10 12 56
CHEMBL275685 5 12 6 62
CHEMBL341323 6 11 9 59
CHEMBL353191 3 14 6 62
CHEMBL418875 0 17 3 65
CHEMBL290469 2 15 5 63
CHEMBL522363 2 15 9 59
CHEMBL127583 1 16 6 62
CHEMBL123446 0 17 3 65
CHEMBL340814 5 12 12 56
CHEMBL420155 4 13 7 61
CHEMBL439975 5 12 11 57
CHEMBL6271 5 12 8 60
CHEMBL93048 1 16 5 63
CHEMBL120677 2 15 2 66
CHEMBL1097931 0 17 2 66
CHEMBL37062 7 10 15 53
CHEMBL299928 0 17 5 63
CHEMBL415447 2 15 4 64
CHEMBL1097597 1 16 5 63
CHEMBL6632 2 15 2 66
CHEMBL441086 6 11 8 60
CHEMBL337914 5 12 8 60
CHEMBL355323 2 15 4 64
CHEMBL124256 2 15 9 59
CHEMBL308223 0 17 1 67
CHEMBL168524 0 17 1 67
CHEMBL336487 8 9 15 53
CHEMBL423282 4 13 4 64
CHEMBL125856 3 14 7 61
CHEMBL56637 3 14 4 64
CHEMBL34259 11 6 14 54
CHEMBL458184 0 17 0 68
CHEMBL268151 2 15 3 65
CHEMBL36639 5 12 14 54
CHEMBL1159763 0 17 0 68
CHEMBL410300 3 14 5 63
CHEMBL9671 1 16 6 62
CHEMBL169411 1 16 3 65
CHEMBL169506 2 15 4 64
CHEMBL1161459 1 16 2 66
CHEMBL126914 8 9 15 53
CHEMBL353813 1 16 3 65
CHEMBL1161226 0 17 2 66
CHEMBL324739 3 14 10 58
CHEMBL1094274 2 15 4 64
CHEMBL320775 2 15 4 64
CHEMBL159633 2 15 5 63
CHEMBL1096259 0 17 0 68
CHEMBL252132 8 9 9 59
CHEMBL56662 3 14 8 60
CHEMBL561972 11 6 15 53
CHEMBL171314 1 16 2 66
actives=109 actives_cnfs=7146 decoys=6737 decoys_cnfs=158834 ratio=0.0161793082975 EF_0.0025=16.9877226785 EF_0.01=6.98379978571
