# Supplementary material for: A fast topological analysis algorithm for large-scale similarity evaluations of ligands and binding pockets
Source: J Cheminform. 2015 Aug 20;7:42. doi: 10.1186/s13321-015-0091-5 (PMC4631714; doi:10.1186/s13321-015-0091-5)
Supplement: Additional file 3: — A tar archive containing the details of the enrichment results, including the individual query (uniquely retrieved actives and decoys at the 1% and 0.25% top fractions), averaged enrichment factors for all of the sets, number of unique ligands and decoys and the number of generated conformers. [file 13321_2015_91_MOESM3_ESM.gz › dude_rslts/urok.log]

query_id pstv_0.25% ngtv_0.25% pstv_1.0% ngtv_1.0%
CHEMBL227890 1 24 6 94
CHEMBL570081 1 24 9 91
CHEMBL238913 3 22 9 91
CHEMBL70350 0 25 0 100
CHEMBL321944 2 23 10 90
CHEMBL283082 1 24 3 97
CHEMBL369042 0 25 3 97
CHEMBL147427 2 23 7 93
CHEMBL560416 5 20 14 86
CHEMBL561413 7 18 13 87
CHEMBL174813 3 22 6 94
CHEMBL59704 3 22 5 95
CHEMBL110027 2 23 9 91
CHEMBL597991 2 23 6 94
CHEMBL301324 0 25 0 100
CHEMBL62836 0 25 4 96
CHEMBL563776 5 20 14 86
CHEMBL173906 3 22 4 96
CHEMBL182309 5 20 13 87
CHEMBL228113 0 25 2 98
CHEMBL417754 1 24 3 97
CHEMBL53448 1 24 1 99
CHEMBL605842 3 22 4 96
CHEMBL321319 2 23 4 96
CHEMBL62807 5 20 8 92
CHEMBL554141 0 25 2 98
CHEMBL387576 0 25 0 100
CHEMBL209091 0 25 3 97
CHEMBL320233 1 24 8 92
CHEMBL227607 0 25 1 99
CHEMBL597554 2 23 6 94
CHEMBL103043 4 21 11 89
CHEMBL562412 1 24 1 99
CHEMBL253825 0 25 0 100
CHEMBL604500 1 24 3 97
CHEMBL367004 2 23 4 96
CHEMBL181595 2 23 3 97
CHEMBL182303 2 23 5 95
CHEMBL597370 3 22 5 95
CHEMBL227769 1 24 2 98
CHEMBL597763 2 23 7 93
CHEMBL360195 3 22 4 96
CHEMBL227770 0 25 1 99
CHEMBL265315 3 22 5 95
CHEMBL282830 1 24 2 98
CHEMBL227425 0 25 2 98
CHEMBL388780 3 22 7 93
CHEMBL353478 4 21 9 91
CHEMBL227976 3 22 5 95
CHEMBL226714 0 25 3 97
CHEMBL108447 9 16 13 87
CHEMBL171715 5 20 18 82
CHEMBL328772 5 20 12 88
CHEMBL559895 1 24 4 96
CHEMBL376763 1 24 4 96
CHEMBL558669 6 19 8 92
CHEMBL565151 5 20 14 86
CHEMBL182546 2 23 4 96
CHEMBL599614 0 25 2 98
CHEMBL555026 1 24 3 97
CHEMBL549396 7 18 14 86
CHEMBL171353 3 22 6 94
CHEMBL64654 4 21 6 94
CHEMBL109367 2 23 6 94
CHEMBL353872 5 20 8 92
CHEMBL552433 6 19 11 89
CHEMBL303978 5 20 12 88
CHEMBL27852 0 25 3 97
CHEMBL597570 2 23 3 97
CHEMBL601870 1 24 1 99
CHEMBL60088 0 25 1 99
CHEMBL50649 2 23 8 92
CHEMBL415741 2 23 3 97
CHEMBL173681 4 21 10 90
CHEMBL182460 7 18 11 89
CHEMBL73737 0 25 7 93
CHEMBL601019 3 22 5 95
CHEMBL552030 0 25 1 99
CHEMBL238491 5 20 9 91
CHEMBL57779 3 22 6 94
CHEMBL323387 3 22 7 93
CHEMBL180677 1 24 4 96
CHEMBL284436 1 24 2 98
CHEMBL239535 1 24 4 96
CHEMBL597759 2 23 3 97
CHEMBL171514 6 19 13 87
CHEMBL62370 3 22 5 95
CHEMBL362600 2 23 3 97
CHEMBL64579 4 21 10 90
CHEMBL393591 5 20 11 89
CHEMBL104166 4 21 12 88
CHEMBL117368 0 25 0 100
CHEMBL158939 0 25 5 95
CHEMBL366964 1 24 4 96
CHEMBL71037 0 25 1 99
CHEMBL597571 4 21 7 93
CHEMBL572190 0 25 0 100
CHEMBL176515 3 22 4 96
CHEMBL239331 2 23 6 94
CHEMBL418839 3 22 11 89
CHEMBL318363 1 24 6 94
CHEMBL211401 4 21 8 92
CHEMBL227421 4 21 6 94
CHEMBL70155 0 25 0 100
CHEMBL49987 2 23 8 92
CHEMBL416674 5 20 8 92
CHEMBL421214 2 23 11 89
CHEMBL173392 4 21 8 92
CHEMBL64097 4 21 8 92
CHEMBL227666 2 23 3 97
CHEMBL228172 3 22 5 95
CHEMBL571837 0 25 1 99
CHEMBL134926 4 21 7 93
CHEMBL550621 5 20 14 86
CHEMBL185515 6 19 12 88
CHEMBL442201 5 20 10 90
CHEMBL300030 1 24 2 98
CHEMBL53478 2 23 8 92
CHEMBL433809 0 25 3 97
CHEMBL228051 2 23 9 91
CHEMBL292977 1 24 4 96
CHEMBL227990 1 24 4 96
CHEMBL559562 2 23 6 94
CHEMBL158814 2 23 3 97
CHEMBL393592 4 21 8 92
CHEMBL62588 0 25 2 98
CHEMBL184844 2 23 7 93
CHEMBL177557 2 23 3 97
CHEMBL182547 5 20 10 90
CHEMBL158405 3 22 4 96
CHEMBL597144 0 25 3 97
CHEMBL174193 5 20 8 92
CHEMBL598169 3 22 8 92
CHEMBL432422 2 23 7 93
CHEMBL62397 5 20 9 91
CHEMBL111338 6 19 10 90
CHEMBL326866 1 24 1 99
CHEMBL228170 4 21 5 95
CHEMBL111512 2 23 6 94
CHEMBL96433 3 22 9 91
CHEMBL571566 1 24 3 97
CHEMBL599001 0 25 2 98
CHEMBL182959 2 23 3 97
CHEMBL572022 2 23 2 98
CHEMBL367114 1 24 10 90
CHEMBL183613 5 20 7 93
CHEMBL111543 1 24 9 91
CHEMBL172934 4 21 9 91
CHEMBL355531 4 21 9 91
CHEMBL366666 1 24 4 96
CHEMBL135723 4 21 12 88
CHEMBL170410 4 21 8 92
CHEMBL556663 1 24 6 94
CHEMBL29250 6 19 10 90
CHEMBL282625 2 23 11 89
CHEMBL355341 3 22 4 96
CHEMBL55155 1 24 7 93
CHEMBL320817 2 23 6 94
CHEMBL551628 4 21 14 86
CHEMBL192738 2 23 6 94
CHEMBL110026 1 24 2 98
CHEMBL541262 4 21 9 91
actives=162 actives_cnfs=3376 decoys=9840 decoys_cnfs=185953 ratio=0.0164634146341 EF_0.0025=7.17638693511 EF_0.01=4.05351019532
