# Supplementary material for: A fast topological analysis algorithm for large-scale similarity evaluations of ligands and binding pockets
Source: J Cheminform. 2015 Aug 20;7:42. doi: 10.1186/s13321-015-0091-5 (PMC4631714; doi:10.1186/s13321-015-0091-5)
Supplement: Additional file 3: — A tar archive containing the details of the enrichment results, including the individual query (uniquely retrieved actives and decoys at the 1% and 0.25% top fractions), averaged enrichment factors for all of the sets, number of unique ligands and decoys and the number of generated conformers. [file 13321_2015_91_MOESM3_ESM.gz › dude_rslts/vgfr2.log]

query_id pstv_0.25% ngtv_0.25% pstv_1.0% ngtv_1.0%
CHEMBL386661 24 39 50 203
CHEMBL218557 14 49 32 221
CHEMBL195218 17 46 43 210
CHEMBL26931 3 60 7 246
CHEMBL459478 19 44 55 198
CHEMBL496494 0 63 4 249
CHEMBL585205 19 44 53 200
CHEMBL214063 29 34 69 184
CHEMBL390353 32 31 70 183
CHEMBL420528 7 56 23 230
CHEMBL375890 21 42 48 205
CHEMBL272170 2 61 9 244
CHEMBL187396 15 48 37 216
CHEMBL245745 8 55 15 238
CHEMBL189408 3 60 16 237
CHEMBL272670 5 58 18 235
CHEMBL496575 3 60 7 246
CHEMBL602703 13 50 43 210
CHEMBL327721 4 59 8 245
CHEMBL501751 5 58 8 245
CHEMBL398460 2 61 4 249
CHEMBL245744 1 62 7 246
CHEMBL394577 6 57 37 216
CHEMBL387174 3 60 18 235
CHEMBL429743 13 50 22 231
CHEMBL258014 6 57 14 239
CHEMBL394693 1 62 1 252
CHEMBL243910 26 37 50 203
CHEMBL231612 22 41 66 187
CHEMBL502835 16 47 50 203
CHEMBL231168 21 42 49 204
CHEMBL244482 18 45 43 210
CHEMBL375819 10 53 24 229
CHEMBL225336 25 38 77 176
CHEMBL220406 7 56 21 232
CHEMBL383671 2 61 7 246
CHEMBL209704 5 58 14 239
CHEMBL225278 33 30 81 172
CHEMBL565990 17 46 53 200
CHEMBL190872 1 62 7 246
CHEMBL373693 5 58 6 247
CHEMBL396265 0 63 3 250
CHEMBL425109 5 58 13 240
CHEMBL473287 2 61 4 249
CHEMBL435702 1 62 6 247
CHEMBL329350 1 62 8 245
CHEMBL384909 2 61 10 243
CHEMBL204426 5 58 8 245
CHEMBL331465 16 47 35 218
CHEMBL194176 2 61 2 251
CHEMBL212054 2 61 12 241
CHEMBL445062 19 44 53 200
CHEMBL462175 9 54 25 228
CHEMBL24137 9 54 16 237
CHEMBL567475 31 32 74 179
CHEMBL151067 3 60 9 244
CHEMBL231371 20 43 59 194
CHEMBL234625 11 52 36 217
CHEMBL244101 17 46 40 213
CHEMBL406381 9 54 19 234
CHEMBL535 3 60 11 242
CHEMBL375306 3 60 6 247
CHEMBL517469 29 34 69 184
CHEMBL369322 0 63 4 249
CHEMBL190980 5 58 17 236
CHEMBL409538 1 62 6 247
CHEMBL200764 2 61 5 248
CHEMBL204985 1 62 2 251
CHEMBL204524 0 63 3 250
CHEMBL403706 3 60 11 242
CHEMBL380702 0 63 2 251
CHEMBL393462 6 57 13 240
CHEMBL225334 30 33 69 184
CHEMBL368252 0 63 4 249
CHEMBL256116 2 61 7 246
CHEMBL193609 0 63 3 250
CHEMBL402792 9 54 30 223
CHEMBL258396 15 48 52 201
CHEMBL179603 8 55 37 216
CHEMBL243915 27 36 62 191
CHEMBL372349 5 58 20 233
CHEMBL192856 10 53 22 231
CHEMBL212964 12 51 31 222
CHEMBL272888 33 30 77 176
CHEMBL243908 10 53 27 226
CHEMBL212181 20 43 49 204
CHEMBL219555 6 57 22 231
CHEMBL249192 3 60 10 243
CHEMBL427226 33 30 75 178
CHEMBL489820 23 40 61 192
CHEMBL254964 8 55 22 231
CHEMBL254760 15 48 42 211
CHEMBL204446 5 58 17 236
CHEMBL365815 4 59 17 236
CHEMBL378024 5 58 21 232
CHEMBL1079846 18 45 45 208
CHEMBL424323 10 53 21 232
CHEMBL325003 6 57 16 237
CHEMBL210003 3 60 9 244
CHEMBL459896 12 51 23 230
CHEMBL243914 29 34 61 192
CHEMBL1081312 0 63 1 252
CHEMBL272250 5 58 25 228
CHEMBL495735 0 63 2 251
CHEMBL381817 4 59 6 247
CHEMBL324489 3 60 12 241
CHEMBL203907 4 59 7 246
CHEMBL394619 1 62 2 251
CHEMBL24409 11 52 24 229
CHEMBL118748 25 38 57 196
CHEMBL270745 7 56 19 234
CHEMBL498088 5 58 22 231
CHEMBL255744 5 58 13 240
CHEMBL219584 2 61 10 243
CHEMBL231411 2 61 6 247
CHEMBL238737 3 60 10 243
CHEMBL445404 29 34 64 189
CHEMBL477611 2 61 2 251
CHEMBL389333 31 32 67 186
CHEMBL233225 9 54 22 231
CHEMBL1090360 4 59 13 240
CHEMBL272693 6 57 27 226
CHEMBL402550 9 54 18 235
CHEMBL502621 30 33 71 182
CHEMBL270755 11 52 25 228
CHEMBL390735 37 26 70 183
CHEMBL376951 2 61 8 245
CHEMBL409673 0 63 4 249
CHEMBL426009 28 35 59 194
CHEMBL98475 1 62 1 252
CHEMBL119276 15 48 42 211
CHEMBL203346 2 61 5 248
CHEMBL383417 1 62 1 252
CHEMBL162 0 63 0 253
CHEMBL376245 3 60 18 235
CHEMBL221484 6 57 22 231
CHEMBL524453 11 52 33 220
CHEMBL189354 22 41 44 209
CHEMBL429845 5 58 16 237
CHEMBL204163 4 59 7 246
CHEMBL224027 16 47 54 199
CHEMBL214530 35 28 77 176
CHEMBL220874 8 55 23 230
CHEMBL371373 8 55 20 233
CHEMBL117983 3 60 8 245
CHEMBL153843 2 61 4 249
CHEMBL382730 3 60 13 240
CHEMBL455655 12 51 34 219
CHEMBL380795 2 61 7 246
CHEMBL223971 9 54 31 222
CHEMBL427025 4 59 6 247
CHEMBL94542 6 57 8 245
CHEMBL224918 11 52 48 205
CHEMBL260092 7 56 29 224
CHEMBL404571 9 54 31 222
CHEMBL231569 20 43 49 204
CHEMBL82069 12 51 35 218
CHEMBL198862 3 60 5 248
CHEMBL83279 16 47 34 219
CHEMBL1086731 1 62 3 250
CHEMBL597596 1 62 4 249
CHEMBL70034 3 60 13 240
CHEMBL269915 13 50 25 228
CHEMBL231469 8 55 26 227
CHEMBL44915 0 63 2 251
CHEMBL196805 2 61 10 243
CHEMBL1076193 4 59 33 220
CHEMBL233224 3 60 3 250
CHEMBL375840 8 55 28 225
CHEMBL495299 7 56 16 237
CHEMBL333021 4 59 12 241
CHEMBL410686 7 56 15 238
CHEMBL204700 5 58 12 241
CHEMBL244288 6 57 19 234
CHEMBL206145 6 57 33 220
CHEMBL595615 21 42 57 196
CHEMBL236205 2 61 4 249
CHEMBL406404 19 44 48 205
CHEMBL231370 3 60 8 245
CHEMBL92516 5 58 10 243
CHEMBL387590 20 43 61 192
CHEMBL223147 0 63 3 250
CHEMBL1087127 0 63 2 251
CHEMBL476572 0 63 3 250
CHEMBL244486 16 47 40 213
CHEMBL178174 15 48 36 217
CHEMBL380957 2 61 8 245
CHEMBL241682 23 40 55 198
CHEMBL383618 0 63 2 251
CHEMBL410903 13 50 21 232
CHEMBL514838 2 61 5 248
CHEMBL250482 1 62 2 251
CHEMBL257533 6 57 16 237
CHEMBL231568 5 58 17 236
CHEMBL427837 18 45 48 205
CHEMBL221019 10 53 41 212
CHEMBL370493 1 62 7 246
CHEMBL116324 11 52 37 216
CHEMBL189691 31 32 79 174
CHEMBL462168 9 54 44 209
CHEMBL406388 10 53 24 229
CHEMBL380735 2 61 6 247
CHEMBL101221 0 63 0 253
CHEMBL397497 7 56 20 233
CHEMBL259252 13 50 26 227
CHEMBL248976 2 61 2 251
CHEMBL477563 1 62 6 247
CHEMBL566010 12 51 33 220
CHEMBL118400 20 43 57 196
CHEMBL202011 1 62 6 247
CHEMBL370384 3 60 11 242
CHEMBL413621 7 56 29 224
CHEMBL515625 3 60 7 246
CHEMBL150826 1 62 7 246
CHEMBL431996 4 59 9 244
CHEMBL231127 9 54 34 219
CHEMBL362486 18 45 49 204
CHEMBL374690 30 33 74 179
CHEMBL206146 6 57 12 241
CHEMBL224889 15 48 48 205
CHEMBL118569 9 54 20 233
CHEMBL268826 11 52 27 226
CHEMBL270368 10 53 22 231
CHEMBL357815 1 62 2 251
CHEMBL271864 3 60 12 241
CHEMBL410093 5 58 13 240
CHEMBL247250 11 52 31 222
CHEMBL272691 8 55 24 229
CHEMBL404639 2 61 9 244
CHEMBL489326 11 52 42 211
CHEMBL402036 8 55 22 231
CHEMBL117052 6 57 16 237
CHEMBL510788 17 46 39 214
CHEMBL372793 2 61 5 248
CHEMBL271310 24 39 67 186
CHEMBL98896 1 62 2 251
CHEMBL258046 5 58 15 238
CHEMBL253969 3 60 7 246
CHEMBL184274 3 60 32 221
CHEMBL191913 5 58 15 238
CHEMBL452288 4 59 8 245
CHEMBL244100 19 44 41 212
CHEMBL411520 4 59 9 244
CHEMBL410100 5 58 11 242
CHEMBL212128 6 57 24 229
CHEMBL453057 8 55 21 232
CHEMBL400569 5 58 24 229
CHEMBL176019 1 62 2 251
CHEMBL461293 9 54 31 222
CHEMBL508928 7 56 18 235
CHEMBL224842 6 57 8 245
CHEMBL194939 2 61 7 246
CHEMBL572881 1 62 1 252
CHEMBL509101 7 56 31 222
CHEMBL215943 31 32 70 183
CHEMBL387971 31 32 71 182
CHEMBL197339 11 52 31 222
CHEMBL333297 2 61 11 242
CHEMBL411630 7 56 19 234
CHEMBL324335 16 47 50 203
CHEMBL223478 8 55 21 232
CHEMBL270306 7 56 17 236
CHEMBL250625 11 52 32 221
CHEMBL324153 17 46 43 210
CHEMBL366452 4 59 10 243
CHEMBL390156 27 36 66 187
CHEMBL13983 3 60 13 240
CHEMBL200874 3 60 6 247
CHEMBL444138 0 63 0 253
CHEMBL221736 1 62 1 252
CHEMBL258240 11 52 24 229
CHEMBL1163016 9 54 37 216
CHEMBL271984 3 60 12 241
CHEMBL225639 29 34 58 195
CHEMBL200723 4 59 11 242
CHEMBL478442 2 61 4 249
CHEMBL401040 5 58 12 241
CHEMBL272875 10 53 15 238
CHEMBL365064 0 63 0 253
CHEMBL452569 3 60 15 238
CHEMBL207600 2 61 6 247
CHEMBL270277 8 55 31 222
CHEMBL510814 10 53 47 206
CHEMBL223999 29 34 60 193
CHEMBL244297 15 48 33 220
CHEMBL370515 4 59 8 245
CHEMBL372606 2 61 3 250
CHEMBL199191 2 61 8 245
CHEMBL201511 1 62 4 249
CHEMBL245377 29 34 70 183
CHEMBL522601 21 42 59 194
CHEMBL191070 19 44 46 207
CHEMBL178607 2 61 7 246
CHEMBL495727 1 62 6 247
CHEMBL446367 2 61 14 239
CHEMBL425672 5 58 18 235
CHEMBL231570 9 54 18 235
CHEMBL270692 3 60 6 247
CHEMBL452522 8 55 20 233
CHEMBL573577 8 55 41 212
CHEMBL199455 0 63 3 250
CHEMBL246151 6 57 12 241
CHEMBL401153 1 62 3 250
CHEMBL452783 5 58 7 246
CHEMBL194911 10 53 25 228
CHEMBL243912 17 46 38 215
CHEMBL209555 4 59 28 225
CHEMBL387604 26 37 47 206
CHEMBL1085293 5 58 16 237
CHEMBL101253 3 60 7 246
CHEMBL25579 2 61 8 245
CHEMBL453578 6 57 20 233
CHEMBL200766 1 62 4 249
CHEMBL380915 4 59 4 249
CHEMBL495763 3 60 7 246
CHEMBL360118 3 60 8 245
CHEMBL347537 2 61 6 247
CHEMBL118386 13 50 26 227
CHEMBL495961 5 58 12 241
CHEMBL200425 4 59 18 235
CHEMBL498214 3 60 12 241
CHEMBL272938 4 59 17 236
CHEMBL231800 1 62 7 246
CHEMBL204727 0 63 2 251
CHEMBL440940 5 58 14 239
CHEMBL1202478 2 61 5 248
CHEMBL1202477 14 49 28 225
CHEMBL177688 1 62 10 243
CHEMBL408070 27 36 60 193
CHEMBL250213 14 49 27 226
CHEMBL376307 2 61 18 235
CHEMBL230003 24 39 58 195
CHEMBL230107 35 28 73 180
CHEMBL389963 23 40 50 203
CHEMBL230222 11 52 28 225
CHEMBL425825 15 48 39 214
CHEMBL224035 4 59 8 245
CHEMBL200885 8 55 27 226
CHEMBL1085296 6 57 15 238
CHEMBL1172837 3 60 8 245
CHEMBL220057 1 62 12 241
CHEMBL1172838 3 60 4 249
CHEMBL205108 6 57 12 241
CHEMBL231269 15 48 42 211
CHEMBL222076 0 63 7 246
CHEMBL205893 4 59 17 236
CHEMBL427267 9 54 20 233
CHEMBL385178 1 62 5 248
CHEMBL205142 6 57 12 241
CHEMBL117166 4 59 13 240
CHEMBL270556 2 61 9 244
CHEMBL200324 3 60 9 244
CHEMBL333640 16 47 40 213
CHEMBL200765 3 60 7 246
CHEMBL459850 4 59 20 233
CHEMBL270978 11 52 26 227
CHEMBL498551 0 63 0 253
CHEMBL400402 6 57 18 235
CHEMBL221875 1 62 1 252
CHEMBL381648 2 61 7 246
CHEMBL402531 4 59 11 242
CHEMBL244289 3 60 4 249
CHEMBL196363 6 57 14 239
CHEMBL504075 1 62 1 252
CHEMBL94678 0 63 1 252
CHEMBL433936 2 61 2 251
CHEMBL249821 8 55 31 222
CHEMBL410711 10 53 33 220
CHEMBL82433 16 47 28 225
CHEMBL213910 36 27 79 174
CHEMBL202441 4 59 17 236
CHEMBL411284 7 56 17 236
CHEMBL494872 12 51 35 218
CHEMBL218632 5 58 17 236
CHEMBL271181 2 61 17 236
CHEMBL190161 18 45 54 199
CHEMBL189059 23 40 49 204
CHEMBL233208 9 54 24 229
CHEMBL323838 4 59 14 239
CHEMBL189995 14 49 49 204
CHEMBL495749 0 63 1 252
CHEMBL382729 2 61 15 238
CHEMBL99832 1 62 1 252
CHEMBL271849 10 53 15 238
CHEMBL191594 9 54 33 220
CHEMBL493877 7 56 21 232
CHEMBL1173411 13 50 39 214
CHEMBL234452 11 52 32 221
CHEMBL115480 2 61 6 247
CHEMBL409349 4 59 8 245
CHEMBL225311 35 28 78 175
CHEMBL224547 26 37 67 186
CHEMBL339856 12 51 35 218
CHEMBL565807 19 44 57 196
CHEMBL24133 3 60 8 245
CHEMBL469467 4 59 9 244
CHEMBL518676 17 46 51 202
CHEMBL494072 20 43 62 191
CHEMBL379896 4 59 13 240
CHEMBL219293 4 59 23 230
CHEMBL202389 2 61 10 243
CHEMBL179517 6 57 11 242
CHEMBL377734 6 57 17 236
CHEMBL272823 7 56 16 237
CHEMBL193306 5 58 9 244
CHEMBL24979 7 56 23 230
CHEMBL215863 21 42 53 200
CHEMBL378895 35 28 68 185
CHEMBL256556 3 60 8 245
actives=409 actives_cnfs=22405 decoys=24925 decoys_cnfs=576453 ratio=0.016409227683 EF_0.0025=12.5244176005 EF_0.01=6.91455213246
