# Supplementary material for: A fast topological analysis algorithm for large-scale similarity evaluations of ligands and binding pockets
Source: J Cheminform. 2015 Aug 20;7:42. doi: 10.1186/s13321-015-0091-5 (PMC4631714; doi:10.1186/s13321-015-0091-5)
Supplement: Additional file 3: — A tar archive containing the details of the enrichment results, including the individual query (uniquely retrieved actives and decoys at the 1% and 0.25% top fractions), averaged enrichment factors for all of the sets, number of unique ligands and decoys and the number of generated conformers. [file 13321_2015_91_MOESM3_ESM.gz › dude_rslts/wee1.log]

query_id pstv_0.25% ngtv_0.25% pstv_1.0% ngtv_1.0%
CHEMBL402093 0 15 2 60
CHEMBL474111 3 12 5 57
CHEMBL507613 1 14 4 58
CHEMBL472208 4 11 12 50
CHEMBL452829 6 9 13 49
CHEMBL257857 3 12 6 56
CHEMBL213422 1 14 7 55
CHEMBL379149 1 14 9 53
CHEMBL521065 6 9 9 53
CHEMBL469822 6 9 10 52
CHEMBL530112 2 13 11 51
CHEMBL483800 3 12 8 54
CHEMBL258067 1 14 5 57
CHEMBL255565 4 11 7 55
CHEMBL486517 8 7 20 42
CHEMBL469612 2 13 4 58
CHEMBL378347 2 13 5 57
CHEMBL540206 0 15 0 62
CHEMBL487757 1 14 12 50
CHEMBL483801 0 15 0 62
CHEMBL471329 8 7 20 42
CHEMBL515352 1 14 6 56
CHEMBL271084 6 9 8 54
CHEMBL508412 2 13 6 56
CHEMBL362862 0 15 1 61
CHEMBL486828 6 9 10 52
CHEMBL529669 6 9 8 54
CHEMBL519238 8 7 13 49
CHEMBL520071 6 9 9 53
CHEMBL452078 2 13 6 56
CHEMBL488899 9 6 22 40
CHEMBL486728 6 9 16 46
CHEMBL209907 0 15 6 56
CHEMBL512342 12 3 22 40
CHEMBL256480 3 12 8 54
CHEMBL513079 4 11 11 51
CHEMBL472687 7 8 12 50
CHEMBL181314 1 14 1 61
CHEMBL486661 6 9 10 52
CHEMBL488783 7 8 10 52
CHEMBL461134 2 13 3 59
CHEMBL453347 2 13 6 56
CHEMBL379975 7 8 11 51
CHEMBL518903 7 8 10 52
CHEMBL366922 1 14 2 60
CHEMBL472209 4 11 12 50
CHEMBL471157 12 3 20 42
CHEMBL519212 2 13 7 55
CHEMBL378756 0 15 0 62
CHEMBL520182 5 10 6 56
CHEMBL471163 9 6 18 44
CHEMBL508294 12 3 22 40
CHEMBL438566 3 12 10 52
CHEMBL452079 2 13 3 59
CHEMBL483611 2 13 7 55
CHEMBL459889 12 3 23 39
CHEMBL404335 6 9 7 55
CHEMBL520049 2 13 5 57
CHEMBL521051 7 8 9 53
CHEMBL272946 5 10 10 52
CHEMBL483786 3 12 10 52
CHEMBL272267 3 12 4 58
CHEMBL403679 3 12 6 56
CHEMBL485638 6 9 10 52
CHEMBL209486 5 10 11 51
CHEMBL483953 2 13 9 53
CHEMBL377839 2 13 3 59
CHEMBL488572 6 9 11 51
CHEMBL520984 7 8 9 53
CHEMBL386398 3 12 4 58
CHEMBL488571 6 9 17 45
CHEMBL178510 0 15 2 60
CHEMBL486101 6 9 8 54
CHEMBL255427 8 7 9 53
CHEMBL181285 0 15 3 59
CHEMBL486100 6 9 8 54
CHEMBL214172 5 10 11 51
CHEMBL521200 7 8 9 53
CHEMBL379346 9 6 15 47
CHEMBL181233 0 15 1 61
CHEMBL529897 12 3 22 40
CHEMBL520537 6 9 15 47
CHEMBL272351 4 11 11 51
CHEMBL486665 7 8 13 49
CHEMBL270866 5 10 9 53
CHEMBL441695 3 12 4 58
CHEMBL460079 2 13 3 59
CHEMBL607707 0 15 0 62
CHEMBL362692 1 14 1 61
CHEMBL514192 2 13 3 59
CHEMBL484808 3 12 14 48
CHEMBL472689 2 13 8 54
CHEMBL472542 10 5 20 42
CHEMBL474714 7 8 11 51
CHEMBL475325 4 11 6 56
CHEMBL113070 1 14 2 60
CHEMBL271715 3 12 6 56
CHEMBL411662 9 6 18 44
CHEMBL475524 8 7 11 51
CHEMBL270021 4 11 8 54
CHEMBL510668 6 9 11 51
CHEMBL271071 4 11 7 55
actives=102 actives_cnfs=1784 decoys=6147 decoys_cnfs=168487 ratio=0.0165934602245 EF_0.0025=38.1130154088 EF_0.01=10.9658454645
