# Supplementary material for: A fast topological analysis algorithm for large-scale similarity evaluations of ligands and binding pockets
Source: J Cheminform. 2015 Aug 20;7:42. doi: 10.1186/s13321-015-0091-5 (PMC4631714; doi:10.1186/s13321-015-0091-5)
Supplement: Additional file 3: — A tar archive containing the details of the enrichment results, including the individual query (uniquely retrieved actives and decoys at the 1% and 0.25% top fractions), averaged enrichment factors for all of the sets, number of unique ligands and decoys and the number of generated conformers. [file 13321_2015_91_MOESM3_ESM.gz › dude_rslts/xiap.log]

query_id pstv_0.25% ngtv_0.25% pstv_1.0% ngtv_1.0%
CHEMBL365298 3 10 6 46
CHEMBL186755 4 9 5 47
CHEMBL360180 5 8 8 44
CHEMBL221647 3 10 4 48
CHEMBL515848 10 3 17 35
CHEMBL375784 3 10 4 48
CHEMBL578241 3 10 5 47
CHEMBL234345 0 13 1 51
CHEMBL234346 0 13 1 51
CHEMBL575807 10 3 24 28
CHEMBL181872 0 13 2 50
CHEMBL575805 1 12 4 48
CHEMBL578038 6 7 17 35
CHEMBL575594 3 10 5 47
CHEMBL426052 6 7 9 43
CHEMBL458540 1 12 1 51
CHEMBL186911 0 13 0 52
CHEMBL458742 4 9 9 43
CHEMBL514911 7 6 11 41
CHEMBL186839 5 8 7 45
CHEMBL575597 3 10 7 45
CHEMBL578239 0 13 1 51
CHEMBL475670 13 0 29 23
CHEMBL189145 3 10 5 47
CHEMBL572851 7 6 16 36
CHEMBL189071 3 10 3 49
CHEMBL487964 7 6 21 31
CHEMBL574027 6 7 22 30
CHEMBL481421 9 4 19 33
CHEMBL575370 2 11 3 49
CHEMBL221137 2 11 3 49
CHEMBL181479 8 5 18 34
CHEMBL574477 0 13 1 51
CHEMBL535596 11 2 24 28
CHEMBL510669 10 3 17 35
CHEMBL360607 4 9 5 47
CHEMBL583950 3 10 4 48
CHEMBL183992 2 11 2 50
CHEMBL181003 7 6 7 45
CHEMBL182034 0 13 2 50
CHEMBL361282 5 8 8 44
CHEMBL574704 10 3 22 30
CHEMBL189202 3 10 4 48
CHEMBL517556 0 13 1 51
CHEMBL472254 0 13 5 47
CHEMBL459803 9 4 11 41
CHEMBL459597 4 9 8 44
CHEMBL472832 12 1 23 29
CHEMBL485721 10 3 22 30
CHEMBL515347 10 3 22 30
CHEMBL520870 5 8 14 38
CHEMBL488796 6 7 20 32
CHEMBL487973 11 2 19 33
CHEMBL573550 8 5 19 33
CHEMBL487149 6 7 19 33
CHEMBL519053 9 4 20 32
CHEMBL186819 4 9 5 47
CHEMBL375349 7 6 22 30
CHEMBL487353 13 0 28 24
CHEMBL577824 5 8 8 44
CHEMBL218832 8 5 17 35
CHEMBL584393 1 12 2 50
CHEMBL471827 3 10 12 40
CHEMBL456418 10 3 15 37
CHEMBL184046 0 13 0 52
CHEMBL573548 12 1 24 28
CHEMBL363529 6 7 12 40
CHEMBL519256 8 5 16 36
CHEMBL462102 1 12 1 51
CHEMBL188510 4 9 7 45
CHEMBL516172 9 4 20 32
CHEMBL511444 10 3 11 41
CHEMBL188350 2 11 3 49
CHEMBL365059 1 12 3 49
CHEMBL479725 11 2 12 40
CHEMBL481213 13 0 25 27
CHEMBL534477 3 10 5 47
CHEMBL188934 5 8 7 45
CHEMBL361542 5 8 7 45
CHEMBL369736 6 7 7 45
CHEMBL572609 6 7 8 44
CHEMBL481422 13 0 25 27
CHEMBL363770 5 8 5 47
CHEMBL188062 7 6 12 40
CHEMBL575154 1 12 3 49
CHEMBL584397 1 12 1 51
CHEMBL180204 9 4 16 36
CHEMBL221313 3 10 5 47
CHEMBL573788 7 6 15 37
CHEMBL514738 13 0 28 24
CHEMBL373766 1 12 1 51
CHEMBL573787 0 13 3 49
CHEMBL584394 4 9 7 45
CHEMBL584395 1 12 4 48
CHEMBL573309 3 10 7 45
CHEMBL578000 7 6 18 34
CHEMBL486772 8 5 25 27
CHEMBL572850 6 7 21 31
CHEMBL221256 3 10 5 47
CHEMBL517406 0 13 0 52
actives=100 actives_cnfs=1407 decoys=5149 decoys_cnfs=160396 ratio=0.019 EF_0.0025=nan EF_0.01=16.347332215
