# Supplementary material for: A fast topological analysis algorithm for large-scale similarity evaluations of ligands and binding pockets
Source: J Cheminform. 2015 Aug 20;7:42. doi: 10.1186/s13321-015-0091-5 (PMC4631714; doi:10.1186/s13321-015-0091-5)
Supplement: Additional file 6: — Linux and Windows builds of a testing implementation are provided along with walk-through test-usage instructions on an exemplary fingerprinting and dissimilarity calculation. The builds and instructions are available on https://github.com/ElGamacy/TopMap-SD. [file 13321_2015_91_MOESM6_ESM.zip]

Archive with 6 entries (5 files):
- TopMap-SD-master/
- TopMap-SD-master/License.txt
- TopMap-SD-master/README.md
- TopMap-SD-master/TopMap_v0.1linux_x86_64.tar
- TopMap-SD-master/TopMap_v0.1win32.tar
- TopMap-SD-master/dssmlrty_cmp_minima.py
