# Supplementary material for: A fast topological analysis algorithm for large-scale similarity evaluations of ligands and binding pockets
Source: J Cheminform. 2015 Aug 20;7:42. doi: 10.1186/s13321-015-0091-5 (PMC4631714; doi:10.1186/s13321-015-0091-5)
Supplement: Additional file 6: — Linux and Windows builds of a testing implementation are provided along with walk-through test-usage instructions on an exemplary fingerprinting and dissimilarity calculation. The builds and instructions are available on https://github.com/ElGamacy/TopMap-SD. [file 13321_2015_91_MOESM6_ESM.zip › TopMap-SD-master/README.md]

TopMap-SD
=========

A Shape-Distribution-based molecular topology mapping algorithm.


The software provided here is to be described soon in detail under the putative title:

"A fast topological analysis algorithm for large-scale similarity evaluations for ligands
and binding pockets"

Authors: Mohammad ElGamacy and Luc Van Meervelt.


Additional modification or custom updates requests are welcome and can
be communicated to the following email address: 

mohammad.elgamacy@vub.ac.be

Usage
=====

TopMap hashes molecular topolgies into a series of moments.
Molecular vectors records are generated in ./outfile.dat

- Input structural coordinates must be provided in mol2 format
    with the atomic partial charges assigned and preferrably
    exported/reformatted using OpenBabel.
    Essential records (@<TRIPOS):
        - MOLECULE
        - ATOM
        - BOND
- Input mol2 files can be input as gzipped (i.e. ".mol2.gz") files
- Output file contains the molecular descriptor vectors
    in text format (for portability reasons; UTF-8).
- Output data is flushed after each molecular calculations loop
    cycle, thus, the output file completeness can provide and
    indication of the computation progress.

Usage:
topmap[.exe] mol2_input_file[.gz]

Example
=======

An example scenario on a dataset from the DUD-E is presented below:

The example will shows the main steps of structural fingerprinting (without any conformational sampling steps) and running a simple search using a random query structure.

This illustration was made for an Ubuntu system. Example mol2 files can be downloaded from any target dataset from the DUD-E (http://dude.docking.org/targets)

# step 1:
### download and extract the zipped package
unzip TopMap-SD-master

# step 2:
### fingerprint generation on a linux system
cd TopMap-SD-master/TopMap_v0.1linux_x86_64/
### fiingerprinting actives:
./TopMap_v0.1linux ../../actives_final.mol2 
### fiingerprinting decoys:
./TopMap_v0.1linux ../../decoys_final.mol2 
### contactenate output files:
cd ../../

cat actives_final.dat decoys_final.dat > all_fp.dat

# prerequisite:
Numpy library must be installed (http://www.numpy.org/) for the next step

# step 3:
### calculating dissimilarity and ranking similar molecules to a query and printing out the results to the stdout. this calculates the command prints out the names and dissimilarity scores of top 50 similar hits using the first structure in the file (i.e. number 1) as query
Python TopMap-SD-master/dssmlrty_cmp_minima.py 1 50 all_fp.dat
